# Supplementary material for: Tandem Duplication of Serpin Genes Yields Functional Variation and Snake Venom Inhibitors
Source: Mol Biol Evol. 2025 Nov 11;42(11):msaf290. doi: 10.1093/molbev/msaf290 (PMC12646145; doi:10.1093/molbev/msaf290)
Supplement: msaf290_Supplementary_Data [file msaf290_supplementary_data.zip]

Archive with 11 entries (11 files):
- Supplemental_Figures_.pdf
- SupplementalDataset1.xlsx
- SupplementalTableS1.xlsx
- SupplementalTableS2.xlsx
- SupplementalTableS3.xlsx
- SupplementalTableS4.xlsx
- SupplementalTableS5.xlsx
- SupplementalTableS6.xlsx
- SupplementalTableS7.xlsx
- SupplementalTableS8.xlsx
- SupplementDataset2.xlsx
