# Supplementary material for: Tandem Duplication of Serpin Genes Yields Functional Variation and Snake Venom Inhibitors
Source: Mol Biol Evol. 2025 Nov 11;42(11):msaf290. doi: 10.1093/molbev/msaf290 (PMC12646145; doi:10.1093/molbev/msaf290)
Supplement: msaf290_Supplementary_Data [file msaf290_supplementary_data.zip › SupplementalDataset1.xlsx]

## Sheet: FIGURE1_Alignment
DatasetS1: Fasta-format alignment of genes in the SERPINA tandem gene array from 164 vertebrate species anad with human SERPINE2 as an outgroup. Paralogous orthogroups (based on human nomenclature) are indicated with hyphenated numbering based on gene order. The alignment is a codon-based nucleotide alignment produced wih CLUSTALW and trimmed for poorly aligned or gappy regions.
>Homo.sapiens_serpine2
TCACTGGAGGAACTAGGCTCCAACACAGGGATCCAGGTCTTCAATCAGATCATCAAGTCACGGCCTCATGAGAACGTTGTTGTCTCCCCACATGGGATCGCGTCCATCTTGGGCATGCTGCAGCTCGGGGCTGACGGCAAGACAAAGAAGCAGCTCTCCACGGTGATGCGATATAATGTAAACGGAGTTGGT---------------AAAGTGCTGAAGAAGATCAACAAGGCTATTGTCTCCAAGAAAAATAAAGACATTGTGACCGTGGCCAATGCTGTGTTTCTCAGGAATGGCTTTAAAATGGAAGTGCCTTTTGCAGTAAGGAACAAAGATGTGTTTCAGTGTGAAGTGCAGAATGTGAACTTCCAGGACCCAGCCTCTGCCTCTGAGTCCATC…
>Chanos.chanos_serpina1-8
GACTTGACAACACTCTGTGATGATCTTGCCTTTGGTCTCTATGCCAACCTGGGTGCCGAGAGGCCAGGGAAAAACTTGCTTTTCTCCCCCCTTGGCCTCGTCTCTGCCTTGGTGAAGCTGGCCAGGCTGTCACACGCCCACACACGGAGTGAGATCCTAGACGCTCTCGGTCTGAACAGGACAGAGGCTGCTGTGGAGCGTGCCCTCTCAGCTCTCCGAGCCCTGGAGACGAGCTTGGCCGAGCAAAAGGTCGATGCTCAGCTTGACATTCAGACTACTCTG---------------------------------------------------------------------------------------------CCACTTAACAGCTCCAATCAGGAA…
>Bos.taurus_serpina14
AAGATGGAAGCTCACCCTAAGGATTTTGCCCAAGAATTGTTCAAGGCTTTGATAATTGAGGATCCCAGAAAGAATATCATCTTCTCCCCCATGGCCATGACCACCACCCTGGCCACCCTCTCCCTGGGGATCAAGTCTACAATGAGAACCCACCACCCTGAGGACCTGAAACTTGAGCCCAAACTGTTGGAT---------GTGCACAAGTACTTACAGCCTCTGGTCCACGTGGGGCGTGAGCTAGTGAAGCAGAAGGTACTGAAGCACCAGCACATTCTCTTTATCAACAGAAAAATGATGGTCAACCAGATGCTTCTACAGCAGATAAGCAAGCTGCAGGGAATGGACATCCAGATGATTGACTTTACAGATATAGAAAAAGCCAAGAAGACCATC…
>Sus.scrofa_serpina14
AAGATGGAAGCTAACTACAAGGCTTTTGCCCAAGAATTGTTCAAGACTCTGTTAATCGAGGATCCCAGAAAGAATATGATCTTCTCCCCTGTGAGCATCTCCATTTCCCTGGCCACCCTCTCCCTGGGGCTCAGATCCGCAACACGCACCAACGCCATTGACGTCCTGGAACGTGACCTCAGAAACCTCCGAGTGTGGGACAAGCACCAGGCTTTACAGCATCTTGTTGAGATGCTGCACGAGCTAGAAAAGAAGAAACAGCTAAAGCACAAGGATATTTTCTTTATCGATAGGAACAAGAAGATGAACCAGATGTTTCTGAAGGAGATAGACAGGGTATATAAAGTGGACATCCAGATGATCGACTTTAAAGATAAAGAAAAAACTAAGAAGGCCATC…
>Tursiops.truncatus_serpina14
AAGACGGAAGCTGGCCATAAGGCGTTTGCCCAAAAATTGTTCAAGGCTTTGATAATTGAGGATCCCAGAAAGAATATCATCTTCTCCCCTGTGGCCATCTCCATCGCCCTGGTCACCCTCTCCCTGGGGATCAAATCCACAACGCGCACCAACCTCATTGAGGACCTGGGACTTGACCTCAGAAAAATCCAA---------GTGTTAGACAAGGACAAGCATCTTGTCCAGACGTGGAATGAGCTAGTGAAGCAAGAGCAACTGAAGCACAAGGATGTTCTCTTTATCGATAACAACAGGAAGATCAACCAGATGTTTCTGCAGCAGATAGACAGAGTACATGAAGTGGACATCCAGACGATTGACCTTAAAGATACAGAAAAAACCAAGAAGGCCATC…
>Equus.caballus_serpina14
GAGACAGACACTGACCACGAGGCTTTTGCCTACAAATTGTTCGAGGCTCTGTCAGTTGAGTATCACAGGAAGAATCTCATCTTCTCCCCTGAGAGCATCTCCACCGCCTTGGCCATGCTCTCCCTGGGGACCAGGTCCACGACGCTCTCCAACCTCGTCGCGGGCCTTGGATTCGACCTCCAAAGAATCAGAGCGTGGGAGGTGCACACGAGCTTCCAGAGGCTTGTTCAGACGCTGAACGAGCTGGATAGACAGAGGCACCTGAAGCACAGGGATTTCCTCTTTATCGACATCAACAGAAGGATTAAGCCAAAGTTTCTGCAGGAGACAGAGAGGTTATATGAAGTGGAAGCCCAGGTGGCTGACTTCCGACACAGAGGCATAGCCAAGGAGCAAATA…
>Canis.familiaris_serpina14
AAGATCGAAGCTGGCAATAAGGCTTTTGCCCACAAATTGTTCAAAACCCTGTTAATGGAGCATCCCAGAAAGAATATAATCTTCTCCCCTCTGAGTATCTCTGCCTCCTTCGCCATGCTTTCCCTGGGGACCAGATCCACAACGCTCACCAACCTCCTTGAGGGCCTTGGATTTGACCTCAAAGTCATCAAGGTATGGGACGTGCACCATGGCTTCCAGAGTGTCATCCAGATGCTGAAGCAGCTAAATAGGGCAGGCCACCTGATGCATAGGGACATGCTCTTTATTGATAGCAATAGGAAGATCAACTCACCGTTTCTGTGGGACACACAGGCGATGTATGACGTGAGGGCCCGGATGATTGACTTCCGAGATGTAGTAAAGACCAAAAAGCAAATC…
>Enhydra.lutris_serpina14
AACATAGAAGCAGGCAATAAGGCTTTCGCCCACAAACTGTTTGAAACTCTGCTAATGGAGCATCCCAGAAAGAATATCATCTTCTCCCCTCTGAGTATCTCCACCTCCTTGGCCATGCTTTCCCTGGGGACCAGATCCACAACACTCACCAACCTCCTCAAGGGCCTTGGATTTGACCTCAAAGTCATGAGGGTGTGGGACATGCACCATGGTTTCCAGAGTATCGTCCAGATGCTGAAGCAGCTGAACAGAGAGGGACACCTAAAGTACAAGGACATGCTCTTTATCGATAGCAACAGGAAGATCAACACCCCATTTCTGTGGGACACAGAGCGGATATATGATGTGAAGGCCCAGATGATTGACTTTAGAGACGTAAGAAAGACCAAGAAGCAAATC…
>Neomonachus.schauinslandi_serpina14
AAGATAGAAGCTGGCAATAAGGATTTCGCCCACAAGTTGTTCAAAACCCTGTTAATGGAGCATCCCAGAAAGAATATCATCTTCTCCCCTCTGAGTATCTCTGCCTCCTTGGCCATGCTTTCCCTGGGGACCAGATCCACAACACTCACTAACCTCCTCGAGGGCCTTGGATTTGACCTCAAAGTCATGAGGGTGTGGGACGTGCACCGTGGCTTCCAGAGTGTCGTCCAGATGCTGAAGCAGCTGAGTAGGGAGGGGCACCTGAAGCACAGGGACATGCTCTTTATCGATAGCAACAGGAAGATCAACACCCCGTTTCTGTGGGACACAGAGGGGATATATGACGTGAAGGCCCAGATGATTGACTTTCGGGATGTAAAACACACCAAGAAGCAAATC…
>Mus.musculus_serpina16
GGGGCACCCCCAAACAACCAAAAATTTGCCTTGAGCCTGTACACACAGCTACCAAAGTCCAAACTAGGCAAGAACGTCATCTTCTCTCCACTCAGTATCACCATGCCTCTCGTGCTGCTGGCCTTCCAGGATAAGCCGGAAGCCCGACGGCAAGTTCTGCAGGGTCTAGGGTTCGGAGTCACAGGAGCCTTGGATGCTAAGGCCGCCGTGCAGTATGGGAAGCTGCTGAGTGCTCTGCTG---CCTGCTGAGCACTGTGGGATCCACACTGGAAGTTTGTTCTTTATAGACAAGACCCTAAAGCCACAAACGACGTTTCTCACACTAGCCAACAGCTCCTACAGCAGCGACGTCATCCTCATCTCTTTTGGGAACCATAAGTTGGCCAAAAAGCAGATA…
>Rattus.norvegicus_serpina16
GGAGCACCCCCAAACAATCAAAAATTTGCCTTGAGCCTGTACAAACAGCTACCACAGCCCAAACGAGGCAAGAACTTAATCTTTTCTCCACTTGGCATCATTGTGCCTCTTGTGCTGCTGGCCTTCCAGGATAAGCCAAAAGCCCGACACCAGGTTCTGCAGGATCTAGGGTTCACAGTCACAGGAGCCTTGGATACTAAAGCAGCCAGTGAGTATGGGAAGCTGCTGAGTAACCTGCTACATACTAAGAAC---TGCGGGATCTACACCGGAAGTTTGCTCTTTATAGACAAGACTCTAAAGCCAGCAAAGACTTTTGTCAAACTAGCCAACAGCTCCTACAACAGCAATGTCGTCCTCATCTCTTTTGGGAACTACGGGTTGGCCCAAAAGCAGATA…
>Neotoma.fuscipes_serpina1-1
GCACCATCCCCCAACAACCAAAAATTTGCCTTAAGCCTGTACAGACAGCTGCCAGTGACCGAAGAAAGCAAAAACACACTCTTTTCTCCACTCAGTGTCACTGTGCCCCTCACGCTGCTGGCCTTCCAGGAGAAGCCAGAAGTCCGCCACCTGGTTCTGCAGGATCTGGGGTTCAGAACCACGAAAGACCTGGGCCCTAGAGCAGCCATGAGCTACGGGAAGCACCTGGGTGGCCTGCTGCAT---GACAAGCAGTGCGGGATCAACACTGGCAGTTTGCTGTTTATGGACAAGAAACTAAAGCCAGAACTGAAGTTTCTCACGCTAGCCCAGAGCTTCTACAACAGCGACATCATCCTCATCTCCTTAGGGAACTACGAGTTAGCCCACAAGCAGATA…
>Neotoma.macrotis_serpina1-1
GCACCATCCCCCAACAACCAAAAATTTGCCTTAAGCCTGTACAGACAGCTGCCAGTGACCGAAGAAAGCAAAAACACACTCTTTTCTCCACTCAGTGTCACTGTGCCCCTCACGCTGCTGGCCTTCCAGGAGAAGCCAGAAGTCCGCCACCTGGTTCTGCAGGATCTGGGGTTCAGAGCCACGAAAGACCTGGGCCCTAGAGCAGCCATGAGCTACGGGAAGCACCTGGGTGCCCTGCTGCAT---GACAAGCAGTGCGGGATCAACACTGGCAGTTTGCTGTTTATGGACAAGAAACTAAAGCCAGAACTGAAGTTTCTCACGCTAGCCCAGAGCTTCTACAACAGCGACATCATCCTCATCTCCTTAGGGAACTACGAGTTAGCCCACAAGCAGATA…
>Microtus.ochrogaster_serpina1-1
GCACCACGCCCCAACAACCAAAAATTTGCCTTGAGTCTGTACAGACAACTGTCAGGGACAGAAGGAGGCAAAAATGTACTCTTTTCTCCGCTCAGTATTAGTATGCCCCTCACGCTGCTGGCCTTCCAGGATAAGCCAAAAGTCCGCCATCTGGTCCTGAGGGATCTGGGGTTCAGAGTCACCAAAGACCTGGACACTCAAGCGCCCTTGCACTATGGGGAGCATCTGGATGCCCTGATG---CCTGCCGAGAAGTGTGGGATCCACACTGGCAGTTTGCTGTTTATGGACAAGAGAGTACAACCAGAAATGAGGTTCCTCATGCAAGCCCAGCGCGCCTACAACAGCGACGTCATCCTCATCTCCTTAGGGGACTACGAGTTAGCCCAAAAGCAGATA…
>Neomonachus.schauinslandi_serpina1-2
GCCTCCTCAACCAACAATTCCCACTTTGCCTTCAGCCTGTACAGGTGGATGGTGGCTGCGAGCCCAGGCAAGAACATCATCTTCTCCCCGCTGAGCTTCTCCATTCCCCTCACCCTGCTGGCTCTTCAAGCCAGGCCAGAACTGCGCACCCCGGTCCTAGAGGGTCTGGGCTTTCCCCTCACCCAGGTCCCAGACGACGGGGTCCATGCACACTGCAGTCAGCAACTCCTTGCCTCCCTGCGGCCCCTTGCGGCATGCCGGCCAGACGTGGGCAGCACACTGTTTGTGGACCAGAAGCGGCACCTGGCGCAAAGGTTTGTCGACATTGCCCAGAACCTGCAGAACACAGAGGTCTTCCTCATCCCCTTTGGGAACAACCACATAGCCAGGGAGCAGATG…
>Galeopterus.variegatus_serpina1
TCGACGTTCCTGAACAATTCCCACTTTGCCTTCCGCCTGTACCGACATATGGTAGCCCCAAATCCAAGCAGGAACGTTCTCTTCTCCCCACTGAGCTTCACCATCCCCCTCACTCTGCTGGCCCTCAAGGCCAACGCAGACGTCCACACCCAGGTTCTGCAGGGTCTGGGGTTTAGCCCCACCAGGGTCCCAGACAACCAGGCCCACGTGCACTACAGTCAGCTTCTCCGTGGCCTCCTGCCGCCCGCTGGGGAGTGCCGCACAGACACGGGCAGCATACTGTTTGTGGGCCAGAAGCAAATAGTGCTACCGAAGTTCGCTGATCTCGCCCAGAATCTGTACCTCACAGAGGTCTCCTTCGCCTGCTTCAAGAACTTCCAGATGGCCAGAGATCAGATG…
>Microcebus.murinus_serpina1-1
TTGGCTTTCCTGAACAATTCCCACTTTGCCTTCAGCCTGTACCGACAGCTGGTGGCCCAGAACCCAGGCAGGAACGTTCTCTTCTCCCCACTGAGTTTCTCCATCCCGCTCACTCTGTTGGCCCTCCAGGCCAGGCCGGAGGTGCGCACTCAGATTCTGAAGGGCCTGGGGCTTAGCCGTGCCTCGGTCCCAGAGAAGCAGGCCCCTGTGTACTACAGCCAGCAACTCCGCTCCTTCCTGCCGTCCCGTGAGGAATGCCACATAGACATGGACAGCCTGCTGTTTGTGGACCTGAAGGTAACAGTGGTGCCGAAGTTTGCTGAAACTGCCCAGAGTCTGTACCGCACGGAGGTCTTCCTCACCTCCTTCGAGAACGAAGAGTTAGCCAAGGATGAGATG…
>Cyprinus.carpio_serpina10
GAGCTTGCCAATAAAAATGCCGACTTTGCTACCCGGTTGTACAGCAAGATTGCTAGCTCAAATGATGAT---AATGTAGCCATTTCAACCCTTGGGACTACCTTGGCCTTAGCCACATTAGCCGCTGGGGCTAGTGGGGCTACTCGCACTGAGCTGCTAGAGGGTATTGGTGTGGCCTCCATGGAGAAA---GATGGAGAG---CCAGAACGGATTCAGACCCTACTCAATCAGCTGACGGAGATGACTGCTCAAATCCAG---------GCCACTGGTCTCTTCATGAAGCAGGACATCAAGGCAGATGACGGCTTCAGCAACCAGGTAAAGAAGTTTTATAATGCAGATGTTCAAAATGTGAATTTTGCCAATGGACAGCAGGCCAAAGGGAGCATC…
>Danio.rerio_serpina10
GAGCTTGCCATCAAGAATGCAGACTTTGCTACACGGCTTTACAGCAAGATTGCTAGCTCAAGTGATGAC---AACGTGGCTGTTTCAACTCTCGGGGCTACCTTGGCCTTAGCCACATTAGCAGCCGGGGCTGGTGGAGCTACTCAATCCGAGCTGCTCCAGGGTATAGGAGTG------------------GACTCCATGGTGAAAGATGGAGAGCAGGAAAGGATTCAGAATATACTCCAGCTGAGGGAAGACGCTGCTCAAATCCCGGCCACTGGACTCTTCATCAAGCAGGACGTCAAGGCTGATGACAGCTTCAGCAACCAGGTTAAACAGTATTATAATGCAGATGTCCAGAATGTGAATTACGCCAATGGACAGCAGGCCAAAGGAAGTATT…
>Chanos.chanos_serpina10
GAACTTGCAGGCAGGAATACAGAGTTTGCCACTGCGTTATACCGCAAGATCGCTAGCTATAGTGATGAC---AACCTGGTCATCTCTCCGTTGAGTGTAACCATAGGCCTAGCTGCTCTGGCTGAAGGTGCTAGAAGTACCACATCCAAGGCACTCCTAAGTGGCCTGGCCCTGGCGCCCATGGAAAGGCCGGAGCGG---ATACCTCAACTCCTGCAGCAGCTGAGGGAGACTGTGACCCAG---------------------ACTCAAGCCACTGGCCTCTTCCTTGCTCAGCAGTTCCAGGTGGACCCTGAATTCAGTGGCCAGGTTAAGAAGTACTATGACGCAGATGTGCGTAGCGTCGATTTTGGAAATGCACAGACGACCAAGGGGATCATT…
>Pygocentrus.nattereri_serpina10
GAACTGGCAGGCCGGACTGCGGAATTTGCCACAGCATTGTACCGCAAAATTGCCAGCAGCAGTGATGAC---AATGTTGCCATCTGCCCCCTAGCAGCCACTCTAGGACTGGCGTCCTTGGCTGCTGGTGCTGGGGGGGATACAAGCAGGGAGCTGCTGCAAGGCCTAGGCCTGGCCCCTATGGAGAAA---GACAGCGAG---CCAGACAAAATCCCACTGCTGCTCCAGCAGCTCAGAGAAATGACATCCCAG---------ACTGTGGCTACAGGCCTCTTCACCAGCCAGCAGGTCCAGGCTGAATCCAGCTTCAGCAGTCAGGTCAAGAAGTTCTATGACACTGATGTACAAAGTGTGGACTTTGCTAATGCTCAGGCTGCCAAAGTGAACATC…
>Protopterus.annectens_serpina10
TACCTTGCAGATAAGAACAGTGACTTTGGCTACAACCTATACAGAAAAATAGCAAGTAAACATGATAAC---AACATTGTGTTTTCTCCATTCTCAGTGTCCACTGCCTTTGCTTGGCTGTCTCTTGGTGCAAATGGAGAAACAAAGACTCAGCTACTCCGAGGTCTAAATCTGGACTTTGACGATACA---CAGACTTTTTTACCAGTACTGTTTCAGCAAATCATGGAGAACATTACAAGA---AATGATGACCTAACGTTGTCTCAAGGGAATTCTCTTTTTTTGCAAAAAGATGTAGAAGTTAAGGAATCTTTCTTAAATCAGTCTCTTCTATATTTTGATGCTGATGTTGAAAATCTGGATTTTAAAAATAACCCTGAATCTGTAAATATCATT…
>Echinops.telfairi_serpina10
GAACTTTCTCGGGCGACTTCCAACTTGGGGTTTGATTTACTGCGCAAAATGACTGCCCGGCATGAAGGC---AACTTGATGTTCTCACCACTGGGCCTGTCCTTCGCCATGGGGACCCTGATGCTGGGGACCTCGGGGCCCACCCACGCCCAGATCCTGAGCGGGCTGGGCCTGCAGACCCTGAGCAGG---ACCCAGCCCCTGCCAGAGCTCTTTGGACACCTCCGAAAGACCCTGACCCAC---ACCCGGGAGCTGGGCCTCAGCCAGGGCAGCTGGGCCTTCATCCACAAGGACTTTGATGTCACAGAGACCTTCCGCAATTTGTCCAAGAGGTATTTCGATACCGAATGCGTGCCTGTGAATTTCCGCAATGCCTCGCAGGCCAGAGGGCTCATG…
>Sigmodon.hispidus_serpina10
CAGCTCTCCAATGAGACTTCAAACTTTGGGTTTAGCCTGCTTCGAAAGATCTCCATGAGGCACGATGGC---AATGTTATCTTTTCACCATTTGGCCTGTCTGTGGCCATGGTGAACTTAATGCTAGGGACCAAGGGCGACACCAAAATCCAGATGGAAAATGGGCTCCATCTTGCCCTGAGCCAGGCAGGACCCCTGATCCTCCCATCCCTCTTCAAGAAGCTCAGAGAGACCCTCTCTAGC---AACCAGGAGCTAGACCTGGTCCAGGGTAGCTTTGCCTTCATCCACAAGGACTTTGACATCAAAGAGACCTACCTCAATCTTTCCAAGAAGTACTTTGATACAGAGTATGTGACTACAAATTTTCGAAATTCCTCGCAGGCCAAAGGGCTCATG…
>Microtus.ochrogaster_serpina10
CAGCTGTCCAATGAGACTTCAAACTTTGGGTTCAGCCTGCTACGGAAGATCTCCATGAGACACGACGGC---AATGTAATCTTTTCGCCATTTGGCCTGTCTGTGGCTATGGTGAACTTGATGTTGGGGGCCAAGGGAGAGACCAAAGTCCAGGTGGAGAATGGGCTCCATCTAGCCCTGAGTCAGGCAGAACCCCTCATCCTCCCATCCCTCTTCAAGAGGCTCAGAGAAACCCTCTCCAAC---AATCAGGAGCTAGACCTCACCCAGGGGAGCTTTGCCTTCATCCACAAGGACTTTGACATCAAAGAGACCTACCTCAATCTATCCAAGAAGTATTTTGATACAGAGTGTGTGCCTACAAATTTTCGAAATTCCTCACAGGCCAAAGGGCTTATG…
>Neotoma.fuscipes_serpina10
CAGCTCTCCAATGAGACTTCAAACTTTGGGTTCAGCCTGCTTAGAAAGATCTCCATGAGGGACGATGGC---AATGTGATCTTCTCACCATTTGGCCTGTCATTGGCTATGGTGAGCTTGATGCTGGGGGCCAAGGGAGAGACCAAAGTCCAGGTGGAGAATGGACTCCATCTAGCCCTGAGCCAAGCAGGACCCCTGCTGCTCCCATCCCTCTTCAAGAGGCTCAGAGAGATCCTCTCCGGC---AACCAGGATCTGGACCTCGCCCAGGGTACCTTTGCCTTCATCCACAAGGACTTCGATATCAAAGAGACCTACTTCAATCTATCCAAGAAGTATTTTGATACAGAGTACGTGCCTACAAATTTTCGAAATTCCTCACAGGCCAAAGGGCTCGTG…
>Neotoma.macrotis_serpina10
CAGCTCTCCAATGAGACTTCAAACTTTGGGTTCAGCCTGCTTCGAAAGATCTCCATGAGGCACGATGGC---AATGTGATCTTCTCACCATTTGGCCTGTCATTGGCTATGGTGAGCTTGATGCTGGGGGCCAAGGGAGAGACCAAAGTCCAGGTGGAGAATGGACTCCATCTAGCCCTGAGCCAAGCAGGACCCCTGCTGCTCCCATCCCTCTTCAAGAGGCTCAGAGAGATCCTCTCC---AGCAACCAGGATCTGGACCTCGCCCAGGGTACCTTTGCCTTCATCCACAAGGACTTCGATATCAAAGAGACCTACTTCAATCTATCCAAGAAGTATTTTGATACAGAGTACGTGCCTACAAATTTTCGAAATTCCTCACAGGCCAAAGGGCTCGTG…
>Mus.musculus_serpina10
CAGCTCTCCAATGAGACTTCAAGCTTTGGGTTCAACCTGCTTCGAAAGATCTCCATGAGGCACGACGGC---AATGTGATCTTCTCACCTTTTGGCCTGTCTGTGGCCATGGTGAATTTGATGCTGGGGACCAAGGGAGAGACCAAAGTCCAGATAGAAAATGGACTCAACCTAGCCCTGAGCCAAGCAGGACCCCTGATCCTTCCAGCCCTCTTCAAGAAGGTCAAAGAGACCTTCTCCAGC---AACCGGGACCTGGGCCTCAGCCAGGGTAGCTTTGCCTTCATCCACAAGGACTTTGATATCAAAGAGACCTATTTCAATCTCTCCAAGAAGTATTTTGATATAGAGTATGTGTCTATAAATTTTCAAAATTCCTCACAAGCCAGAGGGCTCATA…
>Rattus.norvegicus_serpina10
CAACTCTCCAATGAGACTTCAAGCTTTGGGTTCAGCCTGCTTCGAAAGATCTCCATGAGGCACGATGGC---AATGTGATCTTCTCACCATTTGGCCTGTCTGTGGCTATGGTGAACTTGATGCTGGGGGCCAAGGGAGAGACCAAAGTGCAGGTAGAAAATGGGCTCAACCTAGCCCTGAGCCAGGCAGGACCCCTGATCCTTCCAGCCCTCTTCAAGAGAGTCAAAGAGACCTTTTCC---AGCAACAAGAAATTGGGCCTCACCCAGGGTAGCTTTGCCTTCATCCACAAGGACTTTGAAATTAAAAAGACCTATTTCAATCTATCCACAATGTATTTTGATACAGAGTACGTGCCTACAAATTTTCGAAATTCTTCACAAGCCAGAGGGCTCATG…
>Loxodonta.africana_serpina10
GAGCTCTCCCAGGAGACTTCCAACTTCGGGTTCAGTCTGCTGCGTTACATCTCCACAAGGCACGAAGGC---AACGTGGTCTTCTCCCCGCTCAGCCTGTCCTTTGCCACGGCAGCCCTGGTGTTGGCAGCTGCAGGGCCCACCCGCACCGAGATCCTGAGTGGGTTCGGCCTGGCCCTGAACGGGACCCAGCCTGCATCCCTGCCAGCCCTCTTTGGTCGTCTCAGAGAGACCTTGTCCCGC---AACCAGGAGCTGGGCCTCACCCAGGGCAGCTTGGCCTTCATCCACAAAGATTTTGATGTCAAAGAGACCTTCCTCAATTTATCAAAGAGGTATTTCGATACAAAGTGTGTGCCTATGAATTTCCGAAATGCCTCACAGGCCAAAGGGCTCATG…
>Callithrix.jacchus_serpina10
CAACTTGCAAAGGAGACTTCAAACTTCGGATTCAGCCTGCTGCGGAAGATCTCCATGAGGCACGATGGC---AACATGGTCTTCTCTCCACTTGGCATATCCTTGGCCATGGCAGGCTTGATGCTGGGGGCCACAGGACCCACCAAAGCCCAGATCAAGAGAGGGCTCCACTTGACCCTGAACCCCACCAAGCCCGGGCTCCTGCCTTCCCTCTTTAGGCGACTCAGAGAAACCCTCTCCCGC---AATCAGGAGCTGGGCCTTGCCCAGGGGAGTTTTGCCTTCATCCACAAGGATTTTGATGTCAAAGAGACCTTCCTCAATTTATCCAAGAGGTATTTCGATACAGAGTGTGTGCCTATGAATTTTCGCAATGCCTCACAGGCCAAAGGGCTCATG…
>Macaca.mulatta_serpina10
CAGCTTGCCAAGGAGACTTCAAACTTCGGATTCAGCCTGCTGCGAAAGATCTCCATGAGGCACGATGGC---AACATGGTCTTCTCTCCATTTGGCGTGTCCTTGGCCATGGGAGGCTTGATGCTGGGGGCCACAGGGCTGACCAAAGCCCAGATCAAGACAGGGCTCCACTTGTCCCTGAACACCACCAAGCCCGGGCTCCTGCCCTCCCTCTTTAAGGGACTCAGAGAGACCCTCTCCCAC---AACTTGGAACTGGGCCTCACACAGGGGAGTTTTGCCTTCATCCACAAGGATTTTTATGTCAAAGAGCTCTTCCTCAATTTATCCAAGAGGTATTTTGATACAGAGTGTGTGCTTATGAATTTTCACAATGCCTCACAGGCCAAAAGGCTCATG…
>Nomascus.leucogenys_serpina10
CAGCTTGCCAAGGAGACTTCAAACTTTGGATTCAGCCTGCTGCGAAAGATCTCCATGAGGCACGATGGC---AACATGGTCTTCTCTCCATTTGGTGTGTCCTTGGCCATGACAGGCTTGATGCTGGGGGCCAAAGGGCCGACCGAAACTCAGACCAAGAGAGGGCTCCACTTGGCCCTGAACCCCACCAAGCCCGGGCTCCTGCCTTCCCTCTTTAAGGGACTCAGAAAGACCCTCTCCCGC---AACCTGGAACTGAGCCTCACACAGGGGAGTTTTGCCTTCATCCATAAGGATTTTGATGTCAAAGAGACCTTCCTCAATTTATCCAAGAGGTATTTTGATACAGAGTGTGTGCCTATGAATTTTCGCAATGCCTCACAGGCCAAAAGGCTCATG…
>Pongo.abelii_serpina10
CAGCTTGCCAAGGAGACTTCAAACTTCGGATTCAGCCTGCTGCGAAAGATCTCCATGAGGCACGATGGC---AACATAGTCTTCTCTCCATTTGGCATGTCCTTGGCCATGACAGGCTTGATGCTGGGGGCCACAGGGCTGACCGAAACCCAGATCAAGAGAGGGCTCCACTTGGCCCTGAATCCCACCAAGCCCGGGCTCCTGCCTTCCCTCTTTAAGGGACTCAGAGAGACCCTCTCCCGC---AACCTGGAATTGGGCCTCACACAGGGGAGTTTTGCCTTCATCCACAAGGATTTTGATGTCAAAGAGACTTTCCTCAATTTATCCAAGAGGTATTTTGATACAGAGTGTGTGCCTATGAATTTTCGCAATGCCTCACAGGCCAAAAGGCTCATG…
>Homo.sapiens_serpina10
CAGCTTGCCAAGGAGACTTCAAACTTCGGATTCAGCCTGCTGCGAAAGATCTCCATGAGGCACGATGGC---AACATGGTCTTCTCTCCATTTGGCATGTCCTTGGCCATGACAGGCTTGATGCTGGGGGCCACAGGGCCGACTGAAACCCAGATCAAGAGAGGGCTCCACTTGGCCCTGAAGCCCACCAAGCCCGGGCTCCTGCCTTCCCTCTTTAAGGGACTCAGAGAGACCCTCTCCCGC---AACCTGGAACTGGGCCTCACACAGGGGAGTTTTGCCTTCATCCACAAGGATTTTGATGTCAAAGAGACTTTCTTCAATTTATCCAAGAGGTATTTTGATACAGAGTGCGTGCCTATGAATTTTCGCAATGCCTCACAGGCCAAAAGGCTCATG…
>Gorilla.gorilla_serpina10
CAGCTTGCCAAGGAGACTTCAAACTTCGGATTCAGCCTGCTGCGAAAGATCTCCATGAGGCATGATGGC---AACATGGTCTTCTCTCCATTTGGCATGTCCTTGGCCATGACAGGCTTGATGTTGGGGGCCACAGGGCCGACCGAAACCCAGATCAAGAGAGGGCTCCACTTGGCCCTGAAGCCCACCAAGCCCGGGCTCCTGCCTTCCCTCTTTAAGGGACTCAGAGACAGCCTCTCCCAC---AACCTGGAACTGGGCCTCACACAGGGGAGTTTTGCCTTCATCCACAAGGATTTTGATGTCAAGGAGACTTTCTTCAATTTATCCAAGAGGTATTTTGATACAGAGTGCGTGCCTATGAATTTTCGCAATGCCTCACAGGCCAAAAGGCTCATG…
>Pan.paniscus_serpina10
CAGCTTGCCAAGGAGACTTCAAACTTCGGATTCAGCCTGCTGCGAAAGATCTCCATGAGGCACGATGGC---AACATGGTCTTCTCTCCATTTGGCATGTCCTTGGCCATGACAGGCTTGATGCTGGGGGCCTCAGGGCCAACCGAAACCCAGATCAAGAGAGGGCTCCACTTGGCCCTGAAGCCCACCAAGCCCGGGCTCCTGCCTTCCCTCTTTAAGGGACTCAGAGAGACCCTCTCCCAC---AACCTGGAACTGGGCCTCACACAGGGGAGTTTTGCCTTCATCCACAAGGATTTTGATGTCAAAGAGACTTTCTTCAATTTATCCAAGAGGTATTTTGATACAGAGTGCGTGCCTATGAATTTTCGCAATGCCTCACAGGCCAAAAGGCTCATG…
>Pan.troglodytes_serpina10
CAGCTTGCCAAGGAGACTTCAAACTTCGGATTCAGCCTGCTGCGAAAGATCTCCATGAGGCACGATGGC---AACATGGTCTTCTCTCCATTTGGCATGTCCTTGGCCATGACAGGCTTGATGCTGGGGGCCTCAGGGCCAACCGAAACCCAGATCAAGAGAGGGCTCCACCTGGCCCTGAAGCCCACCAAGCCCGGGCTCCTGCCTTCCCTCTTTAAGGGACTCAGAGAGACCCTCTCCCAC---AACCTGGAACTGGGCCTCACACAGGGGAGTTTTGCCTTCATCCACAAGGATTTTGATGTCAAAGAGACTTTCTTCAATTTATCCAAGAGGTATTTTGATACAGAGTGCGTGCCCATGAATTTTCGCAATGCCTCACAGGCCAAAAGGCTCATG…
>Equus.caballus_serpina10
AAGCTCTCCGAGGAGATCTCCAACCTCGGGTTCAGCCTGCTGCGCAAGATCTCCATGAGGCACGACGGC---AATGTGGTCTTCTCCCCGCTTGGCCTGTCCTCGGCCATGGCAGCCTTGATGCTGGGGCCCAAGGGGCAGACCAAGGCCCAGCTGGAGAGTGCGCTCCACCTGGCGCTGAACCAGACCAGGCCCCCGCACCTGCCTGCCCTGTTTAAGCAGCTCAGAGCGAGCCTCTCCCGC---AACCCCGAGCTCGGCCTCGCCCAGGGGAGCTTTGCTTTCATCCACAAGGATTTTGACGTCAAAGAGACCTTCCTCAATTTTTCCAGGCAGTATTTCGACATAGAGTGTGTGACTCTGAATTTTCGCAACGTCTCACAGGCCAGGGGGCTCATG…
>Pteropus.vampyrus_serpina10
CAGCTCTCTGAGGACACCTCCAACTTGGGGTTCAGCCTGCTGCGGAAGATCTCCATGAAGCATGAAGGC---AACGTGGTCTTCTCCCCGCTCGGCCTGTCCTTGGCCATGGCAGCCCTGATGCTGGGGGCCAAAGGGCAGACGAAAGCCCAGCTGGAAAGCGGGCTCCGCCTGGTCCTGAACCAGACGCGGCCCCAGCACCTGCCCACACTCTTTCGGCATCTCAGACAGCGCCTCTCCCGC---AGCGGGGAGCTGGGCCTCACCCAGGGCAGTCTGGCCTTCGTCCATGAGGATTTCGATGCCAAAGAGACCTTCCTCAATTTATCCAAGAGGTATTTCGATACAGAGTGTGTGACTATGAATTTTCGCAATGCCTCACAGGCCAAAGGGCTCATG…
>Bos.taurus_serpina10
CAGCTCTCCAGGGAGGCCTCCAACTTGGGGTTCAGCCTGCTACGTAAGATCTCCCTGAAGCATGATGGC---AACGTGGTCTTCTCCCCACTCGGCCTGGCCTGGGCCATGGCTGCCTTGACTCTGGGGGCCAGGGGGCACAGCAGAGCCCAG---CTGGAGGATCTCCTCTTGGTGGTGAACCAGACCCGACCACCACGCCTGCCTGCCCTCTTCAAGCAGCTACAAGAGAGCCTCTCCCAT---AATCCAGAGCTGGGCCTGGCCCAGGGGAGTTTCGCCTTCATCCACAAGGACTTTGACATCAGAGAGACCTTCCTCAATCTCTCCAAGAGGTATTTCGATATGGAGTGTGTGACTGTGGATTTTCACAACACTTCCCAGGCCAAAAGGCTCATA…
>Tursiops.truncatus_serpina10
AAGCTCTCTGGGGAGACCTCCAACTTGGGGTTCAGCCTGCTTCGTAAGATCTCCATGAGGCACGACGGC---AACGTGGTCTTCTCCCCACTCGGCCTGGCCTGGGCCATGGCAGCCTTGACCCTGGGGGCCAGGGGACAGAGCAGAGCCCAGCTGGAGACGGGGCTCCGCCTGGCAGTGAACCAGACCCGGCCCCCGCGCCTGCCTGCCCTCTTCAAGCAGCTCCGAGAAAGCCTGTCCCAC---AACCCAGAGCTGGGCCTGACCCAGGGGAGTTTCGCCTTCATCCACGAGGACTTTGACGTCAAAGAGACCTTCCTCAATTTCTCCAAGAGGTATTTCGATATGGAGTGTGTGACTATAAATTTTCGCAACGCATCCCAGGCCAAAGGGCTCATG…
>Xenopus.tropicalis_serpina10
AATGTGTCTCAAATGAGCAGTGATTTTGGGTTCAATCTCTACAGAAAAATTGCAAATAAACATGACAAT---AACATCTTTTTCTCGCCATTTAGCGTGTCATTGGGACTTTCTTCTTTATTGCTTGGAACAAGAGGAAATACATATGACCAGCTATTACATGGGTTGAACTATAACCCATTTAAAGACCAGGAAAATCCCCTGCCAGAATTGCTGAAAACAATTAAGGAAAAAATTGCCAAA---AATGAGGAGTTGGTATTGAACATAGGCAGTCTCTCATTCTTACACGAAACGTTTTCCATGAAGGACGAATTTGTCAACCTGACCAAGAAGTATTTTGACATGGAATACGAACTTATCGATTTTCAC---AGCTCAAAGGCAAAAAACGAAATC…
>Bufo.bufo_serpina10
GATCTCTCAGAGATGAACAGCAACTTTGGATTCAACCTGTTCAAAAAAATGGCTGACAAACACGATGAC---AACATCTTCTTCTCCCCGCTCAGCATCTCCTTTAACCTTGCATCGTTAATGCTTGGGTGCCGAGGAAATACTTATGACGAGCTCCTGACTGGTCTAAACTGGGAGGCCTTGAAGAAGAGCAAACAAGCTCTGCCCAATCTGCTGAAAGAACTCCGAGATGGAGTGCAAAAA---AGCGAAGGCTATGACCTGGAGCTGGAAAGTCTCTCATTTGTCCACCAGTTATTCCACCTCCATGATGAATTTATTAATGAGACGAGGATGTACTTCGACATGGAGTACATTAGTCTTGACTTCCATGAC---CGGGAGGTGAAAAACATCATC…
>Rana.temporaria_serpina10
GATTTATCCAACATGAACAACAACTTTGGCTTCAACCTCTACAGAAGAACAGCCGACAAACACGACGAC---AACATCTTCTTCTCTCCATTGAGCGTCTCCTTCCTCCTCGGCGCCCTCACTCTGGGGTCTCGGGGAATGACGCACGAGCAGCTGCTCAGTGGCCTCGGCTGGGAGCCCTTTAAGAAGAATCCAGACGTATTGCACACGTTGCTGAAGGACCTGAAAGACGGCGTCATGAAG---AGCGACGGATATTCTCTAGACGTAGCAGACTTGGCCCTTCTACACGAGAGCTTCGACCTCAACCCGGAGTTCCTCAACCAGACCATGACGTATTTCCACATGGAATTCCAAAGTGTGGACTTCCATGAC---CGCCACGTTCTAGAGACCATC…
>Rhinatrema.bivittatum_serpina10
AACCTCACCGCAAAGAGCACAGATTTTGGATTCAATCTCTACAGGACCATAGCAGACAAGCACGACGAG---AACATATTTATTTCCCCACTCAGCATCACGTTCGCCCTCGCTTCCTTGATGCTCGGCACCAGAGGACTCACGTACAGTGAAATACTCCAGGGGCTCAACCTCCATCTTTTTAACGACACCGACAAACCTCTGCCTTCCCTTTTCAGAAAGCTGAAGGACAATATTACCAGG---AACGAGGACTTTGTTCTTGAGCAGGGCAGTTTTTCTTTTATTCACCAGGATTTCCCCATCAAAGACGCCTTCCTCAATCTGACCCAACGGTATTTCGACATGGAGTTCTCAAACCTGGACTTCCAAAACGCCTCGAACACAAAGAAGATTATA…
>Charina.bottae_serpina10
AATTTCATAGAAAAGATTAACAACTTTGGATTCAATCTCTACAGGAAAATAGCACTGAAGCATGACAAC---AATATCTTCTTCTCCCCACTCTCACTATCCTTTGCTCTAGCAATATTCTTGTTGGCTTCAGAAGGGGAAACACACCGCCAAATAAGTCAATCTCTAAACCTAACATTTATGAAAGAAAAAGATGAACAGTTTCTGACTTTGTTCCAACAACTAAGGCTTAACATCACCCAA---AATGAAGAGTTCACTTTTTTGCAGAATAGTGTCTCTTTCATCCAGGAAGATTTTCAGATCAAGGACGTTTTCCATAACTTATCCAAGCGATACTTTGACATGGAATTTCTGTCAGTTGATTTCCGCAACTCTACTCTTGCCAAAAAAATTGTC…
>Hydrophis.curtus_serpina10
AATTTCACAGAAAAGATTAACAATTTTGGATTCAATCTCTACAGGAAAATAGCACTGCAGCATGACGAC---AATATCTTCTTCTCCCCACTATCACTATCTTTTGCTCTAGCAATATTCATGTTGGCTTCCGAAGGGGAAACCCACCACCAAATAAGTCAATCTTTAAATCTGTCATTTATAAAAGAAAAAGATGAACAGTTTCTAACTTTGTTCCAACAACTAAGGCTTAACATCACCCAA---AATGAAGAGTTCACTCTTTCGCAGAATAGCTTCTCTTTCATCCAGGAAGAATTTCAGATCAAGGATGCTTTCCATAACTTGTCCAAGCAATACTTTGACATGGATTTTTTGACAGTTGATTTCCGCAACTCTACTCTTGCCAAAAAAATTGTC…
>Crotalus.adamanteus_serpina10
AATTTCACAGAAAACATTAACAATTTTGGCTTCAATCTCTACAGGAAAATAGCACTGCAGCATGACAAC---AATATCTTCTTCTCCCCACTGTCACTGTCTTTTACTCTAGCAATATTCATGTTGGCTTCAGAAGGGGAAACCTGCCACCAAATAAGTCAATCTCTAAATCTGTCTTTGAAAGAAAAA---GATGAAGAGTTTCTGACTTTGTTCCAACAACTAAGGCTTAACATCACCCAA---AATGAAGAGTTCACTCTTTCACAGAATAGCTTCTCTTTCATCCAGGAAGAATTTCAGATCAAGAATGCTTTCCATAACTTGTCCAAACAATACTTTGACATGGAATTTTTGTCAGTTGATTTCCGCAACTTTACTCTTGCCCAAAAAGTGGTC…
>Crotalus.tigris_serpina10
AATTTCACAGAAAACATTAACAATTTTGGCTTCAATCTCTACAGGAAAATAGCACTGCAGCATGACAAC---AATATCTTCTTCTCCCCACTGTCACTGTCTTTTGCTCTAGCAATATTCATGTTGGCTTCAGAAGGGGAAACCTGCCACCAAATAAGTCAATCTCTAAATCTGTCTTTGAAAGAAAAA---GATGAAGAGTTTCTGACTTTGTTCCAACAACTAAGGCTTAACATCACCCAA---AATGAAGAGTTCACTCTTTCACAGAATAGCTTCTCTTTCATCCAGGAAGAATTTCAGATCAAGAATGCTTTCCATAACTTGTCCAAACAATACTTTGACATGGAATTTTTGTCAGTTGATTTCCGCAACTTTACTCTTGCCCAAAAAGTGGTC…
>Zootoca.vivipara_serpina10
AACTTCACCGAAAAGAACACCAATTTTGGATTCAATCTCTACAGAAAAATAGCGCTGAAGCATGACAAC---AATGTGTTCTTTTCCCCATTGTCCTTGTCCTTCGCTTTGGCAGCCTTCTTGCTGGCTTCTGAAGGAGAGACGCACCAGCAAATGATTCAGACTCTAAACCTCCACCTTCTGGATGACAAAGAGAACCGGCTACCATCTTTGTTCCAGCAGCTAAGCGTCAGCCTCGCCAAG---AACAAGGACTTCACTCTTTTGCAGGACAGCTTCTCTTTCGTCCAGAAAGGCTTCCAGATCAAAGACGTCTTCCGCAACTTGTCCAAGCGATACTTCGATATGGAGTTTCTGACGGTTGATTTCCACAACTCTACTCATGCCAAAACTGCCATC…
>Anolis.carolinensis_serpina10
AACTTCACAGAAATGAACACCAACTTTGGATTCAATCTCTACAGGAAAATAGCAATGAAGCATGACAAC---AACATCTTTTTCTCTCCGTTGTCATTATCCTTTGTTTTGTCAATCTTCTTGTTGGCTTCCAAAGGGGAAACTCACAACCAAATAATTCAGTCTTTGAACCTCCACCTTCTGAATGGAAAAGAGAACCAGCTCCCAGCATTGTGCCAACAGCTAAGAAACAACATCACCAAG---AATCAAGAGTTCACCCTTTTGCAGAATAGCTTCTCTTTCATCCAGAAGGACTTCCAGATCAATGAGGCTTTTCATAATTTGTCCAAGCAATATTTCGATATGGAATATTTGACCGTGGATTTCCACAACTCTACTCTTGCCACCAACATTGTC…
>Phrynosoma.platyrhinos_serpina10
AGTTTCACTGAAATGAACACCAACTTTGGATTCAATCTCTACAGGAAAATAGCAATGAAGCATGACAAC---AATATTTTTTTCTCACCGTTGTCATTAACCTTTGTTTTGTCAATCTTCTTATTGGCTTCCAATGGGGAAACGCACAACCAAATAGTGCACTCTTTGAACCTCCATCTTCTGAAAGGAAAAGAGAACCAGCTCCCAGCGTTTTGCCAACAACTAAGGGACAACATCACCAAG---AATCAAGAGTTCAACATTTTGCAGAATAGCTTTTCTTTCATCCAGAAGGACTTCCAAATCAAGGATGGCTTTCACAATTTGTCCAAGCAATATTTTGATATGGAATTTCTGATGGTGGATTTCCACAACTCTACTCTTGCCAAAAACATTGTC…
>Elgaria.multicarinata_serpina10
AATTTCACCGAAAAAATCAACAATTTTGGATTCAATCTCTACAGGAAAATAGCACTGAAGCATGACAAC---AATGTCTTCTTCTCTCCGTTGTCACTGTCTTTTACTTTGGCGGCCTTCTTGCTGGCTTCCAGTGGGGAAACACACAACCAAATAGTTCAGTCTCTAAATCTCCATCTTCTGAATGGAAGAGCGAACCAGCTTCCGGCTTTGTTCCAGCAGATGAGGGTCAACATCACGAAG---AACGAAGAGTTCACTCTTTTGCAAAACAGCTTCTCTTTCATCCAGAAAGACTTCCAGATCAAGGACATCTTCCTCAACTTGTCCAAGCAATACTTCGACATGGATTTTCTGACAGTTGATTTCTCCAACTCTACTTTCGCAAAAAACCTTGTC…
>Alligator.mississippiensis_serpina10
AATGTCACTGAAAAGAGCACAAATTTTGGATTCAATCTCTACAGAAAAATAGCCATGCAACATGATAAC---AATGTTCTTTTCTCCCCTCTCTCTCTGTCATTTCTCATGGCTGCCTTTATGCTTGGAACCAAAGGGGAAACAAACAACCAGATAGTTCAAGGTCTAAACCTCCTTTTGAAGGACGAAGAGCCTTATCACTTGCCAGCTTTGTTTAAACAACTGAAGGAGAACATCACAGCA---AATGAAGAGTTTATTCTTCAGCAAGGTAGTTTTGCCTTTATCCAAAAGGACTTCTGTCTCAATGAATCTTTCCTCAATTTATCCAAGGAGTACTTTGACATGGAATTCCGGAGTGTGGATTTTAACAACTCCACACAGGCAAAGGAGGTCATA…
>Gallus.gallus_serpina10
AATTTCACTGAAAAGACAGCAAATTTTGGATTTAATCTCTACCGAAAAATTGCAATGAAACTTGATAAC---AATATAATTATCTCTCCCCTTTCTGTAACAACCCTCATGGCTACATATTTGCTGGCAGCTGAAGGGGAAACACACAGACAAATAGCAAAAGCTCTAAACCTCAGTTTGAAGGACAGAGATCGCCATTATTTACCAGCACTGTTTAAACAACTGAAAGATAACATCACAACA---AATGAAGAACTTCTCTTTGTGCAAGGTATTCTTTCTTTTATCCAAAAGGACTTCACAGTCAGGGAAGCTTTCCTCAACTTATCTAAGCAGTACTTTGATATGGAATTCCTGTGTGTAGACTTTCAAAACAGCACCCAAGCCAAGTTTGTTATA…
>Meleagris.gallopavo_serpina10
AATTTCACTGAAAAGACAGCAAATTTTGGATTTAATCTCTACCGAAAAATTGCAATGAAACTTGATAAC---AATATAATTATCTCTCCCCTTTCTGTATCAACCCTCATGGCTACATATTTGCTGGCAGCTGAAGGGGAAACACACAGACAAATAGCAAAAGCTCTAAACCTCCATCCTTTGGAGGACGATCGCCATTATTTACCAACACTGTTTAAACAACTGAAAGATAACATCACAACG---AATGAAGAACTTCTCTTTGTGCAAGGTATTCTTTCTTTTATCCAAAAGGACTTTGTAGTCAGGGAAGCTTTCCTCAACTTGTCTAAGCAGTACTTTGATATGGAATTCCTGCGTGTAAACTTTCAAAACATCACGCAAGCGAAGTCTGTTATA…
>Taeniopygia.guttata_serpina10
AACTTCACTGAAAAGACTGCAAATTTTGGATTTAACCTCTACAGAAAAATTGCAATGACACATGATAAC---AATGTAATCATCTCTCCCCTTTCTGTGTCAGCTCTCATGAGTGTCTACATGATGGCAGCCAAAGGGGAAACACACAGACAAATTGTAAAAGGTCTAAACCTCGATATGAAGGACAGAGTGCACCAACATTTACCAGCTTTGTTTAAACAACTGATAGGTAACATCACAACA---AATGAAGAATTTCTCCTCGTGCAAGGTATTCTTTCTTTTATTCAAAAAGACTTCAAACTCAAGGAGTCTTTCCTGAATTTATCTAAGCAGTACTTTGATATGGACTTCCTGAAAGTGGACTTTGAAAATTTAACACAGGCAAAACTTTTCATC…
>Melopsittacus.undulatus_serpina10
AACTTCACTGAAAAGACTGCAAATTTTGGATTTAACCTATATAGAAAAATTGCAATGACACATGATAAC---AATGTCATCATCTCTCCGCTTTCTGTATCAGCTCTCATGACTGCATATATGCTGGCAGCCAAAGGGGAAACACACAGACAAATAGTAAAAGGTCTAAACCTCGCTTTGAAGGACAAAGTGCGCCATCATTTACCAGCTTTGTTTAAACAACTGAAAGATAACATCACAATG---AATGAAGAACTTCTCCTTGTTCAAGGTACTCTTTCTTTTATCCAAAAGGACTTCAGACTCAAGGAATCTTTTCTCAATTTATCCAGGCAGTACTTTGATATGGAATTTCTGAGCGTGGACTTTGAAAACTTTACACAGGCAAAATTCGTCATA…
>Trogon.surrucura_serpina10
AACTTCACTGAAAAGACTGCAAATTTCGGATTTAACCTATACAGAAAAATTGCGATGACACATGACAAC---AATGTAATCATCTCTCCCCTTTCTGTATCAGCTCTCATGACTGCATATATGCTGGCAGCCAAAGGGGAAACACACAGACAAATAGTAAAAGTTTTAAACCTCGCTTTGAAGGACAGTGTGCACCAATATTTACCAGCTTTGTTTAAACAACTGATAGATAACATCACAATG---AACGAAGAACTTCTCCTTGTGCAAGGTACTCTTTCTTTTATCCAGAAGGACTTCAGACTCAAGGAGTCTTTCCTCAATTTATCTAAGGAGTACTTTGATATGGAATTCCTGAAAGTGGACTTTCAAAACTTTACACAGGCAAAATTTGTCATA…
>Apus.apus_serpina10
AACTTCACTGAACGGACTGCAAATTTTGGATTTAACCTCTACAGAAAAATTGCAATGACACATGATAAC---AATGTCATCATCTCTCCCCTTTCCGTATCAGCTCTCATGACTGCATATATGGTGGCAGCCAAGGGAGAAACACACAGACAAATAGTAAAGGGTCTAAACCTGTCTTTGAAGGACAGAGTGCACTATAATCTACCAGCTTTGTTTAAACAACTGAAAGATAACATTACAATG---AATGATGAACTTCTCCTTGTGCAAGGCACTCTTTCTTTTATCCGAGAGGACTTCAGACTTAAAGAGTCTTTCCTCAACTTATCTAAGCAGTACTTTGATATGGAATTCCTGAAAGTGGACTTTCAAAACTTCACACAGGCAAAATTTATCATA…
>Fratercula.arctica_serpina10
AACTTTACTGAAAAGACTGCAAATTTTGGATTTAACCTCTACAGAAAAATTGCAATGACACATGACAAC---AATGTAATCATCTCTCCCCTTTCCGTATCAGCTCTCATGACTGCATATATGCTGGCAGCCAAAGGGGAAACACACAGACAAATAGTAAAAGGTCTAAACCTCGCTTTGAAGGACAGAGATCGCCATCATCTACCAGCTTTGTTTAAACAACTAAAAGATAACATCACAATG---AATGAAGAACTTCTCCTTGTGCAAGGTACTCTTTCTTTTATCCAAAAGGACTTCAGGCTCAGGGAGTCTTTCCTCAATTTATCTAAGCAGTACTTTGATATGGAATTCCTGAGAGTGGACTTTCAAAACTTTACACAGGCAAAATCTGTAATA…
>Nyctibius.grandis_serpina10
AACTTCACTGAAAAGACTGCAAATTTTGGATTTAACCTCTACAGAAAAATTGCAATGACACACGATAAC---AATGTAATCATCTCCCCCCTTTCTGTATCGGCTCTCATGACTGCATATATGCTGGCAGCCAAAGGGGAAACACACAGACAAATAGTAAAAGGTCTAAACCTCGCTTTGAAGGACAGAGTAGATCGCGATTTACCAGCTTTGTTTAAACAACTGAAAGATAACATCACAATG---AATGAAGAACTTCTCCTTGTGCAAGGTACTCTTTCTTTTATCCAAAAGGACTTCAGACTTAACGAGTCTTTCCTCAATTTATCTAAGCAGTACTTTGATACAGAATTCCTGAGAGTGGACTTTCAAAACTGCACACAGGCAAAATTTGTCATT…
>Theristicus.caerulescens_serpina10
AACTTCACTGAAAAGACTGCAAATTTTGGATTTAACCTCTACAGAAAAATTGCAATGACACATGATAAC---AATGTAATCATCTCTCCCCTTTCTGTGTCAGCTCTCATGACTTCATATATGCTGGCAACCAAAGGGGAAACACACAGACAAATAGTAAAATGTCTAAACTTCGCTTTGAAGGACAGAGTGCGCCATCATTTACCAGCTTTGTTTAAACAACTGAAAGATAACATCACAATG---AATGAAGAACTTCTCCTTGTGCAAGGTACTCTTTCTTTTATCCAAAAGGACTTCAGACTCAAGGAGTCTTTCCTCAACTTATCTAAGCAGTACTTTGATATGGAATTCCTGAGAGTGGACTTTCAAAACTTTACACAGGCAAAATTTGTCATA…
>Athene.cunicularia_serpina10
AACTTCACTGAAAAGACTGCGAATTTTGGATTTAACCTCTACAGAAAAATTGCAATGACACATGATAAC---AATGTAATCATCTCCCCCCTTTCTGTATCAGCTCTCATGACTGCATATATGCTGGCAGCCAAAGGGGAAACACACAGACAAATAGTAAAAAGTCTAAACCTCGCTCTGAAGGACAGA---GTGGATCGCTTACCAGCTTTGTTTAAACAACTGAAAGATAACATGACAATG---AATGAAGAACTTCTCCTTGTGCAAGGTACTCTTTCTTTTATCCAAAAGGACTTCAGACTCAAGGAGTCTTTCCTCAATTTATCTAAGCAGTACTTTGATATGGAATTCCTGAGAGTGGACTTTCAAAACTTTACACAGGCAAAATTTGTCATA…
>Tyto.alba_serpina10
AACTTCACTGAAAAGACTGCAAATTTTGGATTTAACCTCTACAGAAAAATTGCAATGACACATGATAAC---AATGTAATCATCTCTCCCCTTTCTGTATCAGCTCTCATGACTGTATATATGCTGGCAGCTAAAGGGGAAACACATAGACAAATAGTAAAAAGTCTAAACGTCGCTTTGAAGGACAGAATGCACCATCACTTACCAGCTTTGTTTAAACAACTGAAAGATAACATAACAATG---AATGAAGAACTTCTCCTTGTGCAAGGTACTCTTTCTTTTATCCGAAAAGACCTCAGACTCAAGGAGTCTTTCCTCAATTTGTCTAAGCAGTACTTTGATATGGAATTCCTGAGAGTGGACTTTCAAAACTTTACACAGGCAAAATTCGTCATA…
>Oncorhynchus.gorbuscha_serpina10-2
GACCTGACCTACAAGAACATGGACTTTGCCATGAATCTCTACAGAAAGATTGCAGGTTACCATGATAAA---AACATATTTTTCTCACCCCTGAGCATATCCACAGCTTTTGCCACCCTCTCCATGGCAGCGCAGGGACCCACACGAGACCAGATAGTGAAGGGGCTCAACCTGGCCCACCTAGATCGGGAGAACCAGCCAATTCCAGAACTCTTCCAACACCTCCAAGGGAACATCACACAA---GATGGATCCTTGAAATTTGACCAGAGCACCGCCCTCTTTGTCCGCCTAACTTTTGAGGTAGAGGGAGATTACAGTGACCAGGTCAAGAAATTCTTCAACGCTGACATCAACAATGTTGACTTTGCAGATAGAAAAGCTAGCGTTGCCCTGATC…
>Erpetoichthys.calabaricus_serpina10
GCCCTCACAGAGAGAAACAACGACTTCGCCATGACTCTCTACAAGGAGATCGCCGGCTCTCACGACCAC---AATATTTTCTTCTCCCCACCTTGCCTGGCATCGGCCCTTGCTATGCTGTCTCTTGGGGCTGGGGGCAAAACATACAGCCAGATTCTCAAAGCTCTCAATCTTCAGCTGAAGGATGCT---GAGCAGCCAATCCCGGAACTGTTTCTGAACCTGAAGCGAAACCTCAGCAGCCCGGAC------CTGGTGATCAACCAGGACAGCTCCATCTTTGCCAGCAGTAGCATGGAACTTCAGGAGGGCTTTGTCAACGATACCAAGGAGTATTTTGGTGCAGAAGTCCTGAAGGTCAATTTTTCAGAGTCTCAGAATGCCAAAGCTGAGATC…
>Polypterus.senegalus_serpina10
GCCCTCACAGAGAGAAACAACGACTTCGCCATGACTCTCTACAAGGAGATCGCCAGCTCTCACGACCAC---AATATTTTCTTCTCCCCACCTTGCCTGGCATCGGCCTTTGCTATGCTGTCTCTTGGTGCTGGGGGCAAAACGCACAGCCAGATTCTCAAAGCTCTCAATCTTCAGCTGAAGGACACTGAGCCATATCTCATCCCAGAACTGTTTCTGAACCTGAAGCGAAACCTCAGCAGCCCGGAC------CTGGTGATCAACCAGGACAGCTCCATCTTTGCCAGCAGTAGCATGGAACTTCAGGAGGGCTTTGTCAATGATACCAAGGAGTATTTTGGTGCAGAAGTCCTGAAGGTCAATTTTTCGGAGTCTCAGAACGCCAAAGCTGAGATC…
>Xenopus.tropicalis_serpina6
GTTCTGTCAGAGGAAAATTATGATTTTACTTTTAACCTTTTCAATGAACTTTCTGCTGAGTGT---------AACATATTTTTTTCACCTATAAGCATTTCAGCAGCTTTTTATATGTTAGCCTTGGGGGCCAAATCCAAAACTCACCAACAAATTCTACAAGGTTTGGGCTTTAACAAAAAGAAACTTAATGAAAGTCAAGTGCACGAAGCATTTAAGGGTCTTATTGAGGACTTAAATAATCCAATGAAGGATCATCAATTCACCATTGGAAATGCTCTTTTTGTAGAGCAGACCGTGAATATTCTCAGAGGTTTTGAAGAAAATGTGAAACATTACTACCAAGCAGCAATCTTCCCTATAAATTTCAGGGACCCAGATAATGCAAAGAAACAGCTC…
>Rana.temporaria_serpina1-1
GAAACAGTAAAGGCAAACACGAAATTTGTCATCAATTTCTTCAAACATCTGACCTCCAGGTCATCTCAGGAAAATGTTGTTTTGTCACCTTTCAGCATTTCTTCTGCTTTTTCCATGATGTTGTTGGGGGCCACGTCAAAGACCCACCAGGAAATGTGGAAAGGTTTGAGCCTGAACAACGCACGTTGCAGGGAAATGGAGGTCCACCGGGCGTATTCCAATCTTCTCCAGATGTTAAATGAGCCGAAGAGCAGCCTTCAGGTCCACATCGGAAACGCCATCTTTCTAAAAGATAAACTGACCGTGCTGGAGAGCTTTAAAGATGATACAAAGCGCTACTACCATGCTGAAATTATACAAGAGGATTTTAGCGACCTAAAAAAAGTTGAAAAGAAAATA…
>Xenopus.tropicalis_serpina3-1
ATACTTGCACAATTAAATATGCATTTTGCTGTCAATATCTATAAGCAGGTTGCTTCTTCAGCCCTAAAGGAGAACATATTTTTTTCTCCAGTAAGCATTTCCACTTCCTTGGCCATGTTAGCTCTAGGAGCAAAAGCTGAAACGCGCCACCAAATTCTTAATAGTTTAGCCCCAAAAGAAACACCCATTCAAGAAGTCAAGATACATAATGCCTTTAAGCATTTACTCCAGACATTAAATAAACCAAAGAAAGACTTGAAAATTACAGTTGGCAATGCTGCATTTGTAGAAGAGGAGCTAAAGTTCCTTAAGAGTTTTGCTCATGAAGCAGAACGTTATTACCAAGCAGATGTTTTTTCCACTAACTTCAAGAATCCTAAGGATGCTGAGATACAGATC…
>Xenopus.tropicalis_serpina1-1
ACAATAATACAAGCAAACAGGCATTTTGCTATAAATATGTTTAAACATATTGCTTCTGAATCCCCAAAA---AACATTGTTTTTTCTCCTGTTTCTATTTATGCAGCCTTTGCCATGTTATCTATTGGTGCTAGATCTAAAACAGAGAGAGGAATTCTAGAAAGTCTGAGTTTCAACCAAACCCATTAC---CCAGACCAAATTCATCCAGGCTTTAAAGATTTTCTCTTAGCATTAAATAAGCCAAAACCCAATCTACAGGTCAGCACTGGCAATGTCCTTTTTGTTAAAGATAAGCTTGAAATACTAAAAAGCTTTTTGCAGAAAGTGAAACATCACTACCAGGCAGAGATTTTTACCTCTAACTTCAAAAACCCTAAAGAAGCCAAGGAACAAATC…
>Xenopus.tropicalis_serpina3-2
GCACTTGGGTCAGCAAATATAGATTTTGCACTAAATCTGTATAAACACCTTGTTACTAAAACACAAGCAGAAAATATCGTTTTCTCTCCTCTTAGCATTTTAACAGCATTTTCTATGCTTCTGTTGGGAGCCAAATCTGAATCTCACCAACAGATCTTAAGTGGCCTAAGCTTGAACCAAACACAGGTTCCAGAAGAAGATATGCATGAAGCATTTGAACACCTTCTACAGGTCTTAAATAGACCAAAGAGTGATCTGCAAGTCAAAATTGGAAATGCTGTCTTTGTAGAAGATACATTAAAAATCCTAGACAGTTTTGTTCAAGAAATAGAGCATCATTACCATGCTGAGATTTTCCCTTCTCATTTCAAGAACCCAGCAGAGGCTGAGAAACAGATC…
>Sigmodon.hispidus_serpina1-1
AAGGTAGCTCTTACCATCAGCAAAGTCTCCATCTCCTGGTACAAAGAGATGGCCCGGCAGTCAAGCTATGGAAATATCTTATTCTCCCCTATTAGTGTTGTTGCTAATATTTTAATGCTTTCCCTGGGAATGGAAGGTTATGTTAACCAACACATCCTGGAGGGCCTAAAGCTCAACAAAGCAGACCTGCCTGAAGCTGAGATCCACAAGTGTGTTCAGTATCTACTCAATGCCATCAACCAT---ACAGACACATCCCAGCTGAAAAGTGGTAGCAGCATATTCATTCACCAGGACCCGTACCTAGTGGACAAATTTCTGTGGGAATTCAAGGGCCTACACTTCTCTGATGTCATCTCTACCGACTTCAGAGACAGCATTAGGGCCATGACAGAAATC…
>Mus.musculus_serpina1-1
AAGGTGGCTCTTACCATCTGCAATGTCTCCATCACCTTGTTCAAAAAGATGGCCCAACTGTCAGGAAATGGAAATATTTTATTCTCCCCGATTAGAGTCATTGCTGCCATTTCAATGCTGTCCCTGGGATCCAATGGCAACTTAAGCAAACACATCCTGGAGACTCTAAGGTTCAACAAAACAGGCTTGCCTGAAGCGGAGATCCACAAGTGTTTCTGGTATCTGCTCCATTCCATCCACCAGACTGAAGAGCCATCATCACTACAAACTGGTAGCAGCGTGTTCATCCACCAGGACCTGACATCAGTAGACAAATTTGTGAAAGGAGTCAAGGACCTATACCATTCTGACATGATCTCCATCAACTTTACAGACAGCAGTCAGGCCAAGACACAGATC…
>Rattus.norvegicus_serpina1
AAGGTGGCTCTCACCATCTCCAATATCTCCATCACCTTGTTCAAAGAGATGGCTCAACTGTCAGTAAATGGAAATATCTTATTCTCCCCTATTAGAGTCATTGCTGCCATTTCAATGCTGTCCCTGGGAGCCAAAGGTAATGAAAGCAAACGCATCCTGGAAATCCTAAGGCTCAACAAAACAGGCTTGCCTGAAGCTGAGATCCACAAGTGTTTCCGGTATCTGCTCCGTGCCATCCACCAGCCTGAACAGCTATCACCACTGAAAAGTGGTAGCGGTGTGTTCATCCACCAGGATCTGACACCAGTAGACAAATTTGTGGAAGGAGTCAAGAACCTATATCACTCTGACATCGTGTCCATCAACTTTACAGACTGCAGGAGGGCCAAGACACAGATC…
>Microtus.ochrogaster_serpina1-2
AAGGTAGCTTTAACCATCTGCAATGTCTCCATCTCTTTGTACAAAGAGCTGGCCCAGCAGTCAAGAGATGGGAATATCTTCTTCTCCCCTATTAGTGTGGTTGCTTCCATCTTAACGCTTTCCCTGGGAGCAGAAGGTAATGATAGCCAACGCATCCTGGAGGCCTTAAAGCTCAACAAAACAGGCTTGTCAGAAGCTGAGATCCACAAGTGTTTCCAGTACTTTCTCCGCGCCACCAACCAGCCCGCAGAGATGTCCCCCCTGATAAGTGGCAGCAGCGTGTTCATCCACCAGGGCCTGAAGCTGGTGGATAAATCTATGAAGGGAATCAAGGACCTATACGCCTCTGAAGTCATCTCTACCAACTTCAGAGAGAGCAGTAAGGCCAGGGCACAGATC…
>Neotoma.fuscipes_serpina1-2
AAGGTAGCTTTCACCATCTCCAATGTCTCCATCTCTTTGTACAAAGAGATGGCCCAGAAGTCAAGAAATGGAAATATCTTATTCTCCCCTATTAGAGTTGTTGCTGCCATTTTAATGCTCTCCCTGGGAGCCAAAGGTAATGTTAGCCAACACATCCTGGAGGCCCTAAGGTTCAACAAAACAGGTTTGCCGGAAGCTGAGATCCACAAGTGTTTCCAGTATCTACTCCGTGCCGTCAACCAGCCCACAGGGATGTCCCCACTGAAAAGTGGTGGCAGCATGTTCATCCACCGGGGCCTGAAACTGGTGGACAAATCTGTGAAGAGAATCAAGGACATATACTTCTCTGAAGTCATTTCCACCAACTTCAGTGACAGCAGCAGTGCCAAGAGGCAGATC…
>Neotoma.macrotis_serpina1-2
AAGGTAGCTTTCACCATCTCCAATGTCTCCATCTCTTTGTACAAAGAGATGGCCCAGAAGTCAAGAAATGGAAATATCTTATTCTCCCCTATTAGAGTTGTTGCTGCCATTTTAATGCTCTCCCTGGGAGCCAAAGGTAATGTTAGCCAACACATCCTGGAGGCCCTAAGGTTCAACAAAACAGGTTTGCCGGAAGCTGAGATCCACAAGTGTTTCCAGTATCTACTCCGTGCCGTCAACCAGCCCACAGGGATGTCCCCACTGAAAAGTGGTGGCAGCATGTTCATCCACCAGGGCCTGAAACTGGTGGACAAATCTGTGAAGAGAATCAAGGACATATACTTCTCTGAAGTCATTTCCACCAACTTCAGTGACAGCAGCAGTGCCAAGAGGCAGATC…
>Protopterus.annectens_serpina6
CAGCTTATGATTTCCAATCAACACTTCGCCATTTATTTATACAAACACGTTGCATCTCAGTCAACTGAAACTAACATTATCATCTCACCATTTGCAATTGGTACATCCTTTGCTATGTTATCGCTTGGTACTAGATCTTCTACTAAAGACCAGATACAGAGAGTACTGGGATTTGAAGACACCATGCTATCAGAGTATGACGTACATCACTGCTTTACTAGACTCCTACAAATAATTAAGAGTAATGAAGAGGAAGTATACGTGGGCATGGAAACTGCAGTATTCCTGCAAAGTGGTATTTCATTCCTTCCAAACTTCTTGAACGACATTAGACATTATTATAACACACATGCAGTTTATGTTGATTTTTCAAACACATACCATGCTAAAAACCAAATC…
>Ornithorhynchus.anatinus_serpina6-4
GACGTCGGCCCAGCCAACATCGATTTCTTGTTCAAGCTCTACTGGCAGTTGACTTCCAAGGCCCCAAATGACACCATCCTGCTTTCTCCAGTGGGCATCTTGTCCAACTTGGTGACCATCTCCCTCGGGGCCCAATCCCAAACCCAGAGGCAGATCTTGGAGACCCTGCAATTCAATCTCACAAAACTGTCACATGACCAGATCCTTAGGGGCTTCTGGTGTATACAAACCGCCCTCAATGCACCTGGCACATTGCCACATACGAAAATAGGGAGCGCTCTGTTCACCTCCCCAAGTGCGCTGCCACCACAAACTTTCACAGACAGGGCTGCCTACACGTTCGGATCCAAGATCGTCAATATGGACTTCCTGGATGCTTTGAAGGCAGAGAATGAAATA…
>Ornithorhynchus.anatinus_serpina6-2
GACATCGGCCCACCCAATGTCGATTTTGTGTTCAAACTGTACCAGCGACTGATTTCCAAAACCCCGAACCGCAACATCTTTTACTCGCCAGTGGGCATCTCGTCCGCCTTGGCGACCCTCTCCTTCGGGGCCCGATCCGACACCCAGACGCAGATCTTGGAGAGCCTGCAATTCCATCTCACAGAGATGTCACTGGAAGAGATCCTCGAGGGCTACCAGTGCATACAAAGCGCCCTCAATGTACCGGGGGCACTGCCGGACACAAAGATAGGGAGTGCTCTGTTCGTCGCCCCTGGTGCACTGCCACCACCAGCTTTCATAGACAAGGCTGTTGATGTATTCGGATCCGAGTTCATCTATGCAGACTTCCTGGACCCTAAGGCGGCAAAGCGTCAAATA…
>Ornithorhynchus.anatinus_serpina6-3
AACATCGCCCCATCCAACATCGATTTTGCGTTCAAGCTGTACCAGCAGTTGACTTCCAAATCACCGGACCACAACATCCTATACTCGCCTGTGGGCGTCTCGTCCACGTTGGCGACCCTCTCCCTCGGGGCCCGATCTGACACCCAGACACAGATCTGGGAGAGCCTGCAATTCCAACTCACAGAGTTGTCACAGGATGAGATCCTCGAGGGCTGCCAGTGCATACAAACTGCCCTCAACACCCCTGGTGCATTGCCACCCACAAAGATAGGAAGTGCTCTGTTTGTTTCCCCCGGTGCATTGCCACCACCAGTTTTCACAGACAAGGCTGCTGATGTGTTTGGATCTGAAATCATCTATGCGGATTTCCAGGATCCAGCAGGGGCAAAGTTTCAAATA…
>Oryctolagus.cuniculus_serpina1-1
CAGATTTACCACAGCATTGCTGATGTTTTTTTAAACTTGTACCAAAACCCGAAATTCTGGCCAACAGACACCAACACCTTGTTCTCGCCAGTGAGCATCACTGCTGCTGTTGCCACGCTCTCCCTGGGGACCAACGCTGACACTCAGACTCAGGTCATGAAGGCCCTGGGGCTCAACCCCCAGAAGGTGGCCAAGGCTCAGCTGTACCAGTGCTTACAGCAGCTGCCCTACATCTACCACCAACCAGACATCCAGCTGCAGCTCACCGCTGGCAGCTACCTGCTCACTGACCACACCCTGACACCGATAAAGCCGTTT---TCTGGGAGCAACAAGCTGTCCCACTCAGAAACCATCGCCATGAACTTCAAGGACCCTGAACGGGCTCAGCAACAGATC…
>Desmodus.rotundus_serpina3
AAGCTTTCGGTGAGCAATATAGACTTTGCCTTCAACCTCTATAGACAGCTGGCTTTGAACTCCCCCGGAGAGAACATCCTCTTCTCCCCAGTGAGTGTCTCCTCAGCCTTGGCCACACTGTTCCTCGGAGCCCCTGCAGCCAGCAGGGCCCAACTCCTGGAGGGTCTAGGGCTCAACCTCACCGTGGTGCCCGAGGCTGCGATCCAGGAGGCCTTCCAGGACCTGCTGCTCCGGCTCTCTGTGCGGGACCCCCCACTCCTCCTGACTGTGGGCCAGCGCAGTTTC------CATGGCCTGGGCCCCGGGGCCGGG------------------------------------------------------CAGGACCCGGGGGAGGTCCAGAAATGCATC…
>Macaca.mulatta_serpina13
AAAATCTCTGTGAGCAACATAGACTTTGCCTTCAAACTCTACAGACAGTTGGCTGTGAGCGCCCCTGGAGAGAACATTCTCTTCTCCCCGGTGAGCCTCTCCCTGGCCTTGGCCATGCTTTCTCGGGGGGCCCCAGGGGCCAGCAGGACCAAACTCCTGGAGGGCCTGGGGTTCAACCTCACTGTGGTGCCTGAGGCGGAGATCCAGGAGGGCTTCTGGGATCTGATGCTCAGGCTCCCTGGGCAGGGTCCCCGGCTCCTCTTGACCATGGCCCAGCACAGGTTCAGTGGCCTGGGCACAAGGGCCAACCAGAGC------------------------------------------------------------CTAGAGGAGGCCCAAAAACACATT…
>Pan.paniscus_serpina13
AAAATCTCTGTGAGCAACATAGACTTTGCCTTCAACCTCTACAGACAGTTGGCTTTGAACGCCCCCGGGGAGAACATTCTCTTCTCCCCAGTGAGCATCTCCCTGGCCTTGGCCATGCTTTCTCGGGGGGCCCCAGTGGCCAGCAGGACCCAACTCCTGGAGGGCCTGGGGTTCACCCTCACCATGGTGCCTGAGGCGGAGATCCAGGAAGGCTTCTGGGATCTGCTGCTGAGGCTCCGTGGGCAGGGTCCCCGGCTCCTCCTGACCATGGACCAGCGCAGGTTCAGCGGCCTGGGCGCGAGGGCCAACCAGAGC------------------------------------------------------------CTAGAGGAGGCCCAAAAACACATT…
>Pan.troglodytes_serpina13
AAAATCTCTGTGAGCAACATAGACTTTGCCTTCAACCTCTACAGACAGTTGGCTTTGAACGCCCCCAGGGAGAACATTCTCTTCTCCCCAGTCAGCATCTCCCTGGCCTTGGCCATGCTTTCTCGGGGGGCCCCAGTGGCCAGCAGGACCCAACTCCTGGAGGGCCTGGGGTTCACCCTCACCATGGTGCCTGAGGCGGAGATCCAGGAAGGCTTCTGGGATCTGCTGCTCAGGCTCCGTGGGCAGGGTCCCCGGCTCCTCCTGACCATGGACCAGCGCAGATTCAGCGGCCTGGGTGCGAGGGCCAACCAGAGC------------------------------------------------------------CTAGAGGAGGCCCAAAAACACATT…
>Gorilla.gorilla.
AAAATCTCTGTGAGCAACATAGACTTTGCCTTCAACCTCTATAGACAGTTGGCTTTGAACGCCCCCGGGGAGAACGTTCTCTTCTCCCCAGTGAGCATCTCCCTGGCCTTGGCCATGCTTTCTCGGGGGGCCCCAGTGGCCAGCAGGACCCAACTCCGGGAGGGCCTGGGGTTCAACCTCACCGTGGTGCCTGAGGCGGAGATCCAGGAAGGCTTCTGGGATCTGCTGCTCAGGCTCCGTGGGCAGGGTCCCCGGCTCCTCCTGACCATGGACCAGGGCAGGTTCAGTGGCCTGGGCGCAAGGGCCAAGCAGAGC------------------------------------------------------------CTAGAGGAGGCCCAAAAACACATT…
>Pristis.pectinata_serpina1-1
GCAGCTTCTTCGGCAAATGTTGATTTTGCTTTCAATCTCTATAAAATAATTGCTAACCGGAGCACTTCC---AATATCCTCCTCTCACCTTTGAGCATTTCCACGGCTTTAGCCATGCTGTCTCTGGGAACCAGGTCTGCAACTTGTGAGCAGCTTTTCAAGGGACTTCACTTTAATATGACACAGGAACGAATAATGCAAATGAATAGAGGATACCAGCAACTCCTACAGGTCCTGACTGCAGAAAACAGTGAGATGCAGTTGCTTATAGGAAACTCTCTCCATATTCAAAAGGGGTTTGATGTACTACAAAGGTTTCTAAATGAAACCAAGAAGTTTTACGATGCAGAAGTTTTTACTTTAGATTTTCAACAGCCTCAGAATGCTAAACAACAACTG…
>Protopterus.annectens_serpina3
GAGGTGTCTTCCATATACACAAATTTTGCTTTCCAATTCTATAAAGAAATAGCTAAAGAAAATACTTCAGAAAACATTTTCTTTTCCCCTCTCAGTATCACAACCTCTCTGGCTGTGTTGTTCCTAGGTACTAAATCATCTAGTAAACAAGAACTATTACAAGCATTTAGAATGAATAAAACAGAGAGGGATTTAACAGCTGTTCATACCCTCATTGGGGCATTGTTCCAGCAACTCTCCAAGGGAAACGAGGAACTACAATTTGATAGTGGAAACTCGTTGCACATAGACAAGGATTTCGATGTCTTAGCATCATTTTTAAATGACACAAAAGGCTTTTATGACACTGAGGTACTGACGACTGATTTTTCAAAGCCTAAGCAGGCAACACAGTTCATA…
>Oncorhynchus.gorbuscha_serpina1-2
CCAGTGATACAAGGTAACGGGGGGTTTGCCTTCAGCCTGTACAAGCAGCTGGTGGTTCAGCCTGACAACCAGAATGTGTTCTTCTCCCCACTGAGTGTGTCCCTGGCCCTGGCTGCTCTGTCCGTGGGGGCCAGGGGTCAGACCCACCAGCAGCTCTTCACTGGTCTGGGCTTCAACAGCAGCCTACTGACACAAGAACAGGTGGACCAGGCCTTCCAGACCATACTCACACAGCTCAATCAG---AAGAACGGAGTGGACCTGTCCATAGGAAGTGCACTTTTCCTGCACAACACCTTCAAACCACACCCTGAGTTCCTCAAGGACATGAAGCGCTTCTACCTCTCCGAGGGTTTCACTGTCGACTTCACCAACACGGCCGAGGCCATCGACACGATC…
>Polypterus.senegalus_serpina1-1
CAGATTGCAGAACCCAATGCCTTGTTTGCCTTCAGATTATATAATAAAATAGCATCGCAAGCTGATGAAGGTAACCTCTTTTTTTCTCCACTGGGAATTTCTTTTGCTCTTTCAATGTTATCTGTGGGAGCGAAGGGTGAATCTCATGACCAGATGTTTGAAGGATTAGGATTCAACCGAACCGAATTAAATGAAACCTTGGTGAATGAGGCTTTTGAGCATCTTGTCAAAACCCAAGCAAAG---CATGAAAATTTGGAGCTTTCAACTGGGGGTGCGGTCTTCATGGAAGATAGCTTTAAGCCAAAACCCACATTTTTGGAAGACATTAAGCATTATTATCATGCAGAAGGTTTCAATGTAAATTTCAAAAATTCAACGGAGGCCACTGCTGTAATC…
>Erpetoichthys.calabaricus_serpina1
TCATTGGCTATAGCAAATGCCGACTTTGGCTTGGGCTTATATCATGCATTAAGCTCCCTGGAAGACATGAATAACATTTTCTTTTCACCACTCAGCGTCTCCAGGGCCCTATCTATGGTGGCCTTGGGTGCTGCTGCAGAAACTCACGATCAGCTTTTTAAAGCATTAGGCTTTAACAAGACAGTAGTTAATGAAACAGTGGTCAACTCTGCCTTTATGAAATTGTTTGACAAATTCCAGAGGGATGAGAAGGAACTCCAGCTGGATACTGGCAGTGCCATCTTCCTAAAAGAAGGATTCAAACCAAATGACCAGTTTCTAGAGGATATCAAACACTATTTTGAATCAGAGGGTTTTTTGATTGACTTTTCAGAAACAGAGAAAGCAAAAAACGTAATC…
>Polypterus.senegalus_serpina1-2
ATATGTTCATTGGCAAATGCCGACTTTGGCTTGGGCTTATATCATGCATTAAGCTCCATGGAGGACATGCATAACCTTTTCTTTTCACCACTTAGCGTCTCCAGGGCCCTATCTATGGTGGCCCTGGGTGCTGCTGCAGAAACTCACGATCAGCTTTTTAAAGCATTGGGCTTTAACAAGACAGTAGTTAATGAAACAGTGGTCAACTCTGCCTTTATGAAATTGTTTGACAAATTCCAAAAAGATGAGAAGGAACTCCAGCTGGATACTGGCAGTGCCATCTTCCTAAAAGAAGGATTCAAACCAAATGACCAGTTTCTAGAGGATATCAAGCACTATTTTGAATCAGAGGGTTTTTTGATTGACTTTTCGGAAACAGAGAAAGCAAAAAACGTAATC…
>Thalassophryne.amazonica_serpina1-1
ATCCTGGCTCCTCCCAATGGCAAATTTGCTTTTGACCTCTACAAAAACCTGTTGGGAAAATCTCCTGCTGGAAATATCTTCTTCTCACCATTGGGTGTTGCCACTGCCCTGTCCATGCTGTCTACAGGTGCCCATGGTGCAACCCACAGCCAGATGTTTACCACCTTGGGCTAC------AACGAGTTCAATCAGACCCAGATCAATGAAGCATATCAGCATCTTCTAAAATTACTGGGCGAACCCAATGAG---TACCAGCTGGAATTTGGCAACGGTATCGCTCTGCGTAATGATTTCAGTACCCTCGAAACATTTGTGAACGATGTCAAGACTTACTACCAAGGAGAGTTCTTTCATGTTGACTTTTCCAAACCCACGGATGCTGCAGCGAAGATC…
>Cyclopterus.lumpus_serpina1
AAGCTGTCTGCTCCCAATGCTGACTTTGCCTTTGCCCTCTACAAAAGCTTGAGTGCCAAAGCTGCTGCTGGAAACATCTTCTTCTCACCGCTGGGCATCTCCACCGCCCTGTCCATGCTGTCTACCGGGGCCAAGGGTGAAACCCACCGCCAGATGTTCTCCACGCTGGGCTAC------AGTGCCTTACAACAGGCTCAGGTCAACGAAGCGTACGAGCATCTTTTCCAGATG---------ACGGAAGGCGGCCATCACCTGCATGTGGGTAACGCCGTGGCCCTGCGCTCTGGCTCCAGTCCCCTGGAGATGTTCCTGAAGGACGTCAAGCACTTCTACTCTGCTCATGTCTTCGATGTCAACTTTGCCAAGCCTGCTGAGGCTGCAGCTGAGATC…
>Oncorhynchus.gorbuscha_serpina1-1
AAGCTGGCGCCCCACAACGCAGACTTCGCCTTCACCCTGTACAGGAGCCTGAGCAAAGCCAACACCGAGAACAACATTTTCTTCTCTCCTCTGGGCATTGCCACTAGTCTGGCTATGCTGTCCCTTGGGGCTAAGGGAGACACCCACAGCCAGCTGTACTCCGCTCTGGGCTAT------GGCGCCTTCACACCGGAGCAGGTGAACAATGCTTACGAGCACCTGTACCACATGTTGGGCCACACTGGGGAGGCCATGCAGCTGGACATGGGCAATGCCTTGGCTCTGAGGGACGGCTTCAAGCCCCTAGCCAAGTTCCTCGAGGACGCCAAGCACTTCTACGCCAGCGAAGGCTTCACGGTCGACTTCAAGAACCCAGCTGAGGCTGCCGCCGAGATC…
>Cyprinus.carpio_serpina1
CTGCTTTCTCCACACAACGCTGACTTTGCCTTCTCCCTCTACAAGAAACTTGCGCTCCATCCTGATGCCCAGAACATTTTCTTCTCCCCGGTCGGTATCTCAATGGCTTTGAGCATGCTGGCTGTAGGTGCCAAGGGTAGCACTCTATCACAAATATACAGCAGTCTGGGTTAC------AGCGGGCTGAAGGCTCAGCAGGTCAATGAGGGCTATGAGCACTTGATCCACATGCTTGGCCACAGTCAGGACAGCATGCAGCTGGAGGCAGGTGCTGGTGTGGCCATCAGAGAAGGCTTCAAAGTGGTTGACCAGTTCCTGAAGGACGTTCAGCACTACTACAACAGCGAAGCCTTCAGCGTTGACTTCTCCAAGCCTGAAATCGCTGCAGAAGAGATT…
>Danio.rerio_serpina1-1
CTGCTCGCTCCGCACAATGCTGACTTCGCTTTTTCCCTTTACAAGAAACTTGCATCCAATCCTGATGCCCAAAACATTTTCTTCTCCCCAGTTGGCATCTCAATGGCTTTGAGCTTGCTGGCTGTAGGTGCCAAGGGCAGCACTCTTTCACAGATTTACAGTGGTCTAGGTTAC------AGTGCACTGACGCCTGAGCAGGTAAATGAGGGTTATGAGCACTTGCTCCACATGTTGGGTCACAGTCAGGATGCCATGCAGCTGGAGGCCGGCGCTGGTGTGGCCATCAGAGATGGCTTCAAGGTGGTGGATCAGTTCCTGAAGGATGCTCAGCACTACTACAACAGCGAAGCCTTCGGCGTTGACTTCTCCAAGCCTGAAATCGCTGCAGCTGAAATC…
>Danio.rerio_serpina1-2
CTGCTCGCTCCGCACAATGCTGACTTCGCTTTTTCCCTTTACAAGAAACTTGCATCCAATCCTGATGGCCAAAACATTTTCTTTTCCCCAGTTGGCATCTCAATGGCTTTGAGCTTGCTGGCTGTAGGTGCCAAGGCCAGCACTCTTTCACAGATTTACAGTGGTCTGGGTTAC------AGTGCACTGACGCCTGAGCAGGTAAATGAGGGTTATGAGCACTTGCTCCACATGTTGGGTCACAGTCAGGATGCCATGCAGCTGGAGGCCGGCGCTGGTGTGGCCATCAGAGATGGCTTCAAGGTGGTGGATCAGTTCCTGAAGGATGCTCAGCACTACTACAACAGCGAAGCCTTCGGCGTTGACTTCTCCAAGCCTGAAATCGCTGCAGCTGAAATC…
>Pygocentrus.nattereri_serpina1-1
AGACTCATCCCACACAATGCTGACTTTGCCTTCTCCCTCTACAAGAAGCTGGCCGGCCTTCCAGATGTTCAAAACATCTTCTTCTCTCCACTGAGCATCTCCATGGCTCTGTCCATGCTGGCCCTGGGAGCCAAAGGTGAAACCCACTCACAGATCTTCAGCACCCTGGGCTAC------AGCACTCTCACTCCTGATCAGGTCAATGAAGGTTATGAGCACCTTTTTCACATGCTGGGCCACAGCCAGGACGCCATGGTGCTGGAGGCAGGAAGTGCTGTAGCCGTCCGCGAAGGCTTCAAACCTGTAGACAAGTTTCTAAAGGATGCTCAGCATTACTACCAAGGAGAGGCCTTCAGTGTGGACTTCTCCAAACCTGAAGTCGCTGTGCAAGAAGTC…
>Pygocentrus.nattereri_serpina1-13
AAACTCTCTCTCCACAATGCTGACTTTGCCTTCTCGCTCTACAAGAAGCTGGCCGCCCATCCAGAATACCAAAACATCTTCTTCTCTCCACTGAGCATCTCCATGGCTCTGTCCATGCTGGCCCTGGGAGCCAAAGATGAAACCCACTCACAGATCTTCAGCACCCTGGGCTAC------AGTGCTCTCACTCCTGATCAGGTCAATGAAGCTAATGAGCACATATTCCACATGCTGGGCCACAGCCAGGACACCATGCTGCTGGAGGCAGGAAGTGCTGTAGCCGTTCAAGAAGGCTTCAAACCTGTAGACAAGTTTCTAAAGGATGCTCAGCATTACTACCAAGGAGAGGCCTTCAGTGTGGACTTCTCCAAACCTGAAGTCGCTGTGCAAGAAGTC…
>Pygocentrus.nattereri_serpina1-14
AAACTTGCCCCCCACAATGCTGACTTTGCCTTCTCCCTCTACAAGAAGCTGGCTGCCCATCCTGAAGCTCAAAACATCTTCTTCTCTCCACTGAGCATCTCCATGGCTCTGTCCATGCTGGCCCTGGGAGCCAAAGGTGAAACCCACTCACAGATCTTCAGCTCCCTGGGCTAC------AGCGCTCTCACTCCTGATCAGGTCAATGAAGGTTATGAGCACCTTCTTCACATGCTGAGCCACAGCCAGGACACCATGCTGCTGGAGGCAGGAAGTGCTGTAGCTGTCAGAGAAGGCTTCAAACCTGTAGACAAGTTTCTAAAGGATGCTCAGCATTACTACCAAGGAGAGGCCCTCAGTGTGGACTTCTCCAAACCTGAAGTCGCTGTGCAAGAAGTC…
>Pygocentrus.nattereri_serpina1-2
AGACTCACCCCTCACAATGCTGACTTTGCCTTCTCCCTCTACAAGAAGCTGGCCGGCCTTCCAGATGTTCAAAACATCTTCTTCTCTCCACTGAGCATCTCCATGGCTCTGTCCATGCTGGCCCTGGGAGCCAAAGGTGAAACCCACTCACAGATCTTCAGCTCCCTGGGCTAC------AGTGCTCTCACCCCTGATCAGGTCAATGAAGGTTATGAGCACCTTTTTCACATGCTGGGCCACAGCCAGGACACCATGCTGCTGGAGGCTGGAAGTGCTGTAGCCGTCCGAGAAGGCTTCAAACCTCTAGACAAGTTTCTAAAGGATGCTCAGCATTACTACCAAGGGGAGGCCTTCAGTGTGGACTTCTCCAAACCTGAAGTCGCTGTGCAAGAAGTC…
>Pygocentrus.nattereri_serpina1-4
AGACTCGCCCCTCACAATGCTGACTTTGCCTTCTCCCTCTACAAGAAGCTGGCTGCCCATCCAGAATACCAAAACATCTTCTTCTCTCCACTGAGCATCTCCATGGCTCTGTCCATGCTGGCCCTGGGAGCCAAAGGTGAAACCCACTCACAGATCTTCAGCACCCTGGGCTAC------AGCCCTCTCACTCCTGATCAGGTCAATGAAGGTTATGAGCACCTTCTTCACATGCTGGGCCACAGACAGGACACCATGCTGCTGGAGGCTGGAAGTGCTGTAGCCAGCCGAGAAGGCTTCAAACCTGTAGACAAGTTTCTAAAGGATGCTCAGCATTACTACCAAGGAGAGGCCTTCAGTGTGGACTTCTCCAAACCTGAAGTCGCTGTGCAAGAAGTC…
>Pygocentrus.nattereri_serpina1-8
AGACTCGCCCCTCACAATGCTGACTTTGCCTTCTCCCTCTACAAGAAGCTGGCTGCCCATCCAGAATACCAAAACATCTTCTTCTCTCCACTGAGCATCTCCATGGCTCTGTCCATGCTGGCCCTGGGAGCCAAAGGTGAAACCCACTCACAGATCTTCAGCACCCTGGGCTAC------AGCGCTCTCACTCCTGATCAGGTCAATGAAGGTTATGAGCACCTTCTTCACATGCTGGGCCACAGCCAGGACACCATGCTGCTGGAGGCTGGAAGTGCTGTAGCCAGCCGAGAAGGCTTCAAACCTGTAGACAAGTTTCTAAAGGATGCTCAGCATTACTACCAAGGAGAGGCCTTCAGTGTGGACTTCTCCAAACCTGAAGTCGCTGTGCAAGAAGTC…
>Pygocentrus.nattereri_serpina1-11
AGACTCGCCCCTCACAATGCTGACTTTGCCTTCTCCCTCTACAAGAAGCTGGCTGCCCATCCAGAATACCAAAACATCTTCTTCTCTCCACTGAGCATCTCCATGGCTCTGTCCATGCTGGCCCTGGGAGCCAAAGGTGAAACCCACTCACAGATCTTCAGCACCCTGGGCTAC------AGCGCTCTCACTCCTGATCAGGTCAATGAAGGTTATGAGCACCTTCTTCACATGCTGGGCCACAGCCAGGACACCATGCTGCTGGAGGCTGGAAGTGCTGTAGCCAGCCGAGAAGGCTTCAAACCTGTAGACAAGTTTCTAAAGGATGCTCAGCATTACTACCAAGGAGAGGCCTTCAGTGTGGACTTCTCCAAACCTGAAGTCGCTGTGCAAGAAGTC…
>Pygocentrus.nattereri_serpina1-12
AGACTCGCCCCTCACAATGCTGACTTTACCTTCTCCCTCTACAAGAAGCTGGCTGCCCATCCAGAATACCAAAACATCTTCTTCTCTCCACTGAGCATCTCCATGGCTCTGTCCATGCTGGCCCTGGGAGCCAAAGGTGAAACCCACTCACAGATCTTCAGCACCCTGGGCTAC------AGCACTCTCACTCCTGATCAGGTCAATGAAGGTTATGAGCACCTTCTTCACATGCTGGGCCACAGACAGGACACCATGCTGCTGGAGGCAGGAAGTGCTGTAGCCGTCCAAGAAGGCTTCAAACCTGTAGACAAGTTTCTAAAGGATGCTCAGCATTACTACCAAGGAGAGGCCTTCAGTGTGGACTTCTCCAAACCTGAAGTCGCTGTGCAAGAAGTC…
>Pygocentrus.nattereri_serpina1-3
AAGGATGAACCTCACCCCAGCCACGATGCCTTCTCCCTCTACAAGAAGCTGGCCGCCCATCCAGAATACCAAAACATCTTCTTCTCTCCACTGAGCATCTCCATGGCTCTGTCCATGCTGGCCCTGGGAGCCAAAGGTGAAACCCACTCACAGATCTTCAGCACCCTGGGCTAC------AGCGCTCTCACTCCTGATCAGGTCAATGAAGGTTATGAGCACCTTCTTCACATGCTGGGCCACAGCCAGGACACCATGCTGCTGGAGGCTGGAAGTGCTGTAGCCATCCGAGAAGGCTTCAAACCTCTAGACAAGTTTCTAAAGGATGCTCAGCATTACTACCAAGGAGAGGCCTTCAGTGTGGACTTCTCCAAACCTGAAGTCGCTGTGCAAGAAGTC…
>Pygocentrus.nattereri_serpina1-5
AGACTCGCCCCTCACAATGCTGACTTTACCTTCTCGCTCTACAAGAAGCTGGCCGCCCATCCAGAATACCAAAACATCTTCTTCTCTCCACTGAGCATCTCCATGGCTCTGTCCATGCTGGCCCTGGGAGCCAAAGGTGAAACCCACTCACAGATCTTCAGCACCCTGGGCTAC------AGCCCTCTCACTCCTGATCAGGTCAATGAAGGTTATGAGCACCTTCTTCACATGCTGAGCCACAGCCAGGACACCATGCTGCTGGAGGCAGGAAGTGCTGTAGCCGTCCGAGAAGGCTTCAAACCTCTAGACAAGTTTCTAAAGGATGCTCAGCATTACTACCAAGGAGAGGCCTTCAGTGTGGACTTCTCCAAACCTGAAGTCGCTGTGCAAGAAGTC…
>Pygocentrus.nattereri_serpina1-9
AGACTCGCCCCTCACAATGCTGACTTTACCTTCTCCCTCTACAAGAAGCTGGCCGCCCATCCAGAATACCAAAACATCTTCTTCTCTCCACTGAGCATCTCCATGGCTCTGTCCATGCTGGCCCTGGGAGCCAAAGGTGAAACCCACTCACAGATCTTCAGCACCCTGGGCTAC------AGCGCTCTCACTCCTGATCAGGTCAATGAAGGTTATGAGCACCTTCTTCACATGCTGAGCCACAGCCAGGACACCATGCTGCTGGAGGCAGGAAGTGCTGTAGCCGTCCGAGAAGGCTTCAAACCTCTAGACAAGTTTCTAAAGGATGCTCAGCATTACTACCAAGGAGAGGCCTTCAGTGTGGACTTCTCCAAACCTGAAGTCGCTGTGCAAGAAGTC…
>Pygocentrus.nattereri_serpina1-6
AGACTCGCCCCTCACAATGCTGACTTTACCTTCTCCCTCTACAAGAAGCTGGCCGCCCATCCAGAATACCAAAACATCTTCTTCTCTCCACTGAGCATCTCCATGGCTCTGTCCATGCTGGCCCTGGGAGCCAAAGGTGAAACCCACTCACAGATCTTCAGCACCCTGGGCTAC------AGCCCTCTCACTCCTGATCAGGTCAATGAAGGTTATGAGCACCTTCTTCACATGCTGAGCCACAGCCAGGACACCATGCTGCTGGAGGCAGGAAGTGCTGTAGCCGTCCGAGAAGGCTTCAAACCTCTAGACAAGTTTCTAAAGGATGCTCAGCATTACTACCAAGGAGAGGCCTTCAGTGTGGACTTCTCCAAACCTGAAGTCGCTGTGCAAGAAGTC…
>Pygocentrus.nattereri_serpina1-7
AGACTCGCCCCTCACAATGCTGACTTTACCTTCTCCCTCTACAAGAAGCTGGCCGCCCATCCAGAATACCAAAACATCTTCTTCTCTCCACTGAGCATCTCCATGGCTCTGTCCATGCTGGCCCTGGGAGCCAAAGGTGAAACCCACTCACAGATCTTCAGCACCCTGGGCTAC------AGCCCTCTCACTCCTGATCAGGTCAATGAAGGTTATGAGCACCTTCTTCACATGCTGAGCCACAGCCAGGACACCATGCTGCTGGAGGCAGGAAGTGCTGTAGCCGTCCGAGAAGGCTTCAAACCTCTAGACAAGTTTCTAAAGGATGCTCAGCATTACTACCAAGGAGAGGCCTTCAGTGTGGACTTCTCCAAACCTGAAGTCGCTGTGCAAGAAGTC…
>Pygocentrus.nattereri_serpina1-10
AGACTCGCCCCTCACAATGCTGACTTTACCTTCTCCCTCTACAAGAAGCTGGCCGCCCATCCAGAATACCAAAACATCTTCTTCTCTCCACTGAGCATCTCCATGGCTCTGTCCATGCTGGCCCTGGGAGCCAAAGGTGAAACCCACTCACAGATCTTCAGCACCCTGGGCTAC------AGCCCTCTCACTCCTGATCAGGTCAATGAAGGTTATGAGCACCTTCTTCACATGCTGAGCCACAGCCAGGACACCATGCTGCTGGAGGCAGGAAGTGCTGTAGCCGTCCGAGAAGGCTTCAAACCTCTAGACAAGTTTCTAAAGGATGCTCAGCATTACTACCAAGGAGAGGCCTTCAGTGTGGACTTCTCCAAACCTGAAGTCGCTGTGCAAGAAGTC…
>Chanos.chanos_serpina1-9
GTGCTTGCGCCACACAATGCTGACTTTGCTTTCAGTCTATACAAGAAGCTAAGTGCTTTACCAGACTCCAAGAATGTCTTCTTCTCCCCGCTGGGTCTCACGATGGCACTGTCCCTGCTGGCTTTGGGTGCTAAGGGTGAAACACACACAGAACTCTTCAAGACACTAGGCTAC------AGTGACCTCAGCCCAGCCCAGGTTAATGAGGCTTATGAGCACCTGCTTCAAATGCTGGACCAGAGCCACGATGCATTGCAGCTGGAGTCGGGCAGCGCTGTGGCCATCAGAGAGGGGTTCAAGGTCTTGGACAAATTCCTTCAGGACGCCCAACACTTCTACAAGAGCGAGGCTTTCACCGTTGATTTTGCCAAACCTGAAACAGCTGCACAGGAGATT…
>Chanos.chanos_serpina1-7
CTGCTTTCCCAACACAATGCTGACTTTGCTTTCAGTCTGTACAGGAAGCTAAATACCCTACCCGTCTCTAAGAACATCTTTTTCAGTCCAGTGAGCATCTCTATGGCACTATCCCTGCTAGCACTGGGCGCCAAGGAACAGACTCACTCAGAGATCTACCGTGTACTGGAGTAC------AGTAACCTCCAGCCCGCACAGGTTAATAAGGGATACGAGCACCTGCTCCACATGCTCAACCACAGCCGAGATGCCTTTCAGCTGGAGATGGGCACTTCTCTAGCCATCAGACAGGGCTTCAAACCACTTGACAAGTTCCTGCAGAATGCCCAACACTACTATCAGAGTGAGGCTTTCACTGCTGATTTCAGCAAACCTGATGTGGCTGCACAAGAGATC…
>Chanos.chanos_serpina1-1
CTGCTTTCCCCACACAATGCTGACTTTGCTTTCAGTCTGTACAGGAAGCTAAATGCCCTGCCCGACTCTAAAAACATCTTTTTCAGTCCTGTGAGCATCTCTATGGCACTATCCCTGCTAGCCCTGGGCGCCAAGGAACACACTCACTCAGAGATCTACCGTGTACTGGAATAC------AGTAACCTCCAGCCCGCACAGGTTAATGAGGGATACGAGCACCTGCTCCACATGCTCAATCACAGCCGAGACGCCTTTCAGCTGGAGATGGGCACTTCTCTAGCTGTCAGACAGGGCTTCAAGCCACTTGACAAGTTCCTGCAGGATGCCCAACACTACTATCAGAGTGAGGCTTTCACTGCTGATTTCAGCAAACCTGATGTGGCTGCACAAGAGATC…
>Chanos.chanos_serpina1-5
CTGCTTTCCCCACACAATGCTGACTTTGCTTTCAGTCTGTACAGGAAGCTAAATGCCCTGCCTGACTCTAAGAACATCTTTTTCAGTCCTGTGAGCATCTCTATGGCACTATCCCTGCTAGCACTGGGCGCCAAGGAACAGACTCACTCAGAGATCTACCGTGTACTGGAATAC------AGTAACCTCCAGCCCGCACAGGTTAATGAGGGATACGAGCACCTGCTCCACATGCTCAACCACAGCCGAGACGCCTTTCAGCTGGAGATGGGCAGTTCTCTAGCTATCAGACAGGGCTTCAAGCCACTTGACAAGTTCCTGCAGGATGCCCAACACTACTATCAGAGTGAGGCTTTCACTGCTGATTTCAGCAAACCTGATGTGGCTGCACAAGAGATC…
>Chanos.chanos_serpina1-2
CTGCTTTCCCCACACAATGCTGACTTTGCTTTCAGTCTGTACAGGAAGCTAAATGCCCTGCCCGACTCTAAAAACATCTTTTTCAGTCCATTGAGCATCTCTATGGCACTGTCCCTGCTAGCCCTGGGCGCCAAGGAACAGACTCACTCAGAGATCTACCGTGTACTGGAATAC------AGTAACCTCCAGCCCGCACAGGTTAATGAGGGATACGAGCACCTGCTCCACATGCTCAATCACAGCCGAGATGCCTTTCAGCTGGAGATGGGCACTTCTCTAGCTGTCAGACAGGGCTTCAAGCCACTTGACAAGTTCCTGCAGGATGCCCAACACTACTATCAGAGTGAGGCTTTCACTGCTGATTTCAGCAAACCTGATGTGGCTGCACAAGAGATC…
>Chanos.chanos_serpina1-3
CTGCTTTCCCCACACAATGCTGACTTTGCTTTCAGTCTGTACAGGAAGCTAAATGCCCTGCCCGACTCTAAAAACATCTTTTTCAGTCCAGTGAGCATCTCTATGGCACTATCCCTGCTAGCCCTGGGCGCCAAGGAACACACTCACTCAGAGATCTACCGTGTACTGGAATAC------AGTAACCTCCAGCCCGCACAGGTTAATGAGGGATACGAGCACCTGCTCCACATGCTCAACCACAGCCGAGACGCCTTTCAGCTGGAGATGGGCACTTCTCTAGCCATCAGACAGGGATTTAAACCACTTGACAAGTTCCTGCAGGATGCCCAACACTACTATCAGAGTCAGGCTTTCACTGCTGATTTCAGCAAACCTGATGTGGCTGCACAAGAGATC…
>Chanos.chanos_serpina1-6
CTGCTTTCCCCACACAATGCTGACTTTGCTTTCAGTCTGTATAGGAAGCTAAATGCCCTGACTGACTCTAAGAACATCTTTTTCAGTCCAGTGAGCATCTCTATGGCACTATCCCTGCTAGCCCTGGGCGCCAAGGAACAGACTCATTCAGAGATCTACCGTGTACTGGAGTAC------AGTAACCTCCAGCCCGCACAGGTTAATGAGGGATACGAGCACCTGCTCCACATGCTCAACCACAGCCGAGATGCCTTTCAGCTGGAGATGGGCACTTCTCTAGCCATCAGACAGAGATTCAAACCACTTGACAAGTTCCTGCAGGATGCCCAACACTACTATCAGAGTGAGGCTTTCACTGCTGATTTCAGCAAACCTGATGTGGCTGCACAAGAGATC…
>Chanos.chanos_serpina1-4
CTGCTTTCCCCACACAATGCTGACTTTGCTTTCAGTCTGTACAGGAAGCTAAATGCCCTGCCCGACTCTAAAAACATCTTTTTCAGTCCAGTGAGCATCTCTATGGCACTATCCCTGCTAGCCCTGGGCGCCAAGGAGCACACTCACTCAGAGATCTACCGTGTACTGGAATAC------AGTAACCTCCAGCCCGCACAGGTTAATGAGGGATACGAGCACCTGCTCCACATGCTCAACCACAGTCGAGATGCCTTTCAGCTGGAGATGGGCACTTCTCTAGCCATCAGACAGGGCTTCAAGCCACTTGACAAGTTCCTGCAGGATGCCCAACACTACTATCAGAGTGAGGCTTTCACTGCTGATTTCAGCAAACCTGATGTGGCTGCACAAGAGATC…
>Ornithorhynchus.anatinus_serpina12
CAACTGGTACCCCACAACTCGGCATTTGCATTCGATCTGTTTAGAAAGGTGGCGTCCTGCAGTTCTGGTGAGAACATCTTCTTCTCTCCACTGAGCATCTCCACCGCCTTTGCTATGTTATCCCTGGGAGCCCGAGATGCTACCCTGACTGAGCTATTTAAGGGCTTAGACTTT------GCCAAATTGCCAGTGGAGGAAGTCCACGCGGGGTTCCGGTACCTCATCCACACACTGGGCCAGCTCAATCGCAATCTCCGGCTAAACGTGGGGAATGTTCTGTTCGTAGAGGAGCAGATGAGACCTCTTCAGTATTTCCTGAGGGATATCAGGTACTGGTATGCAGCAGAGGCCATCCCCACTAACTTCCATGATCCTCTAGCAGCCCGCGATCAGATC…
>Mus.musculus_serpina12
CAGCTTGCTCGACACAACATGGAATTTGGCTTCAAGCTACTGCAGAGGCTGGCCAGCAATAGCCCTCAGGGAAACATCTTCCTATCCCCACTGAGCATCTCCACTGCCTTCTCCATGCTGTCTCTCGGGGCCCAGAACTCCACACTGGAGGAAATCCGGGAGGGCTTCAACTTC------AAAGAGATGTCAAACTGGGACGTCCATGCGGCTTTCCACTACCTTCTCCACAAGCTCAACCAGGAGACGGAGGACACAAAGATGAACTTAGGCAATGCTTTATTTATGGATCAGAAGCTGAGGCCCCAACAGAGGTTCCTGAACCTGGCTAAGAATGTGTATGATGCGGACATGGTGCTCACTAACTTCCAGGACTTAGAAAACACTCAGAAGGATATC…
>Rattus.norvegicus_serpina12
GAGCTTACTCGGCACAACATGGAATTTGGCTTCAAGCTACTGCAGAGGCTGGCCAGCAACAGCCGTCAGGGGAACATCTTCTTATCTCCACTGAGCATCTCAACTGCCTTCTCCATGCTGTCTCTGGGGGCCCAAAACTCCACACTGGAGGAAATCAGGGAGGGTTTCAATTTC------AAGGAGATGTCAGACAGGGACATGCACATGGGTTTCCACTACCTTCTCCAAAAGCTCAACCGGGAGACACAGGACGTAAAGATGAGCATAGGCAATGCTTTATTTATGGACCAGAGGCTGAGGCCCCAACAGAGGTTCCTGAAACTGGCTAAGAACTTGTATGATGCGGACATGATACTCACTAATTTCCAGGACTTAGAAAACACTCAGAAGAATATC…
>Microtus.ochrogaster_serpina12
AAACTTGGTCGGCACAACATGGAATTTGGCTTCCAGCTACTCCGGAAACTGGCTGCCAAGAGCTCTCAACAGAACATCTTCTTCTCTCCCTTGAGCATGTCTACTGCCTTCTCCATGCTGACTCTAGGGGCCCAGAATTCCACACTGGAGGAAATCAGGGAGGGCTTCCACTTG------CAGGAGATGGCGGAAAAGGACATGCACTTGGGTTTCCACTACCTCCTCCACAAGCTCAACAGAGAGACACAGGACGTAAAGATAGACCTGGGCAATGCCCTGTTTATGGACCAGAAGCTGAAGCCCCAGAAGAGGTTCCTGAGACTGGCTAAGACCGTGTACGATGCGGACATGGTGCTCACTAGCTTCCAGGACTTGGACTCTACTCAGAGGGAAATC…
>Sigmodon.hispidus_serpina12
ACACTGGCCCGATACAACATGGAATTTGGATTCAAGCTACTCCAGAAACTGGCTTCCAACAGCCCTCAGCAGAACATCTTCTTCTCTCCTTTGAGCATCTCTACTGCCTTCTCCATGCTGTCCCTGGGGGCTGAGGACTCCACACTGAGGGAGATCAAGGAGGGCTTCAACTTC------AAGGAGATGCCAGAAAAAGACATGCACTTGGGGTTCCACTACGTTCTCCACAAGCTCAACCAAGAGACACAGGACGTAAAGATGAACATCGGGAATGCCCTGTTTATGGACCAGAAGCTGAACCCCCAGAGGAGGTTCCTGAGAATGGCCAAGACAATGTATGATGCGGACATGGTGCTCACAAACTTCCAGAACTTAGAAACTACTCAGAGGGATATC…
>Neotoma.fuscipes_serpina12
ATGCTTGCTCGACATAACCTGGACTTTGGCTTCAAGCTACTCCAGAAATTGGCTGCTAACAGTCCTCAGCAGAACATCTTCTTCTCCCCACTGAGCATCTCTACTGCCTTCTCCATGCTTTCCCTGGGGGCCCAGAACTCCACCCTGAAGGAAATCAAGCAGGGCTTCAACTTC------AAGGAGATGCCAGACAAGGACTTGCACTTGGGGTTCAACTACCTTCTCCACAAGCTCAACCGAGAGACGCAGGACATAAAGATGAACCTGGGAAATGCCCTGTTTATGGACCAGAAGCTGAAGCCCCAGAAGAGGTTCTTGAGACTGGCTAAGTCAGTGTATGATGCCGACATGGTGCTCACTAGCTTCCAGAACTTGGAAACTGCCCAGAGGGAAATC…
>Neotoma.macrotis_serpina12
ATGCTTGCTCGACATAACCTGGACTTTGGCTTCAAGCTACTCCAGAAATTGGCTGCTAACAGTCCTCAGCAGAACATCTTCTTCTCCCCACTGAGCATCTCTACTGCCTTCTCCATGCTTTCCCTGGGGGCCCAGAACTCCACCCTGAAGGAAATCAAGCAGGGCTTCAACTTC------AAGGAGATGCCAGACAAAGACTTGCACTTGGGGTTCAACTACCTTCTCCACAAGCTCAACCGAGAGACGCAGGACATAAAGATGAACCTGGGAAATGCCCTGTTTATGGACCAGAAGCTGAAGCCCCAGAAGAGGTTCTTGAGACTGGCTAAGTCAGTGTATGATGCCGACATGGTGCTCACTAGCTTCCAGAACTTGGAAACTGCCCAGAGGGAAATC…
>Echinops.telfairi_serpina12
GAGCTCGCAAGGAGGAACACAGAATTTGGCTTCAGGCTCTTCAAGAAGCTGGCCTCTACGGAACCTCATGGGAACATCTTCTTCTCCCCCTTAAGCCTGTCCACTGCCTTCTCCATGTTGTCCTTGGGCGCCCAGGACTCCACTCTGGAGGAGATCCAGCGGGCCTTCTGTTTC------CATGACATGCCGGACAAGGAGCTTCACGAGGGTTTCCATTACCTCATCCAGGAACTGAACCAGCAGAACCAGGATCTCAAGTTGGATCTTAGCAACATCCTGTTCATAGACCGGGGGCTGCAACCACGTCAGAAGTTTATGACGGATGTCAAGAGTCTGTACAATGCTGACACCATTCCCACCGACTTCCACAACTTAGAAGCCACTCAGAAGCAGATC…
>Loxodonta.africana_serpina12
GAGCTTGCAAGGCGGAACACAGACTTTGGCTTCCAGCTCTTCAAGAAGCTGGCCGCTAAGAGCCCTGGGAGAAACATCTTCTTCTCCCCCTTGAGCATCTCCACAGCCTTCTCCATGCTGAGCTTAGGTGCCCAGGGTTCTACTCTGGATGAGATCAAGCAGGCCTTCAACTTC------TTTGAACTGCCAGACAAGGATCGTCACGAGGGCTTCCATTACCTCATCCAGAGACTGAACCAGGGGGACCAGGATATCAAGCTGAACCTCAGTAATGTGCTGTTCATAGAAGAGAGGCTGCAGATACAGCGGAAGTTTCTGGCAAATGTCAAGAACCTATACAATGCGGACCCTGTTCCCACTGACTTCCGGAACTTAGAAGCTGCTCAGAAGCAGATC…
>Sus.scrofa_serpina12
GAGCTTGCAAAGCGAAACACAGACTTTGGCTTCAGGCTGTACAAGAAGCTGTCCTGCAATAACTCTAACAAGAACATCTTCTTCTCCCCTTGGAGCATCTCTGTGGCTTTCTCCATGCTGACTCTGGGTGCACAGGACTCCACCCTGGCTGAGATCAAGCAAGGCTTCAACTTC------AGGAATATGCCTGAGAAAGATCTTCATGAAGGCTTCCATTACCTCATCAACAGGCTGAACCAGAGAAACCATGGTCATGATCTGGGCCTTGGGAATGCCTTGTTTATTGACAAGAAGCTAAAGCCACAGAAGAAATTTCTGACAGATGTCAAGAACCTGTACAAGGCAGACACTATTCCCATCAACTTCCGGAACTTGGAAAATGCTCAGAGGCAGATC…
>Bos.taurus_serpina12
GAGCTCGCAAAGCGAAACGCAGACTTTGGACTCAAGCTGTTTAAGAAACTGTCCTTCAGCAGCCCTGACAATAACATCTTATTCTCCCCCTGGAGCATCTCTATGGCCTTCTCCATGCTGTCTCTGGGTGCCCAGGACTCCACCCTGGCTGAGATCAAGGAGGGCTTCAACTTC------AGGAACATCCCTGAGAAAGACCTCCATGAAGCCTTCCATTACCTCATCCACAGGCTGAATCAGAGGAACCAGGACCAAAGGCTGGGGCTCGGGAATGCCTTGTTTATTGACCAGAAGGTAAAGCCCAAGCAGAAGTTTCTGACAGAAGTCAGGAATATGTACAAGGCAGACACCATCCCCACCAACTTCCGGAACTCAGAAAATGCTCAGAAGCAGATC…
>Pteropus.vampyrus_serpina12
GAGCTTGCAAGGCGGAATGCAGACTTTGGCTTCAAGCTGTACAAGAAGCTGGCCTCCACCGGCCACAGCAAGAACATCTTCTTCTCCCCCCTGAGCATTTCTACGGCTTTCTCCATGCTATGTCTGGGTGCCGAGGACTCCACACTGGCAGAGATCAAACACAGCCTCAACTTC------AAGAATGTGCCGGAGAAAGACCTCCATGAGGGCTTCCATTACCTCATCCAGAGGCTGAACCAGGGGAACCAGAATCTCGAGCTGAGCCTTGGGAATACCTTGTTCATCGACCAGAGGCTGCAACCGGAGAAGAAATTTCTCACAGAGGCCAAGAACCTGTACGATGCAGACACTGTCCCCACCAACTTCCAGAACTTAGAAAATACGGAGAAGCAAATC…
>Equus.caballus_serpina12
GAGCTCGCAAGGCGGAACACAGAATTCGGCTTCAAGCTTTACAAGAAGCTGGCCTCCAGCAGCCCCAGCACAAACATCTTCATATCCCCCTTGAGCATCTCCATAGCTTTCTCCATGCTGTCTCTGGGGGCCCAGGACTCCACCCTGGACGAGATCAAGGACGGCTTCAACTTC------AAGAATATGCTGGAGAAAGACCTTCATGAGGCCTTTCATTTCCTCATCCAAAGCCTGAGCCAGAGGGACCAGGATCGTGAGCTGAGCCTCCAGAATGCCTTGTTTATCGACCAGAGGTTGCGGCCAGCAGAGAAGTTTCTGACAAATGTCAAGAACCTGTACGATACAGATACTGTCCCCACCAACTTCCAGAACATGGAAAATACTCAGAAGCAGATC…
>Canis.familiaris_serpina12
GGGCTCATAAAGCGGAACACAGACTTCGGCTGCAAGCTTTATAGGAAGCTGGCTTCCAATAGCCCCAGAAAGAACATCTTCTTTTCCCCCTTGAGCATCTCTGCAGCCTTCTCCATGCTGTCTCTGGGTGCCCAGGACTCCACCCTGGATGAGATCAAGCAGGGCTTCAATTTC------AGGAATATGCCAGAGAGAGACATTCATGAGGGCTTTCATTACCTCATCTACAGGATGAACCAGGGCAGCCAGGACCTCGAACTACACCTTAGAAACACCTTGTTTATCGACCAGAAGTTGCAGCCAGAGAAGAAGTTTCTGACAAATGTCAAGAACCTGTACAGTGCAGACACTGTCCCCACCAACTTCCAGAATTTAGGAGATACTCGGAAGCAGATC…
>Enhydra.lutris_serpina12
GAGCTCACAAAGAGAAACACAGACTTCAGTTGCAACCTTTATAGGAAGTTGGCCTCCAATAGCCCCAACAAGAACATCTTCTTCTCCCCCTTGAGCATCTCTGCAGCCTTCTCCATGCTGTCTTTGGGTGCCCAGGACTCCACCCTGGATGAGATCAAGAGAGGCTTCAGCTTC------AGGAATATGCCAGAGAAAGACCTTCATGAGGGCTTTCATTACCTCATCTACAGGATGAACCAGGGGAGCAAGGACCTTGAACTGAACCTTAAAAACACCTTGTTCATTGACCAGAAGCTGCATCCACAGAAGCAGTTTTTGGCAGAGGTCAAGAACCTGTACAATGCAGACACTGTCCCCACCAACTTCCAGAACTTGGGAGACACTCGGAAGCAGATC…
>Neomonachus.schauinslandi_serpina12
GAGCTCACAAAGCGAAACACAGACTTCAGCTGCAAACTTTATAGGAAGCTGGCCTCCAATAGTCCCAACAGGAACATCTTCTTCTCCCCCTTGAGCATCTCCACAGCCTTCTCCATGCTGTCTCTGGGTGCCCAGGACTCCACCCTGGATGAGATCAAGAGGGGCTTCAACTTC------AAGAATATGCCAGAGAGAGACCTTCATGAGGGCTTTCATTACCTCATCTACAGGATGAACCAGGGGAGCCAGCACCTCGAGCTGGACCTTAAAAATGCCTTGTTCATCGACGAGAAGCTGCAGCCACAGAAGAAGTTTCTGACAGATGCCAAGAACCTGTACAATGCAGACACTGTCCCCACCAACTTCCAGAACTTGGAAGATACTCGGAAGCAGATC…
>Oryctolagus.cuniculus_serpina12
GAGCTCGCCCGGCGCAACATGGATTTCGGCTTCAAGCTGCTCAAAAAGCTGGCCTCCAGCAACCCCGGCCGGAACATCTTCTTCTCCCCCTTGAGCGTCTCCACGGCCTTCTCCATGCTGTGTCTGGGGGCCCAGGACTCCACGCTGGCGGAGATCAAGGAGGGCTTCAACTTC------AGGGAGGTGCCCGAGAGAGACCTGCACGAGGGCTTCCACTACCTCCTGGGCAGGCTGAACCAGGAGAAGCGCGACATCAAGCTGCGAGTCGGGAATTCTCTGTTCATCGACCGGAGGCTGCAGCCCCAGCAGAAGTTCCTGAGGGAGACCAAGAACCTGTACGACGCGGAAACTGTCCCCACCGACTTCCAGAACCTGGAGCTGGCGCAGAAGAAGATC…
>Microcebus.murinus_serpina12
GAGCTTGCAAAGCGGAACATGGCTTTTGGCTTCAAGCTGCTCAAGAAAATGGCCTCCGTCAACTCGCACAAGAACATCTTCTTTTCCCCCTTGAGCATCTCCACGGCCTTCTCCCTGATGTGTTTGGGGGCCCAGGATGACACCCTGGCCGAGATCAAGCAAGGATTCAATTTC------AGGAAGATGTCAGACAAAGATCTCCATGAGGGCTTCCACTACCTTATCCGCAAGGTGAACCAGGAGACCCAGGGCGTCAAGGTGAAGCTTGGGAACACCCTGTTCATGGACAAGAAGCTGCAGCCACAGCGGGAGTTTCTGAGAGATGCCAAGAACTTGTACTACGCAGACACTGTCCCCACCAACTTTCAGAACATGGAAAATGCTCGGCAGCAGATC…
>Callithrix.jacchus_serpina12
AAGCTTACAAAGCAGAACATGGATTTTGGCTTCAGGTTGCTTAAGAAGCTGGTCTCTAACAACCCTGGCAGGAACATCCTCCTATCCCCCTTGAGCATCTCTACAGCTTTCTCCATGCTGTGCCTGGGTGCCCGAGACAGCACCCTGGATGAGATCAAGAAGGGGTTCAACTTC------AGAAACATGCCAGAAAAAGATCTTCATGAGGGCTTCCATTATATCATTCGCAAGCTGAACCAGGAGACCCAAGATATCAAGATGAGCATTGGAAACACCCTGTTCATTGACCAGAAGCTGCAGCCACAGAGTAAATTTCTGGAAGATGCTGAGAACTTTTACAGCGCAGAAACCATCCCCACCAACTTTCAGAACCTGGAAAATACTCAGAAGCAGATC…
>Macaca.mulatta_serpina12
GAGCTTACAAGGCAGAACATGGATTTTGGCTTTAAGCTTCTCAAGAAGCTGGCCTCCAACAACCCTGGCAGGAATATCATGCTATCCCCCTTGAGTATCTCTACAGCTTTCTCCTTGCTGTGCCTGGGTGCCCAGGACAGCACCCTGGATGAGATCAAGCAGGGGTTCAACTTC------AGAAAGATCCCAGAAAAAGATCTTCATGAGGGCTTCCATTACATCATCCACGAGCTGAACCAGAAGACCCAGGACCTCAAAGTGAGCATCGGGAACACGCTGTTCATTGACCGGGGGCTGCAGCCCCAGCGTAAGTTTTTGGAAGATGCCGAGAACTTTTACGGTGCAGAAACCATCCTTACCAACTTTCAGAATTTGAAAATTACTCAGAAGCAGATC…
>Nomascus.leucogenys_serpina12
GAGCTTGCAAGGCAGAACATGGACTTTGGCTTTAAGCTGCTCAAGAAGCTGACCTTTAACAACCCTGGCAGGAACATCTTCCTATCCCCCTTGAGCATTTCTACAGCTTTCTCCATGCTGTGCCTGGGTGCCCAGGACAGCACCCTGGACGAGATCAAGCAGGGGTTCAACTTC------AGAAAGATGCCAGAAAAAGAGCTTCATGAGGGCTTCCATTACATCATCCACGAGCTGGTCCAGAAGACCCAGGACCTCAAATTGAGCATCGGGAACATGCTGTTCATTGACCATAGGCTGCAGCCACAGCGTAAGTTTTTGGAAGATGCCAAGAACTTTTACAGTGCCGAAACCATCCTTACCGACTTTCAGAATTTGGAAGTGACTCAGAAGCAGATC…
>Pongo.abelii_serpina12
GAGCTTGCAAGGCAGAACATGGACTTTGGCTTTAAGCTGCTCAAGAAGCTGGCCTTTAACAACCCTGGCAGGAACATCTTCCTATCCCCCTTGAGCATCTCTACAGCTTTCTCCATGCTGTGCCTGGGTGCCCAGGACAGCACCCTAGATGAGATCAAGCAGGGGTTCAACTTC------AGAAAGATGCCAGAAAAAGATCTTCATGAGGGCTTCCAATACATCATCCACGAGCTGACCCAGAAGACCCAGGACCTCAAACTGAGCATTGGGAACACGCTGTTCATTGAACAGAGGCTGCAGCCACAGCATAAGTTTTTGGAAGATGCCAAGAACTTTTACAGTGCCGAAACCATCCTTACCAACTTTAAGAATTTGGAAATGGCTCAGAAGCAGATC…
>Homo.sapiens_serpina12
GAGCTTGCAAGGCAGAACATGGACTTAGGCTTTAAGCTGCTCAAGAAGCTGGCCTTTTACAACCCTGGCAGGAACATCTTCCTATCCCCCTTGAGCATCTCTACAGCTTTCTCCATGCTGTGCCTGGGTGCCCAGGACAGCACCCTGGACGAGATCAAGCAGGGGTTCAACTTC------AGAAAGATGCCAGAAAAAGATCTTCATGAGGGCTTCCATTACATCATCCACGAGCTGACCCAGAAGACCCAGGACCTCAAACTGAGCATTGGGAACACGCTGTTCATTGACCAGAGGCTGCAGCCACAGCGTAAGTTTTTGGAAGATGCCAAGAACTTTTACAGTGCCGAAACCATCCTTACCAACTTTCAGAATTTGGAAATGGCTCAGAAGCAGATC…
>Gorilla.gorilla_serpina12
GAGCTTGCAAGGCAGAACATGGACTTTGGCTTTAAGCTGCTCAAGAAGCTGGCCTTTTACAACCCTGGCAGGAACATCTTCCTATCCCCCTTGAGCATCTCTACAGCTTTCTCCATGCTGTGCCTGGGTGCCCAGGACAGCACCCTGGATGAGATCAAGCAGGGGTTCAACTTC------AGAAAGATGCCAGAAAAAGATCTTCATGAGGGCTTCCATTACATCGTCCACGAGCTGACCCAGAAGACCCAGGACCTCAAACTGAGCATTGGGAACACGCTGTTCATTGACCAGAGGCTGCAGCCACAGCGTAAGTTTTTGGAAGATGCCAAGAAATTTTACAGTGCCGAAACCATCCTTACCAACTTTCAGAATTTGGAAATGGCTCAGAAGCAGATC…
>Pan.paniscus_serpina12
GAGCTTGCAAGGCAGAACATGGACTTTGGCTTTAAGCTGCTCAAGAAGCTGGCCTTTTACAACCCTGGCAGGAACATCTTCCTATCCCCCTTGAGCATCTCTACAGCTTTCTCCATGCTGTGCCTGGGTGCCCAGGACAGCACCCTGGACGAGATCAAGCAGGGGTTCAACTTC------AGAAAGATGCCAGAAAAAGATCTTCATGAGGGCTTCCATTACATCGTCCACGAGCTGACCCAGAAGACCCAGGACCTCAAACTGAGCATTGGGAACACGCTGTTCATTGACCAGAGGCTGCAGCCACAGCGTAAGTTTTTGGAAGATGCCAAGAACTTTTACAGTGCCGAAACCATCCTTACCAACTTTCAGAATTTGGAAATGGCTCAGAAGCAGATC…
>Pan.troglodytes_serpina12
GAGCTTGCAAGGCAGAACATGGACTTTGGCTTTAAGCTGCTCAAGAAGCTGGCCTTTTACAACCCTGGCAGGAACATCTTCCTATCCCCCTTGAGCATCTCTACAGCTTTCTCCATGCTGTGCCTGGGTGCCCAGGACAGCACCCTGGACGAGATCAAGCAGGGGTTCAACTTC------AGAAAGATGCCAGAAAAAGATCTTCATGAGGGCTTCCATTACATCGTCCACGAGCTGACCCAGAAGACCCAGGACCTCAAACTGAGCATTGGGAACACGCTGTTCATTGACCAGAGGCTGCAGCCACAGCGTAAGTTTTTGGAAGATGCCAAGAACTTTTACAGTGCCGAAACCATCCTTACCAACTTTCAGAATTTGGAAATGGCTCAGAAGCAGATC…
>Pristis.pectinata_serpina1-2
GGTCTTTCAATTGCAAATACAGATTTTGCATTGCGTCTCTACAGACAGATTGCTGCTCAGCCAAGCACAGCTAATATTTTCTTTTCTCCACTAAGCATCTCGGCTGCCCTGAGCATGTTGTCCTTGGGTGCCAAGCAAAACACTCTAGCTCAGTTTATGCAGGTTCTTGGGTACAACATGGCACAGAATGGTAATGTAGCAGTGAGGCAGTTATTCCAACATCTTCTGCAAGAACTAACCAGGGAAAGTAATGAA------CTACATATGGGAAACTCTCTGCATGTCCAAGAGGGACAAAACATTAAAGAAAAGTTCCTTCAAGAAGCCAAGCAATTTTATAATGCAGAGATAATGACTGTTAATTTCCTTGAACAACAAAATGCAAAAGAACAAATT…
>Carcharodon.carcharias_serpina1-1
AAACTTGTAGCTGCAAATACAGACTTTGCCTTGCGTCTCTACAGACAAATTGTCTCTCAACCAAGTTCAACTAATATTTTCTTCTCTCCAATAAGCGTCTCTGCTGCACTGAGCATGCTGTCTTTAGGTGCAAGAGATAGCACTCGCAATCAGCTTCTACGGGCTCTTGGGTACAATATGTCACAGAATGATGCAGCAGAAGTGCATGAGACATTCAAATTTTTCCTGCAAAAGCTAACCAGAGAAGATCGTGAACTAAATTTAACAATTGGGAACTCTCTGCATATCCAGCAGGAATTTGATGTTAATCAGAAATTCCTTGAGGATGCAAAGCAATTTTATAAGGCAGAGGTGATAAGTGCTAATTTCAAAGAAACAGATAAAGCAAAAGAACAGATC…
>Carcharodon.carcharias_serpina1-2
AAACTTTCAGCTGCAAATACAGATTTTGCCTTGCGTCTCTACAGACAGATTGCCTCTCAGCCAAGCTCAACTAATATTTTCTTCTCTCCAGTAAGCATCTCTTCCAGCCTGGCCATGTTGTCATTGGGTGCAAAACATAACACTCGAGATCAGCTTCTACGGGTTCTTGGGTACAATATGTCAAAGAATGATGCAGCCGAGGTGCATGTAGCATTCAAGTACCTCCTTCAAGAGCTAACCAGTGAAAAGTGTGAACTGCATTTGACGATGGGGAGCTCTCTGCACATCCAGCAGGGATTAAACCTTCAAAAGAAATTCCTTGAGGACACAAGGCAATTTTATAATGCAGAGGCAATTGGTGTTGATTTCAAAGCAGTGGACAAAGCAAAAAAAAAGATC…
>Ornithorhynchus.anatinus_serpina6-1
GACCTGGCACTTTCCAACACAGACTTCGCACTCACCCTCTTCAAGCATCTGAAGGCCCTGGAGCCAGGAAAGAATGTCTTTGTCTCTCCGGTATCCATCTCAATTGCTTTTGCCCTGCTGTCTCTGGGGGCCAAAAACGCCACCCTTGCTCAGATCCTGGAAGGGTTCAGATTCAACACCACGGTGGGCCGGGCCGAGGCCATCCACGAGGGGTTCCATCACCTCAGGCGTCGGCTCAAAGCCTCCGATGCCGCC------CTGGACTTGGGAAGTGCCCTGTTTGTCGACGAGAAGATCAAGATCCTCGAGTTGTTTGTGACAGATGCCACAAAGTATTATGAAGCAGAAGCACACCCGGTCAACTTTGGAGACCTGGAAGGGGTCAGGAAGCAGATC…
>Oryctolagus.cuniculus_serpina6
GGCCTGGCTCCAGCCAACGTGGACTTTGCCTTCAGCCTGTATCGGCAGCTCGTGTCCTCGGCTCCAGACAGGAACATCTGCATCTCCCCCGTGAGCGTCTCCATGGCCTTGGCCATGCTGTCCCTGGGCGCCTCCGGCCACACTCGCACCCAGCTTCTGCAGGGCCTGGGCTTCAACCTCACGGAGATGCCCGAAGCTGAGATCCACCAGGGCTTCCAGTACCTGCACCACCTCCTTGGGGAGTCGGACACCAGCTTGGAGATGACCATGGGCAACGCCTTGTTCCTGGACCACAGCCTGGAGCTGCTGGAGTCCTTCTCTGCGGACATCAGGCGTTACTACGAGTCCGAGGCCTTGGCCACAGATTTCCAGGACTGGCCTAGGGCCTGCAGGCAGATC…
>Equus.caballus_serpina6
GACTTGGCTCCAAGCAATGTTGACTTTGCCTTTAGCTTATATAAGCACCTAGTGGTCTCAGCTCCTGGCAGGGATGTCTTCATCTCCCCTGTGAGCATCTCCACAGCCTTGGCCATGCTGTCCCTGGGCACCCGTGGCCACACACAGATCCGGCTTCTTCAGGGCCTGGGCTTCAACCTCACTGAGATGTCTGAGGCCAGGATCCACCAGGGCTTCCAACACCTCCACCACGTCCTTGTGGAGTCAGAGACCACCTCGGACATCCTCATGGGCAACACCTTGTTCTTTGACCACAGCTTGGAGCTTCTGGAGTCGTTCTCAGCAGACACCGAGCGCTACTATGAGTTAGAGGCCTTAGCTACAGATTTCCAGGACCAGGCCATAGCCAGCAGACAGATC…
>Pteropus.vampyrus_serpina6
GACTTGGCTCCAAGCAATGTTGACTTTGCCTTCGACCTGTACAAGCACCTAGTGGCCTCAGCTCCTGGCAAGAATGTCTTCATCTCCCCTGTGAGCATTTCCATGGCCTTGGCTATGCTGTCCCTGGGTGCCCGCGGCCACACTCGGGCCCAGCTTCTCCAGGGCCTGGGCTTCAACCTCACTGAGACACCAGAGGCCAAGATCCACCAGGGCTTCCGGAAACTCCACCACCTCCTCAGCAAGTCAGATGACACCTTGGAAATGATCATGGGCAACACCGTGTTCCTCAACCGGAGCCTAGAGCTTCTGGAGTCGTTCTCAGCAGACACCAAACATTACTATGAGTTGGACACCTTGGCTACAGATTTCCAGGACTGGGCCAGAGCCAACAGACAAATC…
>Canis.familiaris_serpina6
GACTTGGCTCCAAAGAATGTTGACTTTGCCTTTAACCTGTATAGGCATCTAGTGGCTTCATCTCCTGACAAGAATGTTTTTATCTCCCCTGTGAGCATCTCCATGGCCTTAGCTATGCTGTCTCTGGGTGCCTGTGGCTATACCCGGGTCCAGCTTCTCCAGGGCTTGGGCTTCAACCTCACCAAGATGTCTGAAGCTGAGATCCACCAGGGCTTTCGGCACCTCCGCCACCTCCTCGAGAAGTCAGACACCATGTTGGAAATGACTATGGGTAATGCCTTGTTCCTTGACCGCAGCCTGGAGCTCCTGGAGCCATTCTCTGCAGACACCAAGCACTACTATGATTTGGAGGCCTGGGCTACAGATTTCCAGGATGGGACTGGAGCCAGCAGACAAATC…
>Enhydra.lutris_serpina6
GACTTGGCTCCAAACAATGTTGACTTTGCCTTTATCCTATATAGGCATCTTGTGGCTTCAGCTCCTGGAAAGAATGTCTTCATCTCCCCTGTGAGCATCTCCATGGCCTTAGCTATGCTGTCTCTGGGATCCTGTGGCCACACACGGGTCCAACTCCTCCAAGGCCTGGGCTTCAACCTCACCAATATATCTGAAGCTGAGATTCACCAGGGCTTTAAGCACCTCCACCACCTCTTCGAGAAGGAGTCAGACACCTTGGAAATGGTTATGGGTAATGCTTTGTTCCTTGACCGCAGCCTGGAGCTTCTGGAGTCATTCTCAGCAGACACCAAGCACTACTATGAGTTGGAGGCTTTGGCTACAGATTTCAAGGATGGGGCTGGAGCCAGCAGACAAATC…
>Sus.scrofa_serpina6
AACTTGGCTCCAAACAACGTGGACTTTGCCTTTGCCCTGTATAAGCACCTGGTGGCCTCAGCTCCTGGCAAGGACGTCTTCCTCTCCCCTGTGAGCATCTCCACAGCCTTGGCTATGCTGTCACTAGGTGCCAGTGGCTACACACGGGAGCAGCTTCTCCAAGGCCTAGGCTTCAACCTCACTGAGACCCCCGAAGCTGAGATCCATCAGGACTTCCAGCATCTCCACTCTCTCCTCAAGGGGTCAAACATCACCTCAGAAATGACCATGGGCAATGCCTTGTTCCTCGACCGCAGTCTGGAGCTTCTGGAGTCCTTCTCCACAGGCTCCAAGCACTACTACGGGTTGGAAGCCTTGGCTGCCGATTTCCAGGACTGGGCAGGAGCCAGCAGACAAATT…
>Bos.taurus_serpina6
GACTTGGCTCCAAACAATGTTGACTTTGCCTTTACCCTGTATAAGCACCTAGTGGCCTCAGCTCCCGGCAAGAATGTCTTCATCTCCCCTGTGAGCATCTCCACGGCCTTAGCTATGCTGTCCCTGGGCGCCAGAGGCTACACACGGGAGCAGCTTCTCCAAGGCCTGGGCTTCAACCTTACTGAGATGTCCGAAGGTGAGATCCACCGGGCCTTCCGGCATCTCCACCACCTCCTCAGGGAGTCAAACACCACCTTGGACATGACCATGGGCAATGCCTTGTTCCTTGACCACAGCCTGGAGCTTCTGGAGTCATTCTCAGCAGACACCAAGCACTACTACGAGCTGGAGGCCTTGACCACAGATTTTCAGGACTGGGCAGGAGCCAGCAGACAAATC…
>Tursiops.truncatus_serpina6
CACTTGGCTCCAAACAACGTTGACTTTGCCTTTACCCTGTATAAGCACTTAGTGGCCTCAGCTCCGGGCAAGAATGTCTTCATCTCCCCTGTGAGCATCTCCACAGCCTTGGCTATGCTGTCCCTGGGCGCCAGAGGCTACACGCGGGAGCAGCTTCTCCAAGGCCTGGGCTTCAATCTCACTGAGATGTCCGAAGCCGAGATCCACCAGGGCTTCCGGCATCTCCACCACCTCCTCAGGGAGTCAAACACCACCTTGGAAATGACTATGGGCAATGCCATGTTCCTGGACCACAGCCTGGAACTTCTGGAGTCATTCTCAGCAGACACCAAGCACTACTATGAGTTGGAGGCCTTGAATGCAGACTTCCAGGACTGGGCAGGAGCCAGCAGACAAATC…
>Loxodonta.africana_serpina6
GGCCTGGCCCCAGCCAATGTCGACTTTGCCTTTAGCCTGTATAAGCACCTGGTGGCCTCAGCTCCTGGCAGGAATGTCTTCATCTCTCCCGTGAGCATCTCCATGGCCTTGGCCATGATGTCCCTGGGCGCCAGTGGCTTCACACGGACCCAGCTCCTCCAGGGCCTAGGCTTCAACCTCACTGAGACTCCTGAGGCCGAGATCCACCAGGGCTTCCAGCACCTCCACCGTCTCCTAAGAGAGTCAGACACCAGCTTGGAAATGACTCTGGGCAATGCCTTGTTCCTCGACCACCGCCTGGAGCTGCTGGAGTCCTTCTCAGCAGACATCAAGCACTACTATGGGTCAGAGGCCTTGGCCACAGATTTCCAGGACTGGGTTCGAGCCAGCAGACAGATG…
>Microcebus.murinus_serpina6
GGCCTGGCTCCAGCCAATGTTGACTTTGCCTTCAGCCTGTATAAGCACCTCATGGCCTCGGCCCCTGGCGAGAACATCTTCATCTCCCCTGTGAGCATCTCCATGGCCTTGTCTATGGTGTCCCTGGGCACCTGTGGCCACACGAGGACCCAACTTCTCCAGGGCCTGGGCTTCAACCTCACGGAGACATCTGAGGCCGAGATCCACCAGAGCTTCCGGCACCTCCACCACCTCCTTAGGGAGTCAGCCACCAGCTTGGAAATGACCATGGGCAATGCCTTGTTCCATGACCGCAGCCTGGAGCTGCTGGAGACGTTCTCAGCAGACATCAAGCGCTACTACGACTCGGAGGCTTTGACTACAGATTTCCAGGACTGGGCTGGAGCCAGCAGACAAATT…
>Callithrix.jacchus_serpina6
GATCTGGCTTCAGTCAACGTTGATTTTGCCTTCAGCCTGTATAAGCACCTAGTGGCCTTGAGTCCCAAGAAGAACATTTTCATCTCCCCTGTGAGCATCTCCATGGCATTAGCTATGCTGTCCCTGGGCACCTGTGACCACACACGGGCCCAACTTCTCTGGGGCCTGGGCTTCAACCACACTGAGAAGTCTGAGGCTGAGATCCACCAGGGTTTCCAGCACCTCCACCAACTCCTTGTAGAATCAGACACCAGCTTAGAAATGACCTTGGGCAATGCCTTGTTTCTTGATGGGAGCCTGGAGTTGCTGGAGTCATTCTCAGCAGACATCAAGCACTACTATGAGTCAGAGATCTTGACTTCGAATTTCCAGGACGCTACAGCAGCCAGCAGACAGATC…
>Macaca.mulatta_serpina6
GGCCTGGCTGCAGTCAACGCTGACTTTGCCCTCAGCCTGTATAAGCGCCTAGTGGCCTTGAGTCCCAAGAAGAACATTTTCATCTCCCCCGTGAGCATCTCCATGGCCTTAGCTATGCTGTCCCTGGGCACTTGTGGTCACACACGGGCCCAGCTTCTCCAGGGCCTGGGTTTCAACCTCACTGAGAGGTCTGAGACTGAGATCCACCAGGGTTTCCAGCACCTCCACCAACTCTTTGCAGAGTCAGACACCAGTTTAGAAATGACCATGGGCAATGCCTTATTTCTTGATGGCAGCCTGGAGTTGCTGGAGTCATTCTCAGCAGACATCAAGCACTACTATGAGTCAGAGGTCTTGGCTATGAATTTCCGGGACTGGGCAACAGCCAGCAGACAGATC…
>Nomascus.leucogenys_serpina6
GGCCTGGCTTCAACCAATGTTGACTTTGCCTTCAGCCTGTATAAGCACCTAGTGGCCTTGAGTCCCAAGAAGAACATTTTCATCTCCCCTGTGAGCATCTCCATGGCCTTAGCTATGCTGTCCCTGGGCACCTGTGGCCACACACGGGCCCAACTTCTCCAGGGCCTGGGTTTCAACCTCACTGAGAGGTCTGAGACTGAGATCCACCAGGGTTTCCAGCACCTCCACCAACTCCTTGCAGAGTCAGACACCAGCTTAGAAATGACCATGGGCAATGCCTTGTTTCTTGATGGCAGTCTGGAGTTGCTGGAGTCATTCTCAACAGATATCAAGCACTACTATGAGTCAGAGGTCTTGGCTATGAATTTCCAGGACTGGGCAACAGCCAGCAAACAGATC…
>Pongo.abelii_serpina6
GGCCTGGCTTCAGCCAACGTTGACTTTGCCTTCAGCCTGTATAAGCACCTAGTGGCCTTGAGTCCCAAGAAGAACATTTTCATCTCCCCTGTGAGCATCTCCATGGCCTTAGCTATGCTGTCCCTGGGCACCTGTGGCCACACACGGGCCCAGCTTCTCCAGGGCCTGGGTTTCAACCTCACTGGGAGGTCTGAGACTGAGATCCACCAGGGTTTCCAGCACCTCCACCAACTCTTTGCAGAGTCAGACACCAGCTTAGAAATGACCATGGGCAATGCCTTGTTTCTTGATGGCAGCCTGGAGTTGCTGGAGTCATTCTCAGCAGACATCAAGCACTACTATGAGTCAGAGGTCTTGGCTATGAATTTCCAGGACTGGGCAACAGCCAGCAGACAGATC…
>Homo.sapiens_serpina6
GGCCTGGCTTCAGCCAACGTTGACTTTGCCTTCAGCCTGTATAAGCACCTAGTGGCCTTGAGTCCCAAAAAGAACATTTTCATCTCCCCTGTGAGCATCTCCATGGCCTTAGCTATGCTGTCCCTGGGCACCTGTGGCCACACACGGGCCCAGCTTCTCCAGGGCCTGGGTTTCAACCTCACTGAGAGGTCTGAGACTGAGATCCACCAGGGTTTCCAGCACCTGCACCAACTCTTTGCAAAGTCAGACACCAGCTTAGAAATGACCATGGGCAATGCCTTGTTTCTTGATGGCAGCCTGGAGTTGCTGGAGTCATTCTCAGCAGACATCAAGCACTACTATGAGTCAGAGGTCTTGGCTATGAATTTCCAGGACTGGGCAACAGCCAGCAGACAGATC…
>Gorilla.gorilla_serpina6
GGCCTGGCTTCAGCCAACGTTGACTTTGCCTTCAGCCTGTATAAGCACCTAGTGGCCTTGAGTCCCAAAAAGAACATTTTCATCTCCCCTGTGAGCATCTCCATGGCCTTAGCTATGCTGTCCCTGGGCACCTGTGGCCACACACGGGCCCAGCTTCTCCAGGGCCTGGGTTTCAACCTCACTGAGAGGTCTGAGACTGAGATCCACCAGGGTTTCCAGCACCTGCACCAACTCTTTGCAAAGTCAGACACCAGCTTAGAAATGACCATGGGCAATGCCTTGTTTCTTGATGGCAGCCTGGAGTTGCTGGAGTCATTCTCAGCAGACATCAAGCACTACTATGAGTCAGAGGTCTTGGCTACGAATTTCCAGGACTGGGCAACAGCCAGCAGACAGATC…
>Pan.paniscus_serpina6
GGCCTGGCTTCAGCCAACGTTGACTTTGCCTTCAGCCTGTATAAGCACCTAGTGGCCTTGAGTCCCAAAAAGAACATTTTCATCTCCCCTGTGAGCATCTCCATGGCCTTAGCTATGCTGTCCCTGGGCACCTGTGGCCACACACGGGCCCAGCTTCTCCAGGGCCTGGGTTTCAACCTCACTGAGAGGTCTGAGACTGAGATCCACCAGGGTTTCCAGCACCTGCACCAACTCTTTGCAAAGTCAGACACCAGCTTAGAAATGACCATGGGCAATGCCTTATTTCTTGATGGCAGCCTGGAGTTGCTGCAGTCATTCTCAGCAGACATCAAGCACTACTATGAGTCAGAGGTCTTGGCTACGAATTTCCAGGACTGGGCAACAGCCAGCAGACAGATC…
>Pan.troglodytes_serpina6
GGCCTGGCTTCAGCCAACGTTGACTTTGCCTTCAGCCTGTATAAGCACCTAGTGGCCTTGAGTCCCAAAAAGAACATTTTCATCTCCCCTGTGAGCATCTCCATGGCCTTAGCTATGCTGTCCCTGGGCACCTGTGGCCACACACGGGCCCAGCTTCTCCAGGGCCTGGGTTTCAACCTCACTGAGAGGTCTGAGACTGAGATCCACCAGGGTTTCCAGCACCTGCACCAACTCTTTGCAAAGTCAGACACCAGCTTAGAAATGACCATGGGCAATGCCTTATTTCTTGATGGCAGCCTGGAGTTGCTGCAGTCATTCTCAGCAGACATCAAGCACTACTATGAGTCAGAGGTCTTGGCTACGAATTTCCAGGACTGGGCAACAGCCAGCAGACAGATC…
>Mus.musculus_serpina6
GACCTGGCTCCCACCAATGTTGACTTTGCCTTCAACTTGTACAAACGCCTAGTGGCCCTGAATTCTGACAAGAATACCTTAATCTCCCCAGTGAGCATCTCCATGGCCCTGGCCATGCTGTCCCTAAGCACCAGGGGCTCCACC------CAGTATCTCGAGAACCTGGGCTTCAACATGTCAAAGATGTCTGAAGCTGAGATCCACCAGGGTTTCCAGTACCTCAATTCCCTTCTCCAGCAGTCTGACACTGGCTTGGAGATGAACATGGGCAATGTCATGTTCCTCCTCCAGAACCTAAAGCTGAAAGACTCATTCTTAGCAGACACCAAACACTATTATGAGTCAGAGGCCTTGACCATCCCTTCCAAGGACTGGACTAAAGCCGGCGAACAGATC…
>Rattus.norvegicus_serpina6
GGCCTGGCTCCCACCAATGTTGACTTTGCCTTCAACTTGTACCAACGCCTAGTGGCCCTAAATCCAGACAAGAACACCTTAATCTCCCCAGTGAGCATCTCCATGGCTCTGGCCATGGTATCCCTTGGCTCT---------GCCCAGACTCAGTCTCTCCAGAGTCTAGGCTTCAACCTCACAGAGACCTCTGAAGCTGAGATCCACCAGAGTTTCCAGTACCTCAATTACCTTCTCAAGCAGTCCGATACTGGCTTAGAGATGAACATGGGCAATGCCATGTTCCTCCTCCAGAAGCTGAAGCTGAAGGACTCGTTCTTAGCAGACGTCAAACAATACTATGAGTCAGAGGCCTTGGCCATCGATTTCGAGGACTGGACTAAAGCCAGCCAACAGATC…
>Microtus.ochrogaster_serpina6
GGCCTGGCTCCCACCAATGTTGACTTTGGCTTCAATCTGTATAATCGCCTAGCGGCCATGGATCCTCACAAGAATGTCTTAATCTCCCCCATGAGCATCTCCATGGCCTTGGTCATGATGTCCCATGGTGCCTCAGGCCCCACAAAGACCAAGCTTTTCCAGAAGGAGGGTTTCAACCTGACAGAGATGACAGAAGATGAAATATACCAGGGCTTCCAGCAGCTCAGTCACCTTCTCAGCCAGTCAGACAGCCACTTGAAGATGAACACGGGCAACGCCATGTTCCTTGACCAGAGCCTGAATCCAAGGGACTCATTCTTAGCAGACATCAAAAAGTATCATGAGTCAGAGGTCGTGATCACCAAGAGC------TGGCCTGAAGCCTCCCAGCATATC…
>Sigmodon.hispidus_serpina6
GGCCTGGCTCCCACCAATGTTGACTTTGCTTTCAATCTGTATCATCAGCTCGCAGCTTTGGATCCTCATAAGAATATCTTAATCTCCCCTGTGAGCATCTCCATCGCCTTGGCCATGATGTCCCTTGGCACCTCAGGCTCCACACAGACAGAAATTTTCCAGGACATAGGCTTCAATATCACAGAAATGTCTGAAACTGAGATCTACCAGCAGTTCGAGAATCTCAGTCACATTATCAGCCAATCAGACAGCAACATGGAGGTAAGCATGGGCAACGCCATATTCCTCGACCAGAGCCTGAAGGTGAAGGACTCGTTCCTAGAAGACATCAAACAATATCATGAGACAGAGACCTTGACGACCAATTTTAAAGACTTGTCTGAAGCCAGCAACCAGATC…
>Neotoma.fuscipes_serpina6
GGCCTAGCTCCCACCAATGCTGACTTTGCCTTCAACCTGTATCATCACCTAGACACCTTGGATCCTCACAAAAATATCTTAATCTCCCCTGTGGGCGTCACTATGGCCTTGGCCATGATGTCCCTTGGCACCTTGGGCCCCACACAGACACAGCTTCTCCAGGACGTGGGCTTCAACCTCACAGAGATATCTGAGGATGAGATCTACCGGAAATTCCAGAATCTCAGTCACCTTCTCAGCCAGTCAGACAGCAACTTGGAGATGAGCATGGGCAACGCCATGTTCCTCAACCAGAACCTGAAGCCGAAGGACTCGTTCTTAGCAGACATCGCACACTATCATGATTCAGAGGCCTTGACCACTAATTTCAGTGACTGGACTAAAGCCAGCAAGCAGATC…
>Neotoma.macrotis_serpina6
GGCCTAGCTCCCACCAATGCTGACTTTGCCTTCAACCTGTATCATCACCTAGACACCTTGGATCCTCACAAAAATATCTTAATCTCCCCTGTGGGCGTCACTATGGCCTTGGCCATGATGTCCCTTGGCACCTTGGGCCCCACACAGACACAGCTTCTCCAGGACGTGGGCTTCAACCTCACAGAGATATCTGAGGATGAGATCTACCGGAAATTCCAGAATCTCAGTCACCTTCTCAGCCAGTCAGACAGCAACTTGGAGATGAGCATGGGCAATGCCATGTTCCTCAACCAGAACCTGAAGCCGAAGGACTCGTTCTTAGCAGACATCGCACACTATCATGATTCAGAGGCCTTGACCACTAATTTCAGTGACTGGACTAAAGCCAGCAAGCAGATC…
>Protopterus.annectens_serpina1-1
AAAATATCCCCAGGCAATTTCGACTTTGCATTCAGATTCTTCAAACACGTTGCTTCAAAGCCAAATGAGGCTAACATATTCTTTTCTCCACTTAGTATCTCTGCTGCATTCTCCATGCTATCTCTTGGAGCCAAACAGAATAGTCTGGATCAGCTAGTTGAAGGACTAGGATTTAATCGGACCGCACTTACTGACTCTGACATTCACCATGGTTTTGAACACCTTTTCCATATGTTAAACACTCACAGTGTAGATCTGCAGCTTAACACTGGAAGTGCTCTTTTTTTAAGAGAAGGAATTAAATTCCAACCACAGTTTTTAAATGATGCCCAGCACTATTATGCAGCAGAAGCATTTCATACTGATTTTTCAAAATCTGTTGAGGCTGTAAAGCAAGTC…
>Sigmodon.hispidus_serpina1-2
GATTTTGCCTCCACCATCACCAATATCTCCTTGTCTTTGCTCCAAAAGGTAATCCACTGGCCCAGACAAACCAACATTGTATTCTCCCCAATGAGCTTCTCAGCTGCCTTCACAATGCTCTCCCTGGGAGCTAAAGGCAGCACTAGCAAGCAAATCCTGAATGGGCTAAGGTTCAATCTCATAAATATGTCTGAAAAGGAGGTTCACAAGTGCTTCCAGAATCTGTTCCATGCATTCCTTCAGCCAGACTATCAGTTCCAGATGACCACCGGCATCAGCCTGTTCATTGATACATATCTGAAGATGACGGACAACTTCAAAAAAATGATGACAGAGCTGTACCATTCCGAAGCCATCCCCACCAACTTTGGGAACAGTGAAGAAGCCAAGACACAGATC…
>Rattus.norvegicus_serpina1-2
AAAATTACCCATACCATCACCGACATCTCCTTGTTCTTGCTCCAAAAGGCAGTCCATTGGCCCAAACAACCCAACATTATGTTCTCCCCAGTGAACATCGTGGCTGCCTTCACAATGCTCTCCCTGGGAGCTAAGGGCAGCACTCACCAACAAATCCTGAATGGGCTGAGGCTCAAACTCAGAGAGATGACTGAAAAGGAGATATACAAGTGCTTCCAACATTTCCTCCATACACTCTTCCAGCCAAACCAGCAGCTCCAGCTGACCATGGGCAGCAGCCTGTTCATCCAAAAGCATCTGAAGATGTTAGACAAGTTCAAAAGCGTGGTTACAGAGTCGTACCACTCGGAAGCCATTCCCATAGACTTCACGAACATTCAAGAAGCCATGATGCAGGTC…
>Neotoma.fuscipes_serpina1-3
AATTTTGCCTTCACCATCACCAACATCTCCTTGTCCTTGGTCCAAAAGGCAATCCATTGGCCCGGACAAACCAACTTTGTATTCTCCCCAGTGAGCATTATAGCCGCCTTCACAATGCTCTCCCTGGGAGCTAAGGGCAGCACTCATAAGCAAATCCTGAATGGCCTGGGGTTCCATCTCTTAAAGATGCCTGAAATGGAGGTCCACAGATGCTTCCAGCACCTCCTCCATAAATTCCTCAAGCCAAACTACCAGATCCAGATGATCACTGGCAGCAGCCTGTTTATCAACAAGCGTCTGAAGGTGGTAGACAGGTTCAAAATGGTGATGACAGAGTTGTACTCCTCAGAAGCCATCCCCACCAACTTCAAGGACATTCAAGAAGCCAAGAAACAGATC…
>Neotoma.macrotis_serpina1-3
AATTTTGCCTTCACCATCACCAACATCTCCTTGTCCTTGGTCCAAAAGGCAATCCATTGGCCCGGACAAACCAACTTTGTGTTCTCCCCAGTGAGCATTATAGCCGCCTTCACAATGCTCTCCCTGGGAGCTAAGGGCAGCACTCATAAGCAAATCCTGAATGGCCTGGGCTTCCGTCTCTTAAAGATGCCTGAAATGGAGGTCCACAGATGCTTCCAGCACCTCCTCCATAAATTCCTCCAGCCAAACTACCAGATCCAGATGATCACTGGCAGCAGCCTGTTTATCAACAAGCGTCTGAAGGTGGTAGACAGGTTCAAAACGGTGATGACAGAGTTGTACTCCTCGGAAGCCATCCCCACCAACTTCAAGGACATTCAAGAAGCCAAGAAACAGATC…
>Ornithorhynchus.anatinus_serpina7
GAGATGGCCACCACCAATGCCAACTTTGCCTTCAGTCTGTACCGGCGGCTGGTTGCGGAAACACCGGACAGGAACATCCTCTTCTCTCCAGTGAGCATCTCCACCTCCCTGGCTGCGCTGTCCCTGGGGGCCCAGTCTGCTTCACCGACCCGGGTCCTAGAGGGTCTCCACTTCAACCTCAGCCGGATCTCGGAGTGGGAGATACGCGAGGGCTTCCAGCGCATCGTCCACATACTCCACCTGCCGACTGAGCATTTGGAATTGAGGATGGGAAATGCCCTCTTTGTCGACGAGCGGCTGAGACCACTTGTCAAATCGGTCGATGGTGCCAGGGAGGCGTTCGCGCCCGAGACGTTCCCAACGGACTTCACCAATGCTTCGAAGGCGGTGAGGCAGATC…
>Oryctolagus.cuniculus_serpina11
AAAGTCACGCCCACCATCACCAGCTTCGCTTTGCGTTTGTACAAGCGACTCGCAGCAGACACGGCCGGG---AACCTCCTCTTCTCGCCGGTGAGCATGGCCAGCACCCTGGCCATGCTGTCTCTCGGGGCCCGCCCCGACGCCCCGGCCCAGGTCCTGGAGGGCCTGGGCTTTAATCTCACTGAGACCCCTGAGGCCGATGTCCACCAGGGCTTCCAGAGCCTCATCCGTACCCTGCAGCTGCCCAGCCCCAAACTTGAGCTAAAACTGGGCAACTCCTTGTTCCTGGACCAGCAGCTGAAGCCCCGGCAGCACTTCCTGGACAGCGCCAGGGAGCTGTACGGAGCGTTCGCCTTTTCTGCCAACTTCACGGACTCCACCAGCACGGGGAGGCAGATC…
>Echinops.telfairi_serpina11
ACGATCACACCCACCATCACCAATTTTGGTCTGCGTTTATATAAGCAGCTGGCAGCAGAGAGCCCTGGA---AACATCTTCTTCTCTCCAGTGAGCATCTCCACCACCCTGGCTCTGCTCTCTCTTGGGACCCAAGCTAACACCTCAACTCAGGTTCTGGAGGGCCTGGGCTTCAACCTCACGGAGACACCGGAAGCCGATCTCCACCGTGGCTTCCAGAGCCTCCTCCACAGCCTGGGCCTGCCCAGCCCCAAACTTGAACTGAAACTCGGCACCTCCCTTTTCCTGGACAAACAACTCAAACCTCAGCAGAGATTTCTGGACAGTGCCAAGGAGCTGTATAGTGCCTACGCTTTCTTGGCCAACTTCTCAGATTCCACAGCGATGGGGAAGGAGCTC…
>Sigmodon.hispidus_serpina11
AAGGTCACACCCACCATCACTAACTTTGCTTTGCGTCTATACAAGCAGCTAGCAGAGGATGCACCCGGA---AACATTATCTTCTCCCCTGTAAGCCTCTCTAGCGTTGTGGCTCTTCTCTCTCTCGGGGCACCCCCTGATACCCAGACTCGGATTTTGGAAAGCCTGGGCTTCAACCTCACAGAGACCCCAGCAGCTGACATCCACCGGGGCTTCCAGAGCCTCCTGCGCACACTTGACCTGCCCAGCCCCAAACTGGAACTGAAGGTGGGGCTTTCCCTGTTCTTAGACAGACAGCTGAAGCCTCAGCAGTGCTTTCTGGACAGTGCCAAAGAGCTGTATGGAGCACTGGCCTTTTCTGCCAACTTCACGGATGCAGCTGCCACAGGGCAGCAGATC…
>Microtus.ochrogaster_serpina11
AAGGTCACACCCACCATCACTAATTTTGCTTTGCGTCTCTACAAACAGCTAGCAGAGGACGTCCCCGGA---AACATCCTCTTCTCCCCCGTGAGCCTCTCTAGCATCCTGGCTCTTCTCTCTCTTGGGGCACCTGCTGACACCCAAATTCAGATTCTGGAGAGCCTGGGCTTCAACCTCACGGAGACCCCAGCAGCTGACGTCCACCGGGGCTTCCAGAGCCTCCTGCACACACTTGACCTGCCCAGCCCCAAACTGGAACTGAAAGTGGGGCATTCCCTGTTCTTAGACAGGCAGCTGAAGCCTCAGCAGCGCTTTCTGGACAGCGCCAAGGAGCTGTACGGAGCACTGGCTTTTTCTGCCAACTTCACGGATGCAGCTGCCACAGGGCAGCAGATC…
>Neotoma.fuscipes_serpina11
AGGGTCACACCCACCATCACTAATTTTGCTTTGCGTCTATACAAGCGGCTAGCAGAGGAGGTCCCCGGA---AACATTCTCTTCTCTCCCGTGAGCCTCTCTAGCATCGTGGCTCTTCTCTCTCTTGGGGCACCTGCTGATACCCAGACTCAGATTCTGGAGAGCCTGGGCTTCAACCTCACAGAGACCCCAGCAGCTGACATCCACCGGGGCTTCCAGAGCCTCCTGCACACACTTGACCTGCCCAGCCCCAAACTGGAACTGAAAGTGGGACATTCCCTGTTCTTAGACAGGCAGCTGAAGCCTCAACAGCGCTTTCTGGACAGCGCCAAGGAGCTGTATGGAACGCTAGCTTTTTCTGCCAACTTCACGGATGCAGCTGCCACAGGGCAGCAGATC…
>Neotoma.macrotis_serpina11
AGGGTCACACCCACCATCACTAATTTTGCTTTGCGTCTATACAAGCGGCTAGCAGAGGAGGTCCCCGGA---AACATTCTCTTCTCCCCCGTGAGCCTCTCTAGCATCGTGGCTCTTCTCTCTCTTGGGGCACCTGCTGACACCCAGACTCAGATTCTGGAGAGCCTGGGCTTCAACCTCACAGAGACCCCAGCAGCTGACATCCACCGGGGCTTCCAGAGCCTCCTGCACACACTTGACCTGCCCAGCCCCAAACTGGAACTGAAAGTAGGACATTCCCTGTTCTTAGACAGGCAGCTGAAGCCTCAACAGCGCTTTCTGGACAGCGCCAAGGAGCTGTATGGAGCGCTGGCTTTTTCTGCCAACTTCACGGATGCAGCTGCCACAGGGCAGCAGATC…
>Mus.musculus_serpina11
AAGGTCACACCCACCATTACGAATTTTGCTTTGCGTCTATACAAGCAACTAGCAGAGGAAGTAGCGGGA---AACATCCTTTTCTCCCCTGTGAGCCTCTCCAGCAGCCTGGCTCTGCTGTCTCTTGGGGCACATGCTGACACCCAGACTCAAATTCTGGAGAGCCTGGGCTTCAACCTCACAGAGACCCCAGCAGCTGACGTCCACCGGGGTTTCCAGAGCCTCCTGCACACTCTTGACCTCCCCAGCCCCAAACTGGAACTGAAACTGGGACATTTCCTGTTCCTAGACAGACAGCTGAAGCCTCAGCAACGTTTTCTGGACAGTGCCAAGGAACTGTATGGAGCTCTGGCCTTTTCTGCCAACTTCACAGAAGCAGCTGCCACAGGGCAGCAGATC…
>Rattus.norvegicus_serpina11
AAAGTCACACCCACCATTACTAATTTTGCTTTGCGCCTATACAAGCAACTAGCAGAGGAAATACCAGGG---AACATCCTCTTCTCCCCCGTGAGCCTCTCCAGCACCGTGGCTCTGCTCTCTCTCGGGGCACATGCTGACACCCAGGCTCAAATTCTGCAAAGCTTGGGCTTCAACCTCACAGAGACCCCAGCAGCTGACATCCATCGGGGCTTCCAGAGCCTCCTGCACACGCTTGACTTGCCCAGCCCCAAACTGGAACTGAAACTGGGGCACTCTCTGTTCCTTGACAGGCAGCTAAAGCCTCAGCAACGCTTTCTGGACAGTGCCAAGGAGCTGTATGGAGCCCTGGCTTTTTCCGCCAATTTCACAGAAGCAGCTGCCACAGGGCAGCAGATC…
>Microcebus.murinus_serpina11
AAAATCACGCCCACCATTACCAACTTCGCCCTGCGTTTGTATAAGCAGCTGGCAGCAGACAGCCCCGGC---AATGTCTTCTTCTCCCCGGTGAGCATCGCTGCCACTCTGGCCCTGCTTTCTCTTGGGGCCCAGGCTAACACCTCGACCCAGATCCTGGAGGGCCTCGGCTTCAACCTCACAGAAACCCCAGAGGCCGACATCCACCGGGGCTTCCAGAGCCTCATCCGCACCCTGGACCTGCCCAGCCCCAAACTGGAACTAAAGGTCGGCAGCTCCCTGTTCCTCGACAAGCAGCTAAAGCCTCAGCAGCAGTTTTTGGACAGCATCAAGGAGCTGTATGGAGCTTTTGCCTTTTCTGCCAACTTCACGGATTCTGTCACAACCGGGAGGCAGATT…
>Callithrix.jacchus_serpina11
AGAATCACACCCACCATTACCAATTTTGCTTTGCGTTTGTATAAAAAGCTGGCAGCAGACACCTCCAGA---AACGTCATCTTCTCACCGGTGAGCATCTCCACCACCCTGGCCCTGCTCTCTCTTGCGGCCCAAGCTGACATCTCAGCTCTGATCCTGGAGGGCCTAGGATTCAACCTCACAGAAACCCCAGAAGCGGACATCCACCAGGGCTTCCAGAGCCTCCTCCACACCCTTGCCCTACCCAGCCCCAAACTCGAACTAAAAGTAGGAAACGCCCTGTTCCTAGACAAGCGACTAAAGCCTCAGCAGCACTATTTGGACACCATCAAGGAGCTTTATGGAGCTTTTGCTTTTTCTGCCAACTTCACAGATTCTGTTACAACTGAGAGGCAGATT…
>Macaca.mulatta_serpina11
AGAATCACACCCACCATTACCAAGTTTGCTTTGCGTTTGTACAAAGAGCTGGCAGCAGACGACCCTGGA---AACATCTTCTTCTCGCCGGTGAGCATCTCCACCACCCTGGCCCTACTCTCTCTTGGGGCCCAAGCTGACACCTCAGCTCTGATCCTGGAGGGCCTAGGATTCAACCTCACAGAAACCCCAGAAGCCAACATCCACCAGGGCTTCCGGAGCCTCCTCCACACCCTTGCCCTGCCCAGCCCCAAACTCGAACTAAAAGTAGGAAACTCCCTGTTCCTAGACAAGCGACTAAAGCCTCGGCAGCACTATTTGGACAGCATCAAGGAGCTTTATGGAGCTTTTGCCTTTTCTGCCAACTTCACAGATTCTGTTACAACTGGGAGGCAGATT…
>Nomascus.leucogenys_serpina11
AGAATCACACCCACAATTACCAATTTTGCTTTGCGTTTGTATAAAGAACTGGCAGCAGACACTCCTGGA---AACATCTTCTTCTCGCCGGTGAGCACCTCCACCACCCTGGCCCTGCTCTCTCTTGGGGCCCAAGCTGACACCTCAGCTCTGATCCTGGAGGGCCTGGGATTCAACCTCACAGAAACCCCCGAAGCCAACATCCACCAGGGCTTCCGGAGCCTCCTCCACACCCTTGCCCTGCCCAGCCCCAAACTCGAACTAAAAGTAGGAAACTCCCTGTTCCTAGACAAGCGACTAAAGCCTCGGCAGCACTATTTGGACAGCATCAAGGAGCTTTATGGAGCTTTTGCTTTTTCTGCCAACTTCACAGATTCTGTTACAACTAGGAGGCAGATT…
>Pongo.abelii_serpina11
AGAATCACACCCACCATTACCAATTTTGCATTGCGTTTGTATAAAGAGCTGGCAGCAGATGCCCCCGGA---AACATCTTCTTCTCACCAGTGAGCATCTCCACCACCCTGGCCCTGCTCTCTCTTGGGGCCCAAGCTGACACCTCAGCTCTGATCCTGGAGGGCCTGGGATTCAACCTCACAGAAACCCCTGAAGCCAACATCCACCAGGGCTTCCGGAGCCTCCTCCACACCCTTGCCCTGCCCAGCCCCAAACTCGAACTAAAAGTGGGAAACTCCCTGTTCCTAGACAAGCGACTAAAGCCTCGGCAGCACTATTTGGACAGCATCAAGGAGCTTTATGGAGCTTTTGCTTTTTCTGCCAACTTCACAGATTCTGTTACAACTGGGAGGCAGATT…
>Gorilla.gorilla_serpina11
AGAATCACACCCACCATTACCAATTTTGCTTTGCGTTTGTATAAAGAGCTGGCAGCAGACGCCCCCGGA---AACATCTTCTTCTCGCCAGTGAGCATCTCCACCACCCTGGCCCTGCTCTCTCTTGGGGCCCAAGCTAACACCTCAGCTCTGATCCTGGAGGGCCTGGGATTCAACCTCACAGAAACCCCTGAAGCCGACATCCACCAGGGCTTCCGGAGCCTCCTCCACACCCTTGCCCTGCCCAGCCCCAAACTCGAACTAAAAGTAGGAAACTCCCTGTTCCTAGACAAGCGACTAAAGCCTCGGCAGCACTATTTGGACAGCATCAAGGAGCTTTATGGAGCTTTTGCTTTTTCTGCCAACTTCACAGATTCTGTTACAACTGGGAGGCAGATT…
>Pan.troglodytes_serpina11
AGAATCACACCCACCATTACCAATTTTGCTTTGCGTTTGTATAAAGAGCTGGCAGCAGACGCCCCTGGA---AACATCTTCTTCTCGCCAGTGAGCATCTCCACCACCCTGGCCCTGCTCTCTCTTGGGGCCCAAGCTAACACCTCAGCTCTGATCCTGGAGGGCCTGGGATTCAACCTCACAGAAACCCCTGAAGCCGACATCCACCAGGGCTTCCGGAGCCTCCTCCACACCCTTGCCCTGCCCAGCCCCAAACTCGAACTAAAAGTAGGAAACTCTTTGTTCCTAGACAAGCGACTAAAGCCTCGGCAGCACTATTTGGACAGCATCAAGGAGCTTTATGGAGCTTTTGCTTTTTCTGCCAACTTCACAGATTCTGTTACAACTGGGAGGCAGATT…
>Homo.sapiens_serpina11
AGAATCACACCCACCATTACCAATTTTGCTTTGCGTTTGTATAAAGAGCTGGCAGCAGACGCCCCCGGA---AACATCTTCTTCTCGCCAGTGAGCATCTCCACCACCCTGGCCCTGCTCTCTCTTGGGGCCCAAGCTAACACCTCAGCTCTGATCCTGGAGGGCCTGGGATTCAACCTCACAGAAACCCCTGAAGCCGACATCCACCAGGGCTTCCGGAGCCTCCTCCACACCCTTGCCCTGCCCAGCCCCAAACTCGAACTAAAAGTAGGAAACTCCCTGTTCCTAGACAAGCGACTAAAGCCTCGGCAGCACTATTTGGACAGCATCAAGGAGCTTTATGGAGCTTTTGCTTTTTCTGCCAACTTCACAGATTCTGTTACAACTGGGAGGCAGATT…
>Pan.paniscus_serpina11
AGAATCACACCCACCATTACCAATTTTGCTTTGCGTTTGTATAAAGAGCTGGCAGCAGACGCCCCTGGA---AACATCTTCTTCTCGCCAGTGAGCATCTCCACCACCCTGGCCCTGCTCTCTCTTGGGGCCCAAGCTAACACCTCAGCTCTGATCCTGGAGGGCCTGGGATTCAACCTCACAGAAACCCCTGAAGCCGACATCCACCAGGGCTTCCGGAGCCTCCTCCACACCCTTACCCTGCCCAGCCCCAAACTCGAACTAAAAGTAGGAAACTCTCTGTTCCTAGACAAGCGACTAAAGCCTCGGCAGCACTATTTGGACAGCATCAAGGAGCTTTATGGAGCTTTTGCTTTTTCTGCCAACTTCACAGATTCTGTTACAACTGGGAGGCAGATT…
>Loxodonta.africana_serpina11
AAAATCACACCCACGATCACCAATTTTGCTTTGCGTTTGTATAAGCAACTTGCAGCAGACATCCCCAGA---AACATCTTCTTCTCCCCAGTGAGTATCTCCACCACCCTGGCCCTGCTCTCTCTTGGGGCCCAAGTTAACACCTCAACGCAGATTCTGGAAGGCCTGGGCTTCAACCTCACAGAGACACCAGAAGCCGACCTCCACCACAGCTTCCAGAGCCTCCTCCACACCCTGGACCTACCCAGCCCCAAATTTGAACTAAAAGTGGGGAACTCCCTTTTCCTAGACAAGCAACTCAAACCTCAGCAGTGGTTTCTGGACAGCGTCAAGGAGCTATACGGTGCATTCGCTTTCTCGGCCAATTTCTCGGATTCCACTGGAATGGCGAGGCAAATC…
>Neomonachus.schauinslandi_serpina11
AAAATCACACCCACCGTCACCAACTTTGCCTTGCGTTTGTACAAGCAGCTGGCCACGGATACCTCAGGA---AACATCTTCTTTTCCCCCGTGAGCATCTCTACCTGCCTGGCCCTGCTCTCTCTTGGGGCCCAGGCTGACACCCCAACTCAGATCCTGGAGGGCCTCGGCTTCAACCTCACAGAGACCCCAGAAGCTGACATCCACCGGGGTTTCCAGAGCCTCATCCACACCCTTGACCTGCCCAGCCCCAAACTTGAACTGAAAGTGGGCAACTCCTTGTTCCTGGACAAGCAACTAAAACCTCAGCAGCATTTTTTGGACACTGTCAGGGAGCTGTATGGAGCTTTTGCTTTTTCTGCCAACTTCTCGGATTCTGCCATGACCAGGAGGCAGATT…
>Canis.familiaris_serpina11
AAAATCACACCCACCATCACCAACTTTGCCTTGCATCTGTACAAGCAGCTGGCCGCAGAAACCTCAGGA---AACATCTTCTTTTCCCCTGTGAGCATCTCTACCTCGTTGGCCCTGCTCTCTCTTGGGGCCCAAGTTAACACCTCAACTCAGATCTTGGAAGGCCTTGGCTTCAACCTCACGGAGACCCCAGAGGCTGACATCCACCGTGGTTTCCAGAGCCTCATCCATACCCTTGACCTGCCCAGTTCCAAACTTGAACTGAAAGTAGGCAACTCCTTGTTCCTGGACAAGCAACTAAAGCCTCAGCAGCACTTTTTGGACACTATCAGGGAGCTGTATGGAGCTTTTGCTTTTTCTGCCAACTTCACGGATTCCGCCACAACCAGGAGGCAGATT…
>Enhydra.lutris_serpina11
AAGATCACACCCACCATCACCAACTTCGCCTTGCGCTTGTACAAGCAGCTGGCCACGGAAACCTCGGGA---AACATCTTCTTTTCCCCCGTGAGCATCTCTACTTCCCTGGCCCTGCTCTCTCTTGGGGCCCAGGCTGACACCCCAGCTCAGATCCTGGAGGGCCTCGGCTTCAACCTCACAGAGATCCCAGAAGCTGACATCCACCGGGGTTTCCAAAGCCTCATCCACGCCCTTGACCTGCCCAGCCCCAAACTGGAGCTGAAAGTAGGCAACTCCTTGTTCCTGGACAAGCAACGGAAACCTCAGCAGTCCTTTTTGGACACTATCAGGGAGCTGTACGGAGCATTTGCGTTTTCTGCCAACTTCACGGACTCAGCCATGACCAGGAGGCAGATC…
>Equus.caballus_serpina11
AAAGTCACACCCGCCATCACCCACTTTGCTCTGCGTTTGTATAAGCAGCTGGCAGCAGAAACCCCAGGA---AACATCTTCTTCTCGCCCGTGAGCATCTCTAGCACCCTGGCCCTGCTCTCTCTCGGGGCCCAAGGGGACACTCCGACTCAGATCCTGGAGGGCCTCGGCTTCAACCTCACGGAAACCCCGGAAGCTGACGTCCACCGAGGTTTCCAGAGCCTCATCCACACCCTTAACCGGCCCAGCCCCAAACATGAACTCAAAGTAGGTAACTCCCTGTTCCTGGACAGGCAGCTAAAGCCTCGGCAGCACTTTCTGGACGCCATCAGGGAGCAATATGGGGCTTTCGCTTTTTCCGCCAACTTCACAGATTCTGCCACAACCGGGAGGCAGATT…
>Sus.scrofa_serpina11
AAAATCACACCCACCCTCACCGACTTCGCTTTGCGTTTGTATAAGCAGCTGGCCGCCGAAACCCCAGGA---AACATCTTCTTCTCCCCAGTGAGCATCTCCTCCACCCTGGCCCTGCTCTCCCTGGGGGCGCAGGCCGACACCCCGACGCAGATCCTGGAGGGCCTCGGCTTCAACCTCACGGAGATCCCAGAAGCCGACATCCACCGGGGCTTTCAGAGCCTCATCCGCACCCTTGGCCTGCCCAGCTCTAAACTTGAAATGAAAGTAGGCAACTCCTTGTTCCTGGACAAGCAGCTAAAGCCTCAGCAGCACTTTTTGGACAACATCAGGGAGGTGTATGGGGCTTTGGCTTTTTCTGCCAACTTCACGGACTCTGGAACAACTAGGAGGCAGATT…
>Bos.taurus_serpina11
AAAATCACACCCACCCTTACCAGCTTCGCTTTGCGTCTGTACAAGCAGCTGGCAGCAGAAACCCCAGGA---AACATCTTCTTCTCCCCAGTGAGCCTCTCCAGCACCCTGGCCCTGCTCTCTCTGGGGGTGCAAGCTAATACCCGGACTCAGATCCTGGAGGGCCTTGGCTTCAACCTCACCGAGACCCCAGAAGCCGACATCCACCGGGGTTTCCAGAGCCTCATCCACACCCTTGACCTACCCAGCCCCAAATTGGAACTGAAACTAGGCAACTCTCTGTTCCTGGACACACAGCTGAAGCCTCAGCAGCACATTTTGGACAACATCAGGGAGCTGTATGGAGTTTTTGCCTTTTCTGCCAACTTCACAAACTCTGATGCAACTAGGAAGCAGATT…
>Tursiops.truncatus_serpina11
AAAATCACACCCACCATTACCAACTTCGCTTTGCGTCTATATAAACAGCTGGCAGCAGAAACCTCGGGA---AACATCTTCTTCTCCCCGGTGAGCATCTCCAGCACCCTGGCCCTGCTCTCTCTGGGGGTGCAAGCTGACACTCCAGCTCAGATCCTGGAAGGTCTCGGCTTCAACCTCACGGAGACCCCAGAAGCTGACATCCACCGGGGCTTCCAGAGCCTCATCCACACCCTTGACCTGCCCAGCCCCAAACTTGAACTGAAAGTAGGCAACTCCCTGTTCCTGGACAAGCAGCTGAAGCCTCAGCAGCACTTTTTGGGCAACATCAGGGAGCTGTACCGGGCTTTCGCTTTTTCTGTCAATTTCACGGACTCTAATACAACTAGGAGGCAGATA…
>Echinops.telfairi_serpina5
GCAGTGGCTGCCAGCAACAGGGACTTGGCCTTCAACCTCTACAGGGCCTTGGCTGCAGCCGAGCCTGGTTCCAACGTCTTCTTCTCCCCGATCGGCATCTCCATGTCCCTGGCCATGCTCGCCCTGGGGGCCCGGGCCCACACCAAGACGCAGATCCTGGAATGCCTAGGCCTCAGCCCCCAGGACCCCCAGGAGGAGCAGCTGCACAAGGCCTTCCGGCAGCTTCGGCTGAAGCTGAGCCAGCCCCAGGACAGCCGCCAGCTGATCCTGGGCAATGCCCTGTTCGTGGACCAGAAGCTGGGGATCCGGGACACCTTCCTGAGGGCTGCCAAGACGCTGTACCTGGCCGAAGCTCTCACCAGCAACTTCGAGGACCCCCAGGGGGCTGAAAAGCAAATC…
>Loxodonta.africana_serpina5
GCCATGGGGTCTAGGAGCAGGGACTTTGCCTTCAACCTCTACAGGGCTTTGGTTTCAGCTGACCCTGGCCAGAACATCTTCTTCTCCCCGCTAAGCATCTCCACATCCCTGGCCATGCTCTCCCTGGGGGCCCGCTCCCACACGAAGACACAGATCCTGGAGGGCTTGGGCCTCAACCCCCAGAAAACCCCAGAGGAAAAGCTCCACAAGTCCTTCCAGCAGCTTCTGCAGGAGCTCAGCCGGCCCAGGGACGGCCTCCAGCTGAGCCTCGGCAACGCCCTGTTCACGGACCCGCAGGTGAGCATTCAGGACACCTTCCTGAGTGCCATGAAGGCGCTGTACCTGGCGGACAGTTTCCCCAGCAACTTTGGGGACCCCGTGGGGGCCAAGAAGCAGATC…
>Pteropus.vampyrus_serpina5
ACAGCAGCCCCCAGTAACAGGGAATTTACCTTCGACCTCCTCAGGGCCTTGTTGGCAGCCAACCCCAACCAAAACATCATCTTCTCCCCTCTGAGCATCTCCGTGACCCTGGGCATGATCGCCCTGGGGACTGGATCCAACACAAAGGCACAGATCCTGGAGGGCCTGGGCTTCGCCCTGCAGGGGGGCCCGGAGGAGGAGGTCCACAGGGTCTTCCATCAGCTGCTTCAGGAGCTCAGCCAGCCCAGAGAGTACCTCCAGCTGAGCCTCGGCAACGCCCTGTTCGTCAAGTCCACGGTGCACATCCACGATGCCTTCACGAGTGCCGTGAGGACACTGTACCTGGCAGACACTTTTCCCACCGACTTTGGGGACCCTCAGGCGGCCCGGAAGCAGATC…
>Microcebus.murinus_serpina5
AAGGCAGCCCCCAGCGGCGGGGACTTCACCTTCAACCTGTACAGGGCCTTGGCCTCAGCTGCCCCCAGCCAGAACCTCTTCTTCTCCCCGCTGAGCGTCACCACCAGCCTGGCCATGCTCTCCCTGGGCACGGGGTCCAGCACGAAGACGCAGATCCTGGAGGGCCTGGGCCTCAAGCCGCAGGAAGACCAGGAGGAGCAGCTGCACCGAGGCTTCCAGCAGCTGCTGCGGGAGCTCGGCCAGCCCCGAGACGGCTTCCAGCTGAGCCTCGGCAGCGCCCTGTTCACGGAGCCCACGGTGCACATCGGGGACGCCTTCCTCAGTGCCCTAAAGACACTGTACCTGGCGGAGGTTCTCCCCACCGACTTCAAGGACCCGGCAGGGGCCAAGAAGCAGATC…
>Canis.familiaris_serpina5
ACGGTGGCCCCCGCCAGCAGGGACTTCGCCTTCGACCTCTACAGGGCCTTGGCTACGGCTGCCCCTGATCAGAATATCTTCTTCTCCCCTCTGAGCATCTCCACGACCCTGGCCATGCTGTCCCTGGGGGCTGGATCGTCCACAAAGGTGCAGATCCTAGAAGGCCTGGGCCTCCATCCCCAGGAGGGCTTGGAGGAGGCGCTGCACCGCAGGATCCACCAGCTGCTGTGGGACTTCGCCCAGCCCAGGGAGGACATCCAGCTGAGCCTCGGCAACGCCCTGTTCATCAGCCCCACCGTGCGTCTCCAGGACACCTTCCTCCAGGCCGTGAAGATGCTGTACCTGGCAGACACTTTCCCCACCAACTTTGGGGACCCTGCAGGGGCCCAGAAGCAGATC…
>Enhydra.lutris_serpina5
ACCGCGGTCCCCGCCAGCAGAGACTTTGCCTTTGACCTCTACAGGGCCTTGGCTACGGCTGCCCCTGACCAGAACATCTTCTTCTCCCCTCTGAGCATCTCCACCACCCTGGCCATGCTGTCCCTGGGGGCGCGATCCCACACGAAGGAGCAGATCCTGGAAGGCCTGGGCGTCCATCCCCAGGAGGGCTCGGAGGAGGAGCTCCACAACACCTTCCACCAGCTGCTGCAGGAGTTTGCCCAGCCCAGGGAGGACGTCCAGCTGAGCCTCGGCAACGTCCTGTTCATCAGCCCCGAGGTGCACCTCCAGGACACCTTCCTGAGTGCCATGAAGACGCTGTACCTGGCAGACACCTTCCCCACTGACTTTGGGGACCCCGCAGGGGCCCAGAAGCAGATC…
>Neomonachus.schauinslandi_serpina5
ACGCGGGCCCCCGCCAGCAGGGACTTTGCCTTCGACCTCTACAGGGCCTTGGCTACAGCTGCCCCCGACCAGAACATCTTCTTCTCCCCTCTGAGCATCTCCACCACGCTGGCCATGCTGTCCCTAGGGGCGCGATCGCACACAAAGGTGCAGATCCTAGAAGGCCTGGGCCTCGGCCCCCAGGAGGGCTCGGAGGAGGAGCTCCACCACACCTTTCACCAGCTGCTGCGGGAGTTCGCCCAGCCCAGGAAGGACATCCAGCTGAGCCTTGGCAACGCCCTGTTCGTCAGCCCCACGTTTCACCTCCAGGACACCTTCCTGAACGCCGTGAAGACGCTGTACCTGGCAGACGCCTTCCCCACAAACTTCATGGACCCCGTGGGGGCCCAGAAGCAGATC…
>Callithrix.jacchus_serpina5
ATGGTGGCCCCCAGCAGAAAGGACTTCACCTTTGACCTCTACAGGGCCCTGGCTGCCACTGCCCCCAGCCAGAACGTCGTCTTCTCCCCCGTGAGTGTCTCCATGAGCCTGGCCATGCTCTCCCTTGGGGCTGGGTCCAGCACCAAGACACAGATCCTGGAGGGTCTGGGCCTCAACCTGCAGGAGGGCTCGGAGGAGGAGCTGCACAGAGGCTTCCAGCAGCTCCTGCAGGAGCTCAACCAGCCCAGAGATGGCTTCCAGCTGAGCCTTGGCAACGCCCTGTTTACAGACCCAGTGATGGACGTGCGGGACACCTTCCTGAGTGCCATGAAGACGATGTACTTGTCGGACACTTTCCCCACTAACTTTAGGGACTCTGTGGGGGCCCTGAAACAGATC…
>Macaca.mulatta_serpina5
ACGGTGGCCCCCAGCAGAAGGGACTTTACGTTCGACCTCTACAGGGCCTTGGCTTCTGCTGCCCCCAGCCAGAACGTCTTCTTCTCCCCTGTGAGCATCTCCGTGAGCCTGGCCATGCTCTCCCTGGGGGCTGGGTCCAGCACAAAGAGGCAGATCCTGGAGGGCCTGGGCCTCGACCTCCAGAAAAGCTCAGAGGAGCAGCTGCACAGAGGCTTTCAGCAGCTCCTGCAGGAGCTCAACCAGCCCCGAGATGGCTTCCAGCTGAGCCTCGGCAATGCCCTTTTCACCGACCTGGTGGTGGACGTGCAGGACACCTTCATGAGTGCCATGAAGACGCTGTACCTGGCAGACTCTTTCCCCACCAACTTTGGGGACTCTGCGGGAGCCCTGAAGCAGATC…
>Nomascus.leucogenys_serpina5
ACGGTGGCCCCCAGCAGAAGGGACTTTACCTTCGACCTCTACAGGGCCTTGGCTTCCGCTGCCCCCAGCCAGAACATCTTCTTCTCCCCTGTGAGCATCTCCATGAGCCTGGCCATGCTCTCCCTGGCGGCTGGGTCCAGCACAAAGATGCAGATCCTGGAGGGCCTGGGCCTCAACCTCCAGAAAAGCTCAGAGGAGGAGCTGCACAGAGGCTTTCAGCAGCTCCTTCAGGAGCTCAACCAGCCCAGAGATGGCTTCCAGCTGAGCCTGGGCAACGCCCTTTTCACCGACTTGGTGGTGGATGTGCAGGACACCTTCATGAGTGCCATGAAGACGCTGTACCTGGCAGACACTTTCCCCACCAACTTTAGGGACTCTGCGGGGGCCCTGAAGCAGATC…
>Pongo.abelii_serpina5
ACGGTGGCCCCCAGCAGAAGGGACTTTACCTTCGACCTCTACAGGGCCTTGGCTTCCGCTGCCCCCAGCCAGAACATCTTCTTCTCCCCTGTGAGCATCTCCATGAGCCTGGCCATGCTCTCCCTGGGGGCTGGGTCCAGCACAAAGATGCAGATCCTGGAGGGCCTGGGCCTCAACCTCCAGAAAAGCTCAGAGGAGGAGCTACACAGAGGCTTTCAGGAGCTCCTTCAGGAGCTCAACCAGCCCAGAGATAGCTTCCAGCTGAGCCTCGGCAACGCCCTTTTCACCGACCTGATGATGGACCTGCAGGACACCTTCGTGAGTGCCATGAAGACGCTGTACCTGGCAGACACTTTCCCCACCAACTTTAGGGACTCTGCAGGGGCCATGAAGCAAATC…
>Gorilla.gorilla_serpina5
ACGGTGGCCCCCAGCAGAAGGGACTTTACCTTCGACCTCTACAGGGCCTTGGCTTCTGCTGCCCCCAGCCAGAACATCTTCTTCTCCCCTGTGAGCATCTCCATGAGCCTGGCCATGCTCTCCCTGGGGGCTGGGTCCAGCACAAAGATGCAGATCCTGGAGGGCCTGGGCCTCAACCTCCAGAAAAGCTCAGAGGAGGAGCTGCACAGAGGCTTTCAGCAGCTCCTTCAGGAACTCAACCAGCCCAGAGATGACTTCCAGCTGAGCCTCGGCAACGCCCTTTTCACCGACCTGGTGGTGGACCTGCAGGACACCTTCGTAAGTGCCATGAAGACGCTGTACCTGGCAGACACTTTCCCCACCAACTTTAGGGACTCTGCAGGGGCCATGAAGCAGATC…
>Pan.paniscus_serpina5
ACGGTGGCCCCCAGCAGAAGGGACTTTACCTTCGACCTCTACAGGGCCTTGGCTTCCGCTGCCCCCAGCCAGAACATCTTCTTCTCCCCTGTGAGCATCTCCATGAGCCTGGCCATGCTCTCCCTGGGGGCTGGGTCCAGCACAAAGATGCAGATCCTGGAGGGCCTGGGCCTCAACCTCCAGAAAAGCTCAGAGGAGGAGCTGCACAGAGGCTTTCAGCAGCTCCTTCAGGAACTCAACCAGCCCAGAGATGGCTTCCAGCTGAGCCTCGGCAATGCCCTTTTCACCGACCTGGTGGTGGACCTGCAGGACACCTTCGTAAGTGCCATGAAGACGCTGTACCTGGCAGACACTTTCCCCACCAACTTTAGGGACTCTGCAGGGGCCATGAAGCAGATC…
>Pan.troglodytes_serpina5
ACGGTGGCCCCCAGCAGAAGGGACTTTACCTTCGACCTCTACAGGGCCTTGGCTTCCGCTGCCCCCAGCCAGAACATCTTCTTCTCCCCTGTGAGCATCTCCATGAGCCTGGCCATGCTCTCCCTGGGGGCTGGGTCCAGCACAAAGATGCAGATCCTGGAGGGTCTGGGCCTCAACCTCCAGAAAAGCTCAGAGGAGGAGCTGCACAGAGGCTTTCAGCAGCTCCTTCAGGAACTCAACCAGCCCAGAGATGGCTTCCAGCTGAGCCTCGGCAACGCCCTTTTCACCGACCTGGTGGTGGACCTGCAGGACACCTTCGTAAGTGCCATGAAGACGCTGTACCTGGCAGACACTTTCCCCACCAACTTTAGGGACTCTGCAGGGGCCATGAAGCAGATC…
>Homo.sapiens_serpina5
ACGGTGGCCCCCAGCAGAAGGGACTTTACCTTTGACCTCTACAGGGCCTTGGCTTCCGCTGCCCCCAGCCAGAGCATCTTCTTCTCCCCTGTGAGCATCTCCATGAGCCTGGCCATGCTCTCCCTGGGGGCTGGGTCCAGCACAAAGATGCAGATCCTGGAGGGCCTGGGCCTCAACCTCCAGAAAAGCTCAGAGAAGGAGCTGCACAGAGGCTTTCAGCAGCTCCTTCAGGAACTCAACCAGCCCAGAGATGGCTTCCAGCTGAGCCTCGGCAATGCCCTTTTCACCGACCTGGTGGTAGACCTGCAGGACACCTTCGTAAGTGCCATGAAGACGCTGTACCTGGCAGACACTTTCCCTACCAACTTTAGGGACTCTGCAGGGGCCATGAAGCAGATC…
>Equus.caballus_serpina5
ACGGTGGCCCCCGGCACCAACGGCTTTGCCTTCGACCTCTACAGGGCCTTGGCGGCTGCTGCCCCCAACCAAAACATCTTCTTCTCTCCTCTGAGCATCTCCACAACCCTGGCCATGATCTCCCTGGGGGCTCGGTCCAACACGAAGGCACAGATCCTGCAGGGCCTGCGCCTCAACCTCCAAGAGGGCACGGAGGAGGAGCTCCACAACGCCTTCCAGCAGCTGCTCCGGGAGCTCGGCCGGCCCAGAGATGACCTCCAGCTGAACCTCGGCAATGCCCTATTCATCAGCCCCACAGTGCATATCCAGGACAGCTTCCTGAGTGCCGTGAGGACACTGTACCTGGCAGACACTGTCCCCACCAACTTTGGGGACCCCGCAGGGGCCCAGAAGCAGATC…
>Sus.scrofa_serpina5
ACGGTGGCCCCTGGCATCAGGGACTTTACCTTTGACCTCTACAGGACCTTGGCCGCAGCCAGCCCGGAACAGAATGTTTTCTTCTCCCCTCTGAGCATCTCCATGAGCCTGGCCATGCTCTCCCTGGGGGCTCAGTCCAGCACCAAGGCACAGATCCTGGAGGGCCTGGGTCTCAACCCCCAGGAGGGCCCAGAGGAGGAGCTCCACAGCGCCTCCCAGCGGCTGCTGCGGGAGCTTGGGCAGCCCAGAGAGGATCTCCAGCTGAGCCTGGGCAACGCCCTTTTCACCAAGCCCACCCTGTCCATCCAGGAGGCCTTCCTGGGCACCCTGAGGACGCGCTACCTGGCAGATGTCTTCCCCACTGATTTTGAGGACCCAGAAGGGGCCCAGAAGCAGATC…
>Tursiops.truncatus_serpina5
ACGGTGGCCCCTGGCAGCCGGGACTTTGTCTTCGACCTCTACAGGGCCTTGGCCGCAGCTGCCCCCGACCAGAACATCTTCTTCTCCCCTCTGAGCATCTCCGTGAGCCTGGCCATGCTCTCCCTGGGGGCGCGGTGCAACACAAAGGCGCAGGTCCTGGCGGGCCTGGGCCTCAGCCCCCAGGAGGGCCAGGAGGAGGAGCTCCACAGCGCCTCCCAGCGGCTGCTGTGGGAGCTCGAGCGGCCCAGAGACGGCCTCCAGCTGAGCCTCGGCAACGCCCTGTTCACCAAGCCCGCGGTGCCCATGGAGGAGGCCTTCCTGGGCGCCATAAGGACGCTGTACCTGGCAGACACTTTCCCCACCGACTTTGAGGACCCTGAAGGGGCCCAGAAGCAGATC…
>Sigmodon.hispidus_serpina5
GCTGGGATAAATGAAGAAAAGGACTTTGACTTCAACCTCTACAGGGCATTAGCTTCTAAAGCCCCTGGTCAGAATATCATTTTCTCCCCCATAAGCGTGTCCATGAGCTTGGGCATGCTTTCTCTGGGGACTGGTTCTCATGCTAAGACCCAGATCCTGAAGAGCCTCGGCCTCAGCAGCCAGCAAGGCCAAGAGGACAAGCTTCATAAAGACTTCCAACAGCTGCTGCGCATGTTTAGCCAGCTCACAGATGGGCTCCAGCTGAGGCTGGGCAATGCTCTTTTTACAGACCCAGCAGTACATGTTCGAGACAGCTTCCTGAACGCCATGAAGATGCTGTACATGGCAGACACTTTCACTACCAACTTTGGGAACCCTGATATGGCTAAGAAGCAGATC…
>Mus.musculus_serpina5
GTGGGACCTCCCAGTAGCAAAGACTTTGCTTTCAGACTCTACAGGGCCTTGGTTTCTGAATCCCCTGGTCAGAATGTCTTCTTCTCCCCCTTGAGCGTGTCTATGAGTTTGGGCATGCTCTCCCTGGGGGCTGGCTTGAAGACGAAGACCCAGATCCTAGATGGCCTAGGCCTCAGCCTCCAGCAAGGCCAAGAAGACAAGCTCCACAAGGGCTTCCAACAGCTGCTACAGAGATTCAGGCAGCCTAGTGATGGCCTGCAGCTGAGCCTGGGCAGTGCCCTTTTTAAAGACCCAGCAGTACATATCCGGGACGACTTCCTGAGTGCCATGAAGACACTGTACATGTCAGACACTTTCTCTACCAACTTTGGGAACCCTGAAATCGCCAAGAAGCAGATC…
>Rattus.norvegicus_serpina5
GTGGGGACTTCCCGAAGCAGAGACTTTGCCTTCAGGCTCTACAGGGCCTTGGCTTCTGAAGCCCCTGGTCAGAATGTTTTCTTCTCCCCCATGAGCGTGTCTATGAGCTTGGGTATGCTCTCCCTGGGGTCAGGCTTGAAGACTAAGGCACAGATCCTGGAGGGCCTGGGCCTCAGCCTCCAGCAAGGCCAAGAGGATATGCTCCACAAGGGCTTCCAACAGCTGCTGCAGCAGTTCAGCCAGCCTAGTGATGGCCTCCAGCTGAGCCTAGGCAGTGCCCTTTTTACAGACCCAGCAGTACATATCCGGGACCACTTTCTGAGTGCCATGAAGACATTGTACATGTCAGACATGTTCTCTACCAACTTTGGGAACCCTGAAAGTGCTAAGAAGCAGATC…
>Microtus.ochrogaster_serpina5
AGGGTAACTCCCAGAAGCAAGGACTTTGCCTTCAGTCTCTACAGGGCCTTGGCTTCTGAAGCCCCTAATCAGAATGTCTTCTTCTCCCCCATGAGTGTGTCCATGAGCTTGGCCATGTTGTCTATGGGGACTGGATCCCACAGTAAGACACAGATCATGGAGGGCCTGGGCCTCAGCCTCCAGCAAGGCCAAGAGGCCGAGCTCCACAAGGGCTTCCAACATCTGCTGCAGAGGTTCAGTCAGCTTAGTGATGGCCTCCAGTTGAGCCTGGGCAGTGCCCTTTTTACAGACCCAGCAATACATATTCGGGACAACTTCTTGAGTGCCATGAAGACCCTGTACATGGCGGATACTTTCTCTACCAACTTTGGGAACCCTGAAATGGCTAAGAAGCAGATT…
>Neotoma.fuscipes_serpina5
GTGGTAACTCCCAAAAGCAAGGACTTTGTCTTCAGCCTCTACATGGTCTTGGCTTCTGAAGCCCCTGGTCAGAATGTCCTCTTTTCCCCCATGAGTGTGGTTATGAGCTTGACCATGCTATCTCTGGGGACTGGTTCTCAAACTAAGACCCAGATCCTGGAGGGCCTGGGCCTCAGCTTCATGCCAGGTCAAGAGGACAAGTTCCACAAGATATGCCAACAGCTGCTGAAGAGGTTCAGTGAGCTTACAAATGGCCTCCAGCTGAGCCTGGGAAGTGCCCTTTTCACAGACCCAGCAGTTCATATTCAGGACAGCTTCCTGAGTGCCATGAAGACACTGTACATGGCAGACACTTTCTCTACCAACTTTGGGAACTCTGAAACAGCTAAGAAGCAGATC…
>Neotoma.macrotis_serpina5
GTGGTAACTCCCAAAAGCAAGGACTTTGTCTTCAGCCTCTACATGGTCTTGGCTTCTGAAGCCCCTGGTCAGAATGTCCTCTTTTCCCCCATGAGTGTGGTTATGAGCTTGACCATGCTATCTCTGGGGACTGGTTCTCGAACTAAGACCCAGATCCTGGAGGGCCTGGGCCTCAGCTTCATGCCAGGTCAAGAGGACAAGTTCCACAAGATATGCCAACAGCTGCTGAAGAGGTTCAGCGAGCTTACAAATGGCCTCCAGCTGAGCCTGGGCAGTGCCCTTTTCACAGACCCAGCAGTTCATATTCAGGACAGCTTCCTGAGTGCCATGAAGACACTGTACATGGCAGACACTTTCTCTACCAACTTTGGGAACCCTGAAACAGCTAAGAAGCAGATC…
>Paroedura.picta_serpina1-2
ATTGTGGTCGGCACTAATTCCAACTTTGCATTCAAGTTCTTGAGGCTAGCTGCTTCCAATGGAGACCAGAGGAACCTGGTCTTCTCTCCCATGTGTATCTCATCTTCCTTTGCCATGCTGGCTTTGGGTGCCAGGTCAGAAACTTTAGATCAGATCCTCAGAGGACTGAACTTTAAACCAGCAGAGATTGCGGAAAGGAACATACATGAAGGTTTCCATGATCTCATCTACATGTTAAACAGCGGGAAGTCTGGTCTCCATGTAGAAATGGGGTGTTGCCTGTTTGTACAAAACAAGCTGCACCCCAAACCAGATTTCTTATATGGTCTTAGAAATATCTACAGAGGAGATATCTATATGGAAAATTTTAAGAATTCTGCAGAAACTACGCAACACATC…
>Charina.bottae_serpina1-1
GTGCTAGCCAACAGTAATTCTGATTTTGCTTTCAAGTTCTTCAGGAAGGTCTTTTACAGTGGAAGCCAGCAAAGTACTGTCTTCTCTCCCATAATCATCTCCTCTGCCTGTGCCATGCTGGCCTTGGGTGCAAAGGACAACACTTTAGATCAGATCTTGAAAGGACTTGATTTTAGGCCATCAAAGATCCAGGAGAGGATGATACACGAAGGCTTCTGTGAACTCATGTGCATGTTAAATAATGGAGGAGCTGGACACCAGATGGAAATGGGGAAATGTCTCTTTGTGCAGAACCAACTGCATCCTGAACAGCAATTCTTAAATGGCCTCAAAAACATGTATGGAGGAGACATCTATTTGGAAAATTTTAAGAACGCTGCAGAAACTGAGCAGCACATC…
>Zootoca.vivipara_serpina1-1
GTCCTGGTCAACAGCAATTCAGACTTTGCATTCAAGTTCTTCAGGCAGGTTTCTTCTAATGGAGACAACCGGAACATCGTCTTCTCTCCCATGTGTATCTCCACAGCTTTTGCAATGCTGGCTTTGGGCGCTAGGGCCAACACCTTAGACCAGATCCTTAGAGGACTTGGCTTCAAGCCATCAGAGATTCAGGAGAAGATGATACATGAAGGCTTCCATAACCTCATCTACTCGTTAAGCAATGGGGGTTCAGGCCTCCAAATGGAAATGGGGAATTGTCTGTTTGTGCAAAATGAGTTGCATCCACAACCTCAGTTCCTAAGGGAGCTCAGGAACATTTATGGAGGAGAGATCTATATGGAAAATTTTAAGAACACAGCAGTAACTGAGGAGCACATC…
>Anolis.carolinensis_serpina1-8
GTGCTAGTTAACAGTAATTTTGACTTTGCATTTAAGTTCTTCAGGGAGGTTTCTTCCAACAGAGGTCAAGGGAACATTGTCTTCTCTCCCATGTGCATCTCCTCTGCCTTTGCCATGCTGGCCTTGGGTGCCAGGGCCAACACCTTAGATCAGATCCTTAGAGGACTGGATTTTAGGCCATCAGAGATCCAGGAAAAAACAATCCATGAAAGCTTCCATGACCTCATCTACATGCTAAACAACGCAGGACCCGGCCTCCAGATGGAGATGGGCAATTGCCTCTTTGTAGAAAAGAAGCTGCATCCACAAGAGCAATTCTTATATGGACTCAGAAATATCTATGGAGGAGACATTTATTTGGAAAACTTTAAGAACACAGTCGAAACAGAACAGCATATC…
>Phrynosoma.platyrhinos_serpina1-1
GTACTAGTCAACAGTAATTCTGACTTTGCATTCAAATTCTTCAGGGAGATTTCTACCAATGGAAACCAGCGGAACATTGTCTTCTCTCCCATGTGCATCTCCTCTGCCTTTGCAATGTTGGCCTTGGGTGCCAGGGCCAACACTTTAGATCAGATCCTTAGAGGACTGGATTTTAGGCCATCAGAGATCCAGGAAGGAATGATCCATGAAGGTTTCCATGACCTCATTTATATGCTAAACAATGGAGGCTCTGGCCTCCAGATAGAAATGGGTAATTGCCTCTTTGTACAAAACAAGCTGCATCCACAAGAGCAATTCTTAAATGGACTCAGAAATATCTATGGAGGAGACATTTATATGGAGAACTTTAAGAACACAGCAGAAACTGAACAGCACATC…
>Alligator.mississippiensis_serpina1-1
AAGATACAGAACAGCATTTGCCAATTTGCATTATGCTTCTACAAGGAAACAGCTCCTTCCAGAAACAAGGAGAATGTGTTTTTCTCACCCATCAGCATAACCGGTACTTTGGCAATGTTAGCTCTGGGAGCTAAATCAGAGACTCTGCACCAGATTCTTAGAGGGCTTGGTTTTAACTCAGAAAATATTCAGGAGGAGGAAGTTCATGAAGGTTTTTGCAATATCATGCAAAAGTTAAACCAACAGAATAATGACATTGAGCTGAATATGGGAAATGTCATGTTTGTGACGAAAGAACTCCAACTATTACAGCAGTTTCGAAACAACCTCAACCTCGTTTGTGGAGAAGAAATTTTTCCTGTAAACTTCAGATATACTAAAGAAGCTGAGGAAAAGATC…
>Chrysemys.picta_serpina1-7
AAAGTAGGGAGAAGCATTTGTCAGTTTGCATTTTATTTTTATAAGGAGGCTTCTTCTCAGAGAAACAACAGGAATGTGATCTTTTCTCCCATAAGCATCTCCACTGCCTTTGCAATGCTGACCCTGGGTGCTAAATCAGAGACACTGCAACAGATTCTTAGAGTGTTCCACTTTAAACCAAATGAGATCCAGCAAAGAGAGATACATGAAGGTTTCTGTCAGCTCATGCAATCACTAAACCACCAGAATGCTAACTTCCAGCTGGATATGGGGAATGTCCTGTTTGTGAAAGACCAGCTGAAACTGCAGCAGCAATTTTTAAATGATCTAAAAAACTTTTACAGTGGAGAAGCTTTCCCAGAAAACTTCAAGAATGTCAGACCAACTCAGCAGAAGATC…
>Gallus.gallus_serpina1-6
GCTGTAGGGAACCGTGTTTGTCAGTTTGCTTGTTGCTTCTACAAAGAGATTTCTTCTCATGAAAACAGTGGGAATATTTTCTTCTCTCCTTTGAGCATCTCTACTGCCTTTGCAATGCTGACTCTTGGTGCCAGGTCTGATACTTTGGCACAGATTCTTAGGGTCCTTCACTTTAATCCACGTGCGATTTCTGAAAATGAAATCCATGAAGGTTATCGTCAACTCATACAAATGATAAACAGAAAGAATGAGGGTTTACAGCTAAATATGGGAAATGTCCTGTTTGTACTTGATCGACTGAAACCACAACAAAGATTTTTGAATAGCCTCAGAGAATTCTATGAAGGTGAAATTTATCCAATGAACTTCAAGAGGTCTGATCAAGCCCAGACGAAGATC…
>Taeniopygia.guttata_serpina1-4
AGTGTAAGGAACAGTGTTTGTCGATTTGCATGTTGTTTCTACAAAGAAATTTCTTCTCGTGAAAACAACGGAAATGTTTTCTTCTCTCCTTTGAGCATCTCTACTGCCTTTGCAATGCTGACTCTGGGTGCCAGATCAGACACCCTGACACAGATTCTTAGGGTCCTTTGCTTTAACCCTCGTCAGATTTCTGAAAATGACATACATGAAGGTTATCATCAACTCATGCAAATGGTAAACAGAAGGAATGGGGGGTTACAGTTGAATATGGGAAATGTTCTGTTTGTACTTGATCGACTGAAGCCACAAGAAAGATTTTTAAATGATCTCAGAAACTTCTATGAAGGAGAAGCTTATCCTATGAACTTCAAGAAGGCTGATCAAGCCCAGCTAAAGATC…
>Apus.apus_serpina1-4
ACTGTAGGGAAGAGTGTTTGTCAGTTTGCTTGTTGTTTCTACAAAGAGATTTCCTCTCATGAAAACAGTGGGAATGTTTTCTTCTCTCCTTTGAGCATCTCTACTGCCTTAGCAATGCTGACTCTGGGTGCCAGATCAGACACTCTGACACAGATTCTTAGGGTCCTTAACTTCAACCCAGGTGAGATTTCTGAAAATGAAATACATGAAGGTTATCGTCAGCTCATACAAATGGTGAACAGAAAGAACCAAGGGTTACAGCTGAATATGGGAAATGTCCTGTTCGTTCTTGACCGACTGAAGCCACAAGAAAGATTTTTAAGTGATCTCAGAAACTTCTATGAAGGAGAAGCTCATCCTATGAACTTCAAGAAGGCTGATCAAGCCCAGATAAAGATC…
>Fratercula.arctica_serpina1-1
TCTGTAGGGAACAGTGTTTGTCAGTTTGCATGTTGTTTCTTCAAAGAGATCTCTTCTCGTGAAAACAGTGGGAATGTTTTCTTCTCTCCATTGAGCATCTCTACTGCCTTTGCCATGTTGACTCTGGGTGCCAGATCAGATACTCTGACACAGATTCTTAGGGTCCTTAGCTTTAACCCACGTGAGATTTCCAAAAATGAAATACTTGAAGGTTATCGTCAACTCATGCAAATGGTAAACAGGAAGAATGCGGGGTTACAGCTGAATATGGGAAATGTCCTGTTTGTGCTTGATCGACTGAAGCCACAAGACAAATTTTTAAATAATCTCAGAAACTTCTTTGAAGGAGAAGCTTATCCTATGAACTTCAAGAGGGCTGATCAAGCCCAGGTAAAGATC…
>Melopsittacus.undulatus_serpina1-1
ATTGTAGGGAACAGTGTTTGTCAGTTCGCATGTTGTTTCTACAAAGAGATTTCTTCTCAACAAAACAGTGGAAATGTTTTCTTCTCTCCTTTGAGCATCTCTACTGCCTTTGCAATGCTGACTCTGGGTGCCAGATCAGACACACTGTCACAGATTCTTAGGGTCCTTAGCTTTAACCCACGTGAGATTTCTGAAAATGAAATACATGAAGGTTATCGCCAACTCATGAATATGGTAAACAGAAAAAATGAGGGGTTACAGCTGAATATGGGAAATGTCCTGTTTGTACTTGACAGACTGAAGCCACAAGATAAATTTTTAGGTAATCTCAGAAACTTCTATGAAGGAGAAGCTTATCCTATGAACTTCAAGAGGGCTGATCAAGCCCAGGTAAAGATC…
>Theristicus.caerulescens_serpina1-5
ACTATAGGGAACAGTGTTTGTCAGTTTGCATGTTGTTTCTACAAAGAGATTTCTTCTCGTGAAAACAGTGGGAATATTTTCTTCTCTCCTTTGAGCATCTCTACTGCCTTTGCAATGCTGACTCTGGGTGCCAGATCAGACACTCTGACACAGATTCTTAGGGTCCTTAGCTTTAACCCACGTGAGATTTCTGAAAATGAAATACATGAAGGTTATCGTCAACTCATGCAAATGGTAAACAGAAAGAATGAGTGGTTACAACTGAATATGGGAAATGTCCTGTTTGTGCTTGACCGACTGAAGCCACAAGATAGATTTTTAAGTAATCTCAGAAACTTCTATGAAGGGGAAGTTTATCCTATGAACTTCAAGAGGGCTGATCAAGCCCAAATAAAGATC…
>Nyctibius.grandis_serpina1-4
ACCGTAGGGAACAGTGTTTGTCGGTTTGCGTGTTGCTTCTACAAAGAGATTTCTTCTCTTGAAAACAATGGGAATGTTTTCTTCTCTCCTTTGAGCATCTCTACTGCCTTTGCAATGCTGACCCTGGGTGCCAGATCAGACACTCTGGCACAGATTCTTAAGGTCCTTAGGTTTAACCCACGTGAGATTTCTGAAAATGAAATACATGAAGGTTATCGTCAACTCATGCAAATGGTAAACAGAAAGAATGAGGGGTTACAGCTGAATATGGGAAATGTCCTGTTTGTGCTTGACCAACTAAAGCCACAAGATAAATTTTTAAGTAATCTCAGAAACTTCTATGAAGGAGAAGCTTATCCTATGAACTTCAAGAGGGCTGATCAAGCCCAGATAAAGATC…
>Trogon.surrucura_serpina1-4
ACTGTAGGCAACAGTGTTTGTCGGTTTGCTTGTTGTTTCTTCAAAGAGATTTCTTCTCGTGAAAACAATGGGAATGTTTTCTTCTCTCCTCTGAGCATCTCTACTGCCTTTGCAATGCTGACTCTGGGTGCCAGATCAGACACTCTGGCACAGATTCTTAGGGTCCTTAGCTTTAACCCACGTGAGATTTCTGAAAATGAAATACATGAAGGTTATCGTCAACTCATGCAAATGGTAAACAGAAAGAATGAGGGGTTACAGCTGAATATGGGAAATGTCCTGTATGTGCTTGACAAGCTGAAGCCACAAGAAAAATTTTTAACTAGTCTCAGGAACTTCTATGAAGGAGAAGCCTATCCTATGAACTTCAAGAGGGCCGATCAAGCCCAGATAAAGATC…
>Tyto.alba_serpina1-5
ACTGTAGGGAACAGTGTTTGTCGGTTTGCCTGTTGTTTCTACAAAGAAGTTTCTTCTCGTAAAAACAGTGGGAATATTTTCTTCTCTCCTTTGAGCATCTCTACTGCCTTTGCAATGATGACCCTGGGTGCCAGATCAGACACTTTGGCACAGATTCTTAGGGTCCTTAGCTTTAATCCACGTGAGATTTCTGAAAATGAAATACATGAAGGTTATCGTCAGCTCATGCAAATGGTAAACAGAAAGAATGAGGGGTTACAGCTGAATATGGGAAATGTCCTGTTTGTACTTGACCAACTGAAGCCACAAGATAAATTTCTAAGTAATCTCAGAAACTTCTATGAAGGAGAAGTTTATCCTATGAACTTCAAGAGGGCTGATCAAGCCCAGGTAAAGATC…
>Oryctolagus.cuniculus_serpina1-7
AGCATCTTCAACAACACTGCTGACATCTTTCTTTACCTGTACAAAGAGTTAGCTTGGATTTCAAAGAGCAGTAACATCGTGTTCTCCCCACTGAGCGTAACTGCCGCCCTCGCCACGCTCTTCCTGGGCACCAAGGCTGACGCCCACAGCCAGATCTGGAATGGCCTGGAGTTCAACCTCCTGGGGGCAGGGGAGCACCTGGTCCACGCCTGCTTCCGGCAGCTCCTCCGCACCTTCCAGCACTGGGACAACGAG------CTGGCTGCCGGCAGCGTCCTCTTCATCGACGAGCGTCTGCAGCCGAGGGCTGAGTTTGTGCAGGGCGTCCAGCAGCTGTCCCACACTGAAGCCATCACCGTCAACCTCAGGGACACGCACGGGGCCAGGACGCAGATC…
>Oryctolagus.cuniculus_serpina9
CAGGTGTCTTCCAACAACGCCAACTTCGCCTTCCGCCTGTACAGGAGGCTGCTTGCAGAGAGCCCAGGCCAAAATGTCATCTTCTCACCCGTGAGTATCTCCACTTCCCTAGCCATGCTGTCTCTGGGCGCCCGCTCAGCCACCAAGACCCAGGTCCTTGAGAGCCTGGGCTTCAACATCACGGTCATTTCGGAAGCAAGCATCCACAGGGGCTTCCAGGACCTCCTCCTCTCTCTGCAAGTCTCCAGCAGCGACCTGGGCTTGCGGATGGGGAGCACCCTGTTCATCAGCCAGGACCTGCAGCTCCAGGCGCCCTTCTTGGCCGACCTCAGGAGGTTGTATGAGACGACCGTGTTTCCCATGGACTTCTCCGACTCTGTGGTGGCTCAGCAGAGGATC…
>Sigmodon.hispidus_serpina9
AAGGTGTCTCCCAGCAACACCATGTTCGCCTTCTTCCTGTACCAGAGGCTGGTTCAGGAAAGCCCGGGTCAGAATGTCCTCTTTTCTCCTGTGAGTATCTCTACTTCCCTGGCCATGTTGTCTCTGGGGGCCCGCTCAGCCACCAAGACACAGATACTTCGTAGCCTTGGTTTTGACCTCAAGAACATACCAGAGTCCACCATCCATCTGGGCTTCGAGCACCTGGTCCACTCACTGAATGTATGCCACAAAGACCGGGACTTGCGGATGGGCAGTGTCCTCTTCATCAGGAAGGAGTTGCAGCTGCAAGCCAATTTTCTAGACCAAGTCAAGAAGCTTTATGGGACAAAAGTCTTTTCTGAAGACTTCTCAAACACTGCCACTGCTCAGGCCCGGATC…
>Microtus.ochrogaster_serpina9
AAGGTGTCTCCCAGCAACACCATGTTTGTCTTCTCCCTGTACCAGAGACTGGTTCAGGAAAACCCAGGTCAGAATGTTCTCTTTTCTCCTGTGAGCATCTCGACTTCCCTGGCCATGCTGTCCCTGGGGGCCCGCTCAGCCACCAAGATGCAGATCCTCCGGAGCCTTGGCTTCGACCTCATGAGCACACCGGAACCCACCATCCATCTGGGCTTCGAGCACCTGGTGCACTCGCTTAATGTATGCCACAAAGACCGGGACTTGAGGATGGGCAGTGTCCTCTTCATTAGGAAGGGGCTGCAGTTGCAGGCCAGTTTCCTGGACAGGGTCAAGAAGCTTTATGGGACAAAAGTCTTTTCCGAAGACTTCTCAGACACTGACACTGCCCAGGCACGAATC…
>Neotoma.fuscipes_serpina9
AAGGTGTCTCCCAGCAACACCATGTTCGCCTTCTTCCTGTACCAGAGGCTGATTCAGGAAAGCCCAGGTCAGAATGTCCTCTTTTCTCCTGTGAGTATCTCTACCTCCCTGGCCATGCTGTCTCTGGGGGCCCGCTCAGCCACCAAGATGCAGATTCTCCGCAGCCTTGGCTTCGACCTCATGGGCGTGCCAGAGCCCACCATCCATCTGGGCTTCGAACACCTGGTCCACTCACTGAATGAATGCCATAAAGACCGGGACTTGCGGATGGGCAGTGTCCTCTTCATCAGGAAGGAGATGCAGCTGCAAGCCAATTTTCTGGACCGGGCCAAGAAGCTTTATGGGACAAAAGTCTTTTCTGAAGACTTCTCAAATGCTGTCACTGCCCAGGCACGGATT…
>Neotoma.macrotis_serpina9
AAGGTGTCTCCCAGCAACACCATGTTCGCCTTCTTCCTGTACCAGAGGCTGATTCAGGAAAGCCCAGGTCAGAATGTCCTCTTTTCTCCTGTGAGTATCTCTACCTCCCTGGCCATGCTGTCTCTGGGGGCCCGCTCAGCCACCAAGATGCAGATTCTCCGCAGCCTTGGCTTCGACCTCATGGGCGTGCCAGAGCCCACCATCCATCTGGGCTTCGAACACCTGGTCCACTCACTGAATGAATGCCATAAAGACCGGGACTTGCGGATGGGCAGTGTCCTCTTCATCAGGAAGGAGATGCAGCTGCAAGCCAATTTTCTGGACCGGGCCAAGAAGCTTTATGGGACAAAAGTCTTTTCTGAAGACTTCTCAAATGCTGTCACTGCCCAGGCACGGATT…
>Mus.musculus_serpina9
CAGGTGTCTCCCAGCAACACCAGATTCTCCTTCCTCCTGTACCAGAGGCTGGCTCAGGAAAACCCAGGTCAGAATATCCTCTTTTCTCCTGTGAGTATCTCTACCTCCCTGGCCATGCTGTCCCTAGGGGCCCGCTCAGCCACCAAGACACAGATCCTCCGGACTCTTGGCTTCAACTTCACGTGGGTTTCGGAGCCCACCATCCACATGGGCTTCGAGTACCTCGTCCGCTCACTAAACAAGTGCCACCAAGGCCGGGAATTGCGGATGGGCAGCGTCCTCTTCATCAGGAAGGAGCTACAGCTGCAGGCCACGTTTCTGGACAGGGTCAAGAAGCTTTACGGGGCAAAAGTCTTTTCTGAAGACTTCTCAAATGCTGCCACCGCCCAGGCCCAGATC…
>Rattus.norvegicus_serpina9
CAGGTGACTCCCAGCAACACCAAGTTCGCCTTCCTCCTATACCAGAGGCTGGCTCAGAAGAGTCCAGGTCAGAATATCCTCTTTTCTCCTGTGAGTATCTCTACTTCCCTGGCCATGCTGTCCCTGGGGGCCTGCTCAGCCACCAAGACGCAGATCCTCCGGAGCCTCGGTTTCAACATCACGCACATTGCGGAGCACACCATCCACCTGGGCTTCGAGCAGCTGGTCCACTCGCTGAACGAGTGCCACAAAGACCTGGAGTTGCGGATGGGCAGTGTCCTCTTCATCAGGAAGGAGCTACAGCTGCAGGTCAAGTTTCTGGACAGGGTTAAAAAGCTTTATGGGACCAAAGTCTTTTCTGAAGACTTCTCAAATGCTGTTACTGCCCAGGCCCAGATC…
>Pteropus.vampyrus_serpina9
TGGGTGTCTTCCAGCAACACCAACTTTGCCTTCCGCCTGTACCAGAGGCTGGTTTTGAAGACCCCGAGTCAGAATATCTTCTTCTCTCCCGTGAGTGTCTTGACCTCCCTGGGCATGCTCTCCCTCGGGGCCCGCTCAGCCACCAAGACCCAGATCCTTCAAAGCATGGGGTTCAACCTCACACACACGCCGGAGTCCACCATTCACCAGAACTTCCAGCATCTGGTCCACTCACTCAGCATCCCCAGCAAAGATCTAGACTTGAAGATGGGGAGTGTCCTCTTCATCGAAAAGGAGCTGCAGCTGCAGACAAATTTCTTGGACAATGTCAAGAGTCTGTATGAGTCAGAAGTCTCTTCTACAGATTTTTCCAACCCTTCTACTGCCCAGGAAAAGATC…
>Canis.familiaris_serpina9
CAGCTGTCTTCCAGCAACACCGACTTTGCCTTCCGCCTGTACCAGAGGCTGATCTTGAAGACTCCAGACCAGAACGTCTTCTTCTCCCCGTTGAGTGTCTCTGCTTGCCTGGCCATGCTCTCCCTCGGGGCCCGCTCAGCCACCAAGACCCAGATCCTCCAGGGCCTGGGATTCAACCTCACACACCTGCCGGAGTCCTCCATCCACCAGGCCTTCCAGCACCTGCTACACTCACTTCGAGTCCCCGGCAAAGACCTGGACTTGAGGATGGGGAGTGTCCTCTTTATCAAAAAGGAGTTGTGGCTGCAGACAAATTTCTTGGATGACGTCAAGAGGCTCTATGAGTCAAAAGTCTTTTCTACAGATTTCTCTAGCTCCTCTACTGCCCGGGAGAAGATA…
>Enhydra.lutris_serpina9
CGGCTGTCCTCCAGCAACACCAACTTTGCCTTCCGCCTGTACCGGAGGCTGGTTTTGAAGACTCCAGACCAGAATGTCTTCTTCTCCCCACTGAGTGTCTCCGCTTCCCTGGCCATGCTATCCCTTGGGGCCCGCTCAGCCACCAAGACCCAGATCCTCCAGAGCCTGGGGTTCAACCTCACACACGTGCTGGAGCCCGCCATCCACCAGGCCTTCCAGCACCTGCTCCAGTCGCTCAGAGCCCCCAGCAAAGACCTGGACCTGAGGATGGGGAGTGTCCTCTTCCTCAAAAAGGAGCTTCAGCTGCAGGCAAATTTCTTGGACAACATCAAGAGGCTGTATGAGTCCAAAATCTTCTCTATAGATTTCTCAAGCACCTCCACTGCCCGGGAGAAGATC…
>Neomonachus.schauinslandi_serpina9
GGGCTGTCTTCCAGCAACACCAACTTTGCCTTCCGCCTATACCGGAGGCTGGTTTTGAAGACTCCGGACCAGAACGTCTTCTTCTCCCCACTGAGTGTCTCCACTTCCCTGGCCATGCTCTCCCTCGGGGCCCGCTCAGCCACCAAGACCCAGATCCTCCAGAGCCTGGGGTTCAACCTCACACACGTGCCAGAGCCCGCCATCCACCAGGCTTTCCAGCACCTGCTCCAGTCGCTCAGAGCCCCCAGCAAAGACCTGGACCTGAGGATGGGGAGTGTCCTCTTCATCAAAAAGGAGCTGTGGCTGCAGACAGATTTCTTGGACAACATCAAGAGGCTGTATGAGTCGAAAGTCTTTTCTACAGATTTCTCAAGCACCTCCACTGCCCGGGAGCAGATC…
>Microcebus.murinus_serpina9
CAGGTGTCTTCCCCCAACGCTGACTTTGCCTTCCGCCTGTACCGGAGGCTGGTTTTGGAGGCCCCGGGTCGGAACATCTTCTTCTCCCCCATGAGTGTCTCCGCTTCCCTGGCCATGCTCTCCCTTGGGGCCCGCTCAGCCACCAAGGCCCAGATCCTGCAGGGCCTGGGCTTCAACCTCACGTGCACGCCGGAGCCCGCCATCCACCGCGGCTTCCAGAACCTGGTCCGCTCGCTCACTGTCCCCGGCAAAGGCCTGAGCTTGCAGATGGGCAGTGTCCTCTTCGTCAAGAGGGAGCTGCAGCTGCAGCCAAGTTTCCTAGACGACGTCAACAGGCTGTACGAGGCGAAAGTCTTTTCTACAGATTTCTCCAACACCGCCACTGCCCAGGCGAGGATC…
>Callithrix.jacchus_serpina9
CAGGTGTATTCCCTCAACACCGACTTTGCCTTCCACCTGTACCGCAGGCTAGTTTTAGAGACTCCAAGCCAGAATGTCTTCTTCTCCCCCATGAGTGTCTCCACTTCCCTGGCCATGCTCTCCCTTGGGGCCCACTCAGTCACCAAGACCCAGATTCTCCAGGGCCTAGGCTTCAACCTCACACACACACCAGAGTCTGCCATCCACCAGGGCTTCCAGCGCCTGGTCCACTCACTGACTGTCCCCAGCAAAAAACTGATCTTGAAGATGGGAAGTGCCCTCTTCATCAAGAAGGAGCTGCAGCTGCAAGCAAATTTCTTGCGCAATGTCAAGAGGCTGTATGAGGCGGAAGTCTTTTCTACAGATTTCTCCAACCCCTCCATTGCCCAGATGAGGATC…
>Macaca.mulatta_serpina9
CTGGTGTATTCCCTCAACACCGACTTTGCCTTCCGCCTGTACCGCAGGCTGGTTTTGGAGACCCCAAGTCAGAATGTCTTCTTCTCCCCCATGAGTGTCTCCACTTCCCTGGCCATGCTCTCCCTTGGGGCCCACTCAGTCACCAAGACCCAGATTCTCGAGGGCCTGGGCTTCAACCTCACACACACACCAGAGTCTGCCATCCACCGGGGCTTCCAGCACTTGGTTCATTCACTGACTGTTCCAAGCAAAGACCTGGCCTTGAAGATGGGAAGTGCCCTCTTCGTCAAGAAGGAGCTGCAGCTGCAGGCAAATTTCTTGGGCAATATCAAGAGGCTGTATGAAGCAGAGGTCTTTTCTACAGATTTCTCCAACCCCTCCATTGCCCAGGCGAAGATC…
>Nomascus.leucogenys_serpina9
------------------------------------------------------------------------------------------------------------------ATGCTCTCCCTTGGGGCCCACTCAGTCACCAAGACCCAGATTCTCCAGGGCCTGGGCTTCAACCTCACACACACACCAGAGTCTGCCATCCACCAAGGCTTCCAGCACCTGGTTCACTCACTGACTGTTCCCAGCGAAGACCTGGCCTTGAAGATGGGAAGTGCCCTCTTCATCAAGAAGGAGCTGCAGCTGCAGGCAAATTTCTTGGGCAATGTCAAGAGGCTGTATGAAGCAGAAGTCTTTTCTACAGATTTCTCCAACCCCTCCGTTGCCCAGGCGAGGATC…
>Homo.sapiens_serpina9
CAGGTGTATTCCCTCAACACCGACTTTGCCTTCCGCCTATACCGCAGGCTGGTTTTGGAGACCCCGAGTCAGAACATCTTCTTCTCCCCTGTGAGTGTCTCCACTTCCCTGGCCATGCTCTCCCTTGGGGCCCACTCAGTCACCAAGACCCAGATTCTCCAGGGCCTGGGCTTCAACCTCACACACACACCAGAGTCTGCCATCCACCAGGGCTTCCAGCACCTGGTTCACTCACTGACTGTTCCCAGCAAAGACCTGACCTTGAAGATGGGAAGTGCCCTCTTCGTCAAGAAGGAGCTGCAGCTGCAGGCAAATTTCTTGGGCAATGTCAAGAGGCTGTATGAAGCAGAAGTCTTTTCTACAGATTTCTCCAACCCCTCCATTGCCCAGGCGAGGATC…
>Pan.troglodytes.
CAGGTGTATTCCCTCAACACCGACTTTGCCTTCCGCCTATACCGCAGGCTGGTTTTGGAGACCCCGAGTCAGAACATCTTCTTCTCCCCCGTGAGTGTCTCCACTTCCCTGGCCATGCTTTCCCTTGGGGCCCACTCAGTCACCAAGACCCAGATTCTCCAGGGCCTGGGCTTCAACCTCACACACACACCAGAGTCTGCCATCCACCAGGGCTTCCAGCACCTGGTTCACTCACTGACTGTTCCCAGCAAAGACCTGACCTTGAAGATGGGAAGTGCCCTCTTCATCAAGAAGGAGCTGCAGCTGCAGGCAAATTTCCTGGGCAATGTCAAGAGGCTGTATGAAGCAGAAGTCTTTTCTACAGATTTCTCCAACCCCTCCATTGCCCAGGCGAGGATC…
>Pan.paniscus_serpina9
------------------------------------------------------------------------------------------------------------------ATGCTTTCCCTTGGGGCCCACTCAGTCACCAAGACCCAGATTCTCCAGGGCCTGGGCTTCAACCTCACACACACACCAGAGTCTGCCATCCACCAGGGCTTCCAGCACCTGGTTCACTCACTGACTGTTCCCAGCAAAGACCTGACCTTGAAGATGGGAAGTGCCCTCTTCATCAAGAAGGAGCTGCAGCTGCAGGCAAATTTCCTGGGCAATGTCAAGAGGCTGTATGAAGCAGAAGTCTTTTCTACAGATTTCTCCAGCCCCTCCATTGCCCAGGCGAGGATC…
>Gorilla.gorilla_serpina9
------------------------------------------------------------------------------------------------------------------ATGCTCTCCCTTGGGGCCCACTCAGTCACCAAGACCCAGATTCTCCAGGGCCTGGGCTTCAACCTCACACACACACCAGAGTCTGCCATCCACCAGGGCTTCCAGCACCTGGTTCACTCACTGACTGTTCCCAGCAAAGACCTGACCTTGAAGATGGGAAGTGCCCTCTTCGTCAAGAAGGAGCTGCAGCTGCAGGCAAATTTCTTAGGCAATGTCAAGAGGCTGTATGAAGCAGAAGTGTTTTCTACAGATTTCTCCAACCCCTCCATTGCCCAGGCGAGGATC…
>Pongo.abelii_serpina9
------------------------------------------------------------------------------------------------------------------------------------------------------------------------------------------------------------------------------------------------------------------------------GGAAGTGCCCTCTTCGTCAAGAAGGAGCTGCAGCTGCAGGCAAATTTCTTGGGCAATGTCAAGAGGCTGTATGAAGCAGAAGTCTTTTCTACAGATTTCTCCAACCCTTCCATTGCCCAGACGAGGATC…
>Rattus.norvegicus_serpina4
CAGATTGCCTCTGGCAATGCCAACTTTGCCTTCCGCCTCTACCACCTGATAGCGTCCCAAAACTCTGAGAAGAACATTTTCTTCTCCCCACTCAGCATCTCTGTCTCTTTGGCCATACTGTCCACAGGGGCTGGTGGGGACACCCAGGCTCAGATCCTTGAAGGTCTGGGCTTCAACCTCACAAAGCTGTCACTGCCTGAAATTCATGAGGGCTTCAGGTCCTTGCAGCACACAATAGCTCGCCCGTTCACTGAGCCACAGATCTCTGTAGGCAGTGCGCTGATCCTGAGCCAGAACCTGCAGATCCTCTCTGAGTTTGTCAGTGCCATCGAAACCTCCTATAACAGCAAAGTCTTACATGCTAACTTCAGAGATAAGGAGGCTGCGGTCCAGCTCATC…
>Sigmodon.hispidus_serpina4
CATTTTGCCTCTGCCAATGCCAACTTTGCCTTCAGCCTCTACCACCTGATAGCATCCCCAGACTCTGGGAAGAATATTTTCTTCTCCCCCCTCAGCATCTCCATTGCCTTAGCCATGCTGTCCACAGGGGCTGCTGGGGACACCCAAACTCAGATTCTTGAAGGCCTCGGCTTCAACCTCACAAAGCTGTCATTGGCAGAAATCCATGAAGGCTTCAGGTCTGTGCAGCACATACTAAGTCATCCATCCACCAAGCCGGATATCTATGTAGGCAATGTACTGATCTTGAGTCAGGACCTGAAGCTTCTCCCTGAGTTTGTCAACACCACTGAAGCCTCCTATAATGGCAAAGTCTTACGGAGCAACTTCGCAGACCCAGAAGCGACAACCCAATTCATT…
>Microtus.ochrogaster_serpina4
ATCATTGCCCCTGGCAATGCCGACTTTGCATTCCGTCTCTACCACCTGGTGGCCGCCCAAAACTCTGAGAAGAACATCTTCTTCTCTCCACTCAGCATCTCCATCGCCTTGGCCATGCTGTCCACAGGGGCTGGTGTGGACACCCAGACCCAGATCCTTGAAGGCCTGGGCTTCAACCTCACCGAGCTGTCACAGCCTGAAATCCATGAGGGCTTCAGGCTCATGCAGGGCATGATTAGTTGTCCATCTCCTGAGATGGATATCTCTGTAGGCAATGCGCTGATCCTTAGCCAGGACCTGCAGCCTCTCCCTGAGTTTGTCAGCACCACGGAAGCCTCCTATAACAGCAAAGTCTTACTCGGTAACTTCAGAGACATGAAGGCTACGATCCAGATCATC…
>Neotoma.fuscipes_serpina4
CAGATTGCCCCCGGCAATGCCAACTTTGCCTTCCGCCTCTACCACCTGATAGCATCCCAAAACTCTGCGCAGAACATTTTCTTCTCCCCACTCAGCATCTCCTTCGCCTTGGTCATGCTGTCCACAGGGGCTGGTGGGGTTACCCAGACTCAGATCCTTGAAGGCCTGGGTTTCAACCTCACGGAGCTGTCAGTGCCCGAAATCCACGAGGGCTTCAGGTTGGTGCAGCACAGGCTAAGTCGTCCATCCACTGAGCTGAGCATCAATGTAGGCAATGCGCTGATCTTGAGCCAGGACCTGCAACTCCTCTCGGACTTTGTCAGCACCACCAAAGCCTTCTATGACTGCAAAGTCTTACTCAGTAACTTCAGAGACACAGAGGCTACGACCCAGCTCATC…
>Neotoma.macrotis_serpina4
CAGATTGCCCCCGGCAATGCCAACTTTGCCTTCCGCCTCTACCACCTGATAGCATCCCAAAACTCTGCGCAGAACATTTTCTTCTCCCCACTCAGCATCTCCTTCGCCTTGGTCATGCTGTCCACAGGGGCTGGTGGGGTTACCCAGACTCAGATCCTTGAAGGCCTGGGTTTCAACCTCACAGAGCTGTCAGTGCCCGAAATCCACGAGGGCTTCAGGTTGGTGCAGCACAGGCTAAGTCGTCCATCCACTGAGCTGAGCATCAATGTAGGCAATGCGCTGATCTTGAGCCAGGACCTGCAACTCCTCTCGGACTTTGTCAGCACCACCAAAGCCTTCTATGACTGCAAAGTCTTACTCAGTAACTTCAGAGACACAGAGGCTACGACCCAGCTCATC…
>Echinops.telfairi_serpina4
AGCATCGTCGCCAGCAACACAGGCTTTGCCTTACGCTTCTACCAACTGATGGCCGCCGAGTTTCCAGGCAAGAATATTTTCTTCTCCCCGCTGAGCATCTCCACTTCCCTGGTCATGCTGGCTCTGGGCGCCCAGGCACAGACCCAGAGGCAGATCTTCCAGGGCCTGGGCCTCAACCTCACGGAGATGCCTGAGGCTGAGATCCACTCTAGCTTCCAGCATCTGATGAACACAGTTAACCTGGCCAAGGAGAAGATGGAGGCACACGTGGGCAATGCCCTGTTCCTGCAGGAGAGGATGAGCCTCCTTCCAAAGTTTCAGAACGACACCAGGGCCTTCTACCAGGCCCAACTCTTCCTCACCAACTTCCAGGACTCCGTGGGCGCGACTCAGCTCATC…
>Loxodonta.africana_serpina4
AGGGTCATCCCCAGCAATACAGCCTTTGCCCTCCACCTCTACCACCTGATGGCCTCCGAGTCCCCCAGCAGGAACATC------TCCCCGCTGAGCATCTCGGCCGCCCTGACCATGCTCTCCCTGGGGGCCCGTGGGCACGCCCAGACCCAGATCCTCCAGGGCCTGGGCTTCAACCTCACAGAGATGACTGAGTCCGACATCCATGAGGGCTTCCAATACCTCCTGCACACTCTCAACCTTGCCAACGACATGCTGGAGACACACGTGGGCAATGCCCTG---------------------------------TTCCTTAATGACACCATGGCCTTCTATGAGTGCCCGCTCTTTCACACTAACTTCCGCGACTCAGTGGGTGCAGCTCAGCTTATC…
>Canis.familiaris_serpina4
AAGATTGCCCCAGGCAATACAGCTTTCGCTCTCCACTTCTACCACCTGATGGCTTCCCAAAGTCCTGGGAGCAACATCTTCTTTTCCCCATTGAGCATTTCGGCCTCCTACGCCATGCTGTCCCTGGGGGCCCGCTCACACAGCAAGACCCAGATCCTTGAGGGTCTGGGCTTCAACCTCACAGAGGTGTCCGAGTCAGACATCCACCGGGGCTTCCAGCACCTCTTGCACACTCTCCACCTTCCGGACGACAGGCTGGAGATGCACATGGGCAGCACCCTATTCCTGAGCCAGGACCTGCTGATCCTTCCGGAATTTCTTAATGACAGTGTGGCCTTCTATGACTCCAAACTCTTCCTCACCAACTTCCATGATCCTGTGGGCACCACCCAGCTTATC…
>Enhydra.lutris_serpina4
AAGATTGCCCCAGGCAATACAGCCTTTGCTCTCCATTTCTACTACCTGATGGCTTCCCAAAGTCCTGGGAGCAACATCTTCTTCTCCCCACTGAGCATCTCTGCCTCCTATGCCATGCTGTCCCTGGGGGCCCGCTCGCACAGCCAGACCCGGATCCTTGAGGGTCTGGGCTTCAACCTTACGGAGCTGTCTGAGCAGGACATCCACCGGGGCTTCCAGCACCTCCTGCACACTCTCCACCTCCCGGGCAACGGGCTGGAGATGCACATGGGCAACGCCCTGTTCCTGAGCCAGGACCTACCGATCCTTCCGGGATTTCTTAATGACAGCATGGCCTTCTATGAATCCAAACTCTTCCTCACCGACTTCCACAATTCTGTGGGCACCACCCAGCTCATC…
>Neomonachus.schauinslandi_serpina4
AAGATTGCCCCGGGGAATACAGCCTTTGCTCTCCACTTCTACCACCTGATGGCTTCCCAAAGTCCTGCCAGCAACATCTTCTTTTCCCCACTGAGCATCTCTGCCTCCTATGCCATGCTGTCCCTGGGGGCCCGCTCACACAGCCAGACCCAGATCCTTGAGGGTCTGGGCTTCAACCTCACGGAGCTGTCCGAGTGCGACATCCACCAGGGCTTCCAGCACCTCCTGCACACTCTCCAGCTCCCGGGTGACGGGCTGGAGATGCACATAGGCAGTGCCCTGTTCCTGAGCCAGGACCTGCTGATCCTTCCGGAATTTCTTAATGACAGTGTGGCCTTCTATGAATCCAAACTCTTCCTCACCAACTTCCACAACTCTGTGGGCACCACCCAGCTCATC…
>Microcebus.murinus_serpina4
AGGATCGCCCCCGGCAATACCAACTTTGCCCTCCGCTTCTACCACCTGATCGCTTCCGAAAGCCCCAAGAAGAACATCTTCTTCTCCCCGCTGAGCATCTCGGCCGCCTTGGCCATGCTCTCCCTGGGGGCCCGCTCGCACAGCCAGACCCAGATGCTCCAGGGCCTGGGCTTCAACCTCACAGAGCTGTCCGAGTCTGACATCCACGGGGGCTTCCAGCACCTTCTGCACAATCTCAACCTCCCCAGCCGGGAGCTGGCAATGCATGTGGGCAGTGCCCTGTTCCTGAACCAGGACCTGCCGTTCCTCCCCAAATTCCTTAATGAGACCACGGCCTTCTATGAGTCCAGACTCTTCCACACCGACTTCTCTGACACTGTGGGTACTACCCAGCTTATC…
>Nomascus.leucogenys_serpina4
AAGATAGCCCCTGTCAATGCTGACTTTGCCTTCCGCTTCTATTACCTGATCGCTTCCGAGACCCCGGGGAAGAACATCTTTTTCTCCCCGCTGAGCATCTCGGCTGCCTATGCCATGCTTTCCCTGGGGGCCTGCTCACATAGCCGCAGCCAGATCCTCGAGGGCCTAGGCTTCAACCTCACCGAGCTGTCTGAGTCCGATGTCCATAGGGGCTTCCAGCACCTCCTGTACACTCTCAACCTCCCCGGCCATGGGCTGGAAACACACGTGGGCAGTGCTCTGTTCCTGAGCCACAACCTGAAGTTCCTTGCAAAATTCCTGAATGACACCATGGCCTTCTATGAGGCCAAACTCTTCCACACCAACTTCTATGACACTGTGGGCACAATCCAGCTTATC…
>Macaca.mulatta_serpina4
AAGATCGCCCCTGCCAATGCTGACTTTGCCTTCCGCTTCTACTACCTGATCGCTTCGGAGACCCCGGGGAAGAACATCTTTTTCTCCCCCCTGAGCATCTCGGCCGCCTACGCTATGCTTTCCCTGGGGGCCTGCTCACACAGCCGCAGTCAGATCCTCGAGGGCCTGGGCTTCAACCTCACGGAGCTGTCTGAGTCCGACATCCACAGGGGCTTCCAGCACCTCCTGCACACTATCAGCCTCCCCGGTCATGGGCTGGAAACACGTGTGGGCAGTGCTCTGTTCCTGAGCCACAACCTGAAGTTCCTTGCAAAATTCCTGAATGACACCACGGCCTTCTATGAGGCCAAACTCTTCCACACCAACTTCTACGACACTGTGGGCACAATCCAGCTTATC…
>Pongo.abelii_serpina4
AAGATAGCCCCTGCCAATGCTGACTTTGCCTTCCGCTTCTACTACCTGATCGCTTCGGAGACCCCGGGGAAGAACATCTTTTTCTCCCCGCTGAGCATCTCGGCCGCCTACGCCATGCTTTCCCTGGGGGCTTGCTCACACAGCCGCAGCCAGATCCTCGAGGGCCTGGGCTTCAACCTCACCGAGCTGTCTGAGTCCGATGTCCATAGGGGCTTCCAGCACCTCCTGCACACTCTCAACCTCCCCGGCCATGGGCTGGAAACACGCGTGGGCAGTGCTCTGTTCCTGAGCCACAACCTGAAGTTCCTTGCAAAATTCCTGAATGACACCATGACCTTCTATGAGGCTAAACTCTTCCACACCAACTTCTACGACACTGTGGGCACAATCCAGCTTATC…
>Gorilla.gorilla_serpina4
AAGATAGCCCCTGCCAATGCTGACTTTGCCTTCCGCTTCTACTACCTGATCGCTTTGGAGACCCCGGGGAAGAACATCTTTTTCTCCCCGCTGAGCATCTCGGCCGCCTACGCCATGCTTTCCCTGGGGGCCTGCTCACACAGCCGCAGCCAGATCCTTGAGGGCCTGGGCTTCAACCTCACCGAGCTGTCTGAGTCCGATGTCCACAGGGGCTTCCAGCACCTCCTGCACACTCTCAACCTCCCCGGCCATGGGCTGGAAACACACGTGGGCAGTGCTCTGTTCCTGAGCCACAACCTGAAGTTCCTTGCAAAATTCCTGAATGACACCACGGCCGTCTATGAGGCTAAACTCTTCCACACCAACTTCTACGACACTGTGGGCACAATCCAGCTTATC…
>Homo.sapiens_serpina4
AAGATAGCCCCTGCCAATGCTGACTTTGCCTTCCGCTTCTACTACCTGATCGCTTCGGAGACCCCGGGGAAGAACATCTTTTTCTCCCCGCTGAGCATCTCGGCGGCCTACGCCATGCTTTCCCTGGGGGCCTGCTCACACAGCCGCAGCCAGATCCTTGAGGGCCTGGGCTTCAACCTCACCGAGCTGTCTGAGTCCGATGTCCATAGGGGCTTCCAGCACCTCCTGCACACTCTCAACCTCCCCGGCCATGGGCTGGAAACACGCGTGGGCAGTGCTCTGTTCCTGAGCCACAACCTGAAGTTCCTTGCAAAATTCCTGAATGACACCATGGCCGTCTATGAGGCTAAACTCTTCCACACCAACTTCTACGACACTGTGGGCACAATCCAGCTTATC…
>Pan.paniscus_serpina4
AAGATAGCCCCTGCCAATGCTGACTTTGCCTTCCGCTTCTACTACCTGATCGCTTCGGAGACCCCGGGGAAGAACATCTTTTTCTCCCCGCTGAGCATCTCGGCGGCCTACGCCATGCTTTCCCTGGGGGCCTGCTCACACAGCCGCAGCCAGATCCTTGAGGGCCTGGGCTTCAATCTCACCGAGCTGTCTGAGTCCGATGTCCATAGGGGCTTCCAGCACCTCCTGCACACTCTCAACCTCCCCGGCCATGGGCTGGAAACACGCGTGGGCAGTGCTCTGTTCCTGAGCCACAACCTGAAGTTCCTTGCAAAATTCCTGAATGACACCACGGCCGTCTATGAGGCTAAACTCTTCCACACCAACTTCTACGACACTGTGGGCACAATCCAGCTTATC…
>Pan.troglodytes_serpina4
AAGATAGCCCCTGCCAATGCTGACTTTGCCTTCCGCTTCTACTACCTGATCGCTTCGGAGACCCCGGGGAAGAACATCTTTTTCTCCCCGCTGAGCATCTCGGCGGCCTACGCCATGCTTTCCCTGGGGGCCTGCTCACACAGCCGCAGCCAGATCCTTGAGGGCCTGGGCTTCAATCTCACCGAGCTGTCTGAGTCCGATGTCCATAGGGGCTTCCAGCACCTCCTGCACACTCTCAACCTCCCCGGCCATGGGCTGGAAACACGCGTGGGCAGTGCTCTGTTCCTGAGCCACAACCTGAAGTTCCTTGCAAAATTCCTGAATGACACCACGGCCGTCTATGAGGCTAAACTCTTCCACACCAACTTCTACGACACTGTGGGCACAATCCAGCTTATC…
>Ornithorhynchus.anatinus_serpina4
CAGGTGGCCACCAGCAATGGTAACTTTGCCTTCCGCCTGTACAAGCAACTGATTTCAGAAAGGCCAGACAAAAATGTCTTCCTCTCTCCACTGAGCATCTCCACCACTCTGGCCATGCTGTCTCTGGGGGCCCGTTCGGCCACCCTGACTCAAATGCTGGAGGGTCTCCATTTCAACCTCACCCAGATCTCAGAGAGGGAGATCCACGACGGCTTCCAGCACATCATCCGCACGCTCAACCTGCACAACCAGAACCTCGAAACACACCTTGGAAATTCTCTCTTTCTGGACGAACGACTGACGCCCAAGGAGGCGTTCCTGGAAGGCATCAAGGAGCTGTATGCTACCGAGGCTTTCAAGACCGACTTCCAGGATGCAGTCGGAGCAGAGAAGCAGATC…
>Ornithorhynchus.anatinus_serpina3
CAAATAGCTCAGAGCAATAGAGACTTTGCCTTCAGCCTGTACAAGCAATTGGTCACAGAAGGGCCAGGCAAGAATGTCTTCTTCTCTCCACTGAGCATCTCAACCTCCCTGGCCATGCTGTCTCTGGGCGCGCAGTCCGCCACCCTGACCCAGATCCTGGAGGGTCTCTGCTTCAACCTCTCCCATATCTCAGAGAGGGAGATCCACGAGGGCTTCCAGCACATTGTCCGAACCCTAAACCTGACAAGTAATGATCTGGAAATCAACATGGGAAACAGCCTCTTCGTAAGGAAGCAGATGAAACTGCAGGAGAAGTTTCAGGGTGACCTGCAGAGGCTGTATGCTGCAGAAGCTCTCTCCACCAACTTCAAGGACTCTGCAGGGGCAGAGAAACAGATC…
>Dipodomys.ordii_serpina3
ACCATTGCCTCTAGCAACACCAACTTCGCCTCCCAACTCTACAAGCTGTTGGTCTTGAAGAACCCTGGTAAAAATATCATCTTCTCCCCCCTAAGCATCTTCACTGACTTGGCCTTCCTGGGTCTGGGAGCCCAAGGAACTACCCTGGCAGAGATCCTGAAAGGCCTGAACTTCGGCCTCCCAGAAAGCCGTGTGGCCGAGATCCACCAGGGTTTCCAGCACCTGCTGCACATGCTCAACCAGCCCAGGGACCAGCTACAGCTCAGCATGGGCAATGCCATGTTCATCCGAGAGCAGCTGGAGGTGCTGGACACGTTCCTGGAAGACGCACGCACTCTGTACGAGGCCCAGATAGTCCCCACCAACTTCAAGCAGCCCGCAGATGCTGAGCAGCTCATC…
>Oryctolagus.cuniculus_serpina3
GGGCTCGTCTCCAGCAACGCCCACTTCGCCTGCAGCCTGTACAAGCAGCTCGCTTCGACGATGCCCCACAAGAACCTCATCTTCTCCCCGCTGAGCCTCTCCACGGCCCTGGCCTTCCTGTCCCTGGGAGCCCGCAACTCCACGCTCACCGAGCTGCTTGAAGGCCTCAAGTTCAACCTCACCGAGACGCCGGAGATGGAAATCCACTGGGGCTTCCAGCAGCTCCTGAGCGCCCTCCGCCAGCCGCGCGCGCAGCTGCAGCTGAGCCTGGGCAACGCACTGTTCGTCCGCGAGTCGCTGGAGATGCTGGCGACCTTTGCCGAGGGCGCGGAGAAGCTGTACGGCTCGGCCGCCATCGCCACCGACTTCCAGGACCCCGCCGCCGCCGAGAGACTCATC…
>Echinops.telfairi_serpina3
AGGTTCGCCGACAGCAACACCGACTTCGCCTTCTCCCTCTACAAGAAGCTGGCCAGGAATGACCCCAGCAAGAATGTTGTCTTCTCCCCCATCAGCATCTCTGTTGCCTTGGCCTTCCTCTCCCTGGGGGCCCGGGGCACCACCCAGATGGAGATTCTCAACGGCCTGAAGTTCAACCTCACGGAGACCTCCGAGGCTGAAATCCACCAGGCCTTCCAGCACCTTCTGTTTGTCTCCAACCAGCTCAACAGCCATCTGGAGCTGAGCATGAGCACCGCCATGTTTGTAAACGAGGCGCTGGATCTGCTAGGGGGGTTCCAGGAGGACGCGAAGGCGCTGTACGGGGCTGAGACCATCCAGGCCAACTTCCGTGATGTTGCCGCGGCCAAGAAGCTCATC…
>Mus.musculus_serpina3-1
ACACTGGCTTCCATCAACACTGACTTTGCCTTCAGCCTCTACAAGAAGCTTGCTTTGAAGAATCCACATAAAAATATTGTCTTCTCCCCACTTAGCATCTCAGCTGCCTTGGCCCTCATGTCCCTGGGAGCAAAGGACAACACCCTGGAAGAGATTCTAGAAGGTCTCAAGTTCAATCTCACAGAGACCCCAGAAGCAGACATCCACCAGAACTTTGGGCACCTCCTACAAATGCTCATTCAGCCAGAGAACCAGGTTCAGATCAATGCTGGCAACGCCCTGTTTATTGATAAGCACCTGCAGATCTTGACAGAGTTCAAGGAGAAGGCAAGGGCTCTGTACAAGGCTGAGGCCTTCACAGCAGACTTCCAGTTGCCTCGTGAGGCCACAAAGCTCATC…
>Rattus.norvegicus_serpina3-2
ACACTGGCCTCCATCAACACTGACTTTGCCTTCAGTCTCTACAAAGAGTTGGCTTTGAAGAATCCAAATAAAAATATTGCCTTCTCCCCACTTAGCATCTCAGCTGCCTTGGCCTCTTTGTCTCTGGGCGCAAAGGGCAACACCTTACAGGAGATTCTAGAAGGTCTCAAGTTCAATCTCACAGAGACCACTGAGATAGACATCCACCAGAACTATAGGGACCTCCTACAAAGGCTTAGCCAGCCAGGGGGCCAGGGACAGATAAGCAGAGCTAATCTCCTGTTTGTTGAAAAGCACCTGCAGATCCTGAATGGTTTTAAGGAGAAGGCAAAGGCTCTGTACCAGACTGAGGTCTTCGCAACTGACTTCCAGCAGACTTGTGAGGCAAGAAAGTTCATC…
>Mus.musculus_serpina3-2
ACACTGGCTTCCATCAACACTGACTTTGCCTTCAGTTTCTACAAGGAGCTAGCTTTGAAGAATCCACATAAAAATATTGCCTTCTCTCCCTTTGGCATCGCAACTGCTCTGAACTCCTTGACTCTGGGAGCAAAGGGCAACACCTTGGAAGAGATTCTAGAAGTTCTTAAATTCAATCTGACAGAAACATCTGAGGCAGACATCCACCAGGGCTTTAAGCACCTCCTACAGAGGCTCAGCCATCCAGGGGACCAGGTACAGATCAGGACAGGCAATGCCCTGTTTGTTGAAAAGCACCTGCAGATCCTGGCAGAGTTCAAGGAGAAGGCAAGGGCTCTGTACCACACTGAGGTCTTCACAGCCAACTTCCAGCAGCCTCATGAAGCTATGAAGCTCATC…
>Mus.musculus_serpina3-7
ACATTGGCCTCCATCAACACTGACTTTGCCTTCAGCCTCTACAAGAAGCTGGCTTTGAAGAATCCACATAAAAATTTTGTCTTCTCCCCACTTAGCATCACAATTGCCTTGGCCTCCCTGTCCCTGGGAGCAAAGGGCAACACTCTGGAAGAGATTCTAGAAGGTCTCAAGTTCAATCTGACAGAGACCCCTGAGGCAGACATCCACCAGGGCTTTGGGCACCTCCTACAGAGGCTCAGTCAGCCAGGGGACCAGGTACAGATCAGCACAGGCAATTCAATGGTTGTTGAAAAGCACCTGCAGATCCTGGCAGAGTTCAAGGAGAAGGCAAGGGCTTTGTACCACACTGAGGTCTTCACAGCAGACTTCCAGCAGCCTCGTGAGGCCAGAAAGCTCCTC…
>Cavia.porcellus_serpina3
AGCCTGGCTTCCAGAAACACTGACTTCGCCTTCAGCCTCTACAAGAAGCTGGCTTCAAAAACCCCAGACGAGAACATCATCTTCTCCCCCCTGAGCATCTCCACCGGGCTGGCCTTGGCGTCCCTGGGGGCCCGCAACACCACGCTGTTGGAGATCCTGCAAGGCCTCAAGTTCAACCTCACCGAGACCCCCGAGGAGGAAATCCACCGGGGCTTCCGCCACCTCCTGCGCACCCTGAGGCAGCCCAACAGCCAGCTGTACCTCAACGTGGGCAACGCCCTGTTCATCCAAGAGCAGCTGCAGCTGCTGCCCAAGTTCATGGAGGACGCCCGGGACCTGTATGCAGCCGAGACCTTCAGTGTCAAATTCCAGGACCCCCCAGCTGCCAAGCAGCTCATT…
>Fukomys.damarensis_serpina3
ACAGTGGCCTCCAGCAACGCAGACTTCGCCTTCAACCTCTACAAGAAGCTAACTGTGGAAGTTATGAGCGAGAACATCATCTTCTCCCCAGTGAGCATCTTGGCCGCGCTGGCCGTCATGTCCCTGGGGGCCCTCAATGCCAAGCTGATGGAGCTCCTCCAAGGCCTCAGGTTCAACCTCACGGAGACCCCCGAGGCAGAGATCCACCGGAGCATCCAGCACTTCCTGCGCACCCTCCGGCAGCCCAACGACAAGCTGCAGCTGAGCATGGGCAATGCCCTGTTTATCCAGGAGCAGCTGCAGCTCTTGTCCACATTCACGGAGAATGCCCGGAGTCTGTATGCAGCCGAGACCTTCACCACCAACTTCCAGGACCCAAATGCTGCCGAGAAGCTCATC…
>Octodon.degus_serpina3
AAACTGGCTACCAGCAATGTTGACTTCGCCTTCAGCCTCTACAAGCAGCTGGCTTCGAAAGCCCCAAACAAGAACATCGTCTTCTCCCCTGTGAGCATCTCCACCGCGCTGGCCTTGGCGTCCCTGGGAGCCCGCAACACCACGCTGGTGGAGATCCTCCACGGCCTCAAGTTCAACCTCACAGAGACCTCCGAGGCTGAAATGCACCGAGGTTTCCAGCACATCCTGCGCATCCTGCGGCAGCCCGATGAGCAGCTGCAGCTCAGTGTGGGCAATGCCCTCTTCATCGACGAGCAGCTGCAGCTGCTGGCCAAGTTCACGGAGGACGCCCGGACTCTGTATGAAGCCAAGACCTTCACTGCCCGCTTCAAGGACCCCACAGCTGCTGAACAGCTCATC…
>Chinchilla.lanigera_serpina3
AGATTGGTCTCCGGCAACAATGACTTCGCCTTGAGCCTCTATAAGCAGCTGGCTTCGAAAGCCCCAACCAAGAACATCATCTTCTCCCCCGTGAGCATCTCCACCGCGCTGGCCCTGGCTTCCCTGGGGGCTCGCAACACCACGAAGGAGGAGATCCTCCAAGGCCTCAAGTTCAACCTCACAGAGCTCCCGGAGGCAGAAATCCACCAGAGCTTCCAGCACCTCCTGCATACCCTGAGGCGGCCCAGTGACCAGCTGCATCTCAGCGTGGGCAATGCCCTGTTCATTGACGAGCAGCTGCAGCTTCTGGCCAAGTTCACGGAGGATGCCCGGGATCTGTATGCAGCCGAGACCTTCACTACCAAATTCCAGGACCCCGCGGCTGCCGAGCAGCTCATC…
>Heterocephalus.glaber_serpina3
CGACTGGCCTCCAGCAACGCCGACTTTGCCTTCAGCCTCTATAAGCAGCTGGCTTTGAAAGCTCAGAACAAGAATATCCTCTTCTCCCCCATGAGTGTCTCCACCGCGCTGGCCTTTGTGTCCCTGGGGGCCCGCAACACCACGTTGACAGAGATCCTCCAAGGCCTCAAGTTCAACCTCACGGAGACCCCTGAGGCAGAAATCCACCGGAGCTTCCAGCATGTCCTGCGCACTCTCCAGCGGCCCGATGACCGGCTGCAGCTTAGCATAGGCAACGCCCTGTTCATCCACGACCAGCTGAAGCTGTTGTCCAAGTTCACGGAGGATGCCCGGGGCCTGTATGCAGCTGAGACCATCACCACCAACTTCCAGGACCCCACAGCTGCCGAGAGGCTCATC…
>Jaculus.jaculus_serpina3
AGCTTGGCCTCCAGAAATGTTGACTTTGCCTTCAGCCTCTACAAGCAAGTGGCTTCGAAGGACCCGAAGAAAAACATTGTCTTCTCCCCAGTTAGCGTCTCAGTCGCCTTGGCTTTCCTGTCCCTGGGGGCACACAGCAGCACCCTGGAGGAGATTCTAGAAGGCCTGACGTTCAACCTCACGGAGACCCCTGAGGCCGACATCCACAGGGGCTTCAGACACCTCCTGCGCATGCTCAGCCAACCGGGGGACCAGCTGCAGCTTCGCATGGGCAACGCCATGTTCGTCAAAGAGCAGCTGCAGGTCCTGGCCAAGTTCAAGGAAGGTGCGCAGGCGCTGTACCACGCCCAGGCCTTCACCACCAACTTCCAGCACCCTGCCAAGGCCAAGAAACTCATC…
>Nannospalax.galili_serpina3
AGCTTGGCCTCCAGGAACACCGACTTCGCATTCAGCCTCTACAAACAGCTGGCTTTGAAGAATCCAGATAAAAATGTTGCCTTTTCCCCGTTCAGCATCTCGGCTGCCTTGGTCTTCCTGTCCCTGGGGGCACACAACAATACCCTGGTAGAGATCCTAGAAGGTCTCAAGTTCAACCTCACAGAGGCCTCAGAGACAGATATCCAGCAGGGCTTTGGGTACCTCCTGCGCATGCTCAATCAGCCAAGGGACCAGCTGCTGCTAAGCACTGGCAGTGCCATATTTATAGAAGAGCAGCTGCAGCTCCTGGCCAAGTTCAAAGAGGAGGCAAGGGCACTGTTCCAGGCCAAGGCCTTCACCACAGACTTCCAGCAGCCTAAGGAGGCCAAGAAGCTTATT…
>Microtus.ochrogaster_serpina3-2
ACACTGGCCTCCATCAACACTGACTTTGCCTTCTGTCTCTACAAGGAGCTGACTTTGAAAAACAGTGATAAAAACATCATCTTCTCCCCACTCAGCATCTCAGCTGCCTTGGCTGTCCTGTCCCTGGGAGCAAGCAACAACACTCTGCAAGAGATTCTAAAAGGTCTCAAGTTCAATCTCACAGAGACCCTTGAAGCAGACATCCACCGGGGCTTTGGATACCTCCTCCACATAATCAACCAGCCAAGAGACCAGGTGGAGATCAGCACAGGCAGCGCCATTTTCATTAAAAAGCACCTGCAGATACTGGCAGAGTTCAAGGAGAAGGCAAGGGCACTCTACCAGGCTGAGGCCTCCACGACTGACTTCCAGCAGCCTCGTGAGGCCGAAAAGCTCATC…
>Microtus.ochrogaster_serpina3-4
GCACTGACCTCAACCAACACTGACTTCACCTTCAGCCTCTACAAGGAGCTGACTTTGAAGAATCCAGATAAAAACATTGTCTTCTCCCCACTCAGCATCTCAGCTGCCTTGGCCGTCCTGTCCCTGGGAGCAAACAACAACACTCTGCAAGAGATTCTAAAAGGTCTCAAGTTCAATCTCACAGAGACCCCTGAGGCAGACATACACCTGGGCTTAGGACAGCTCCTCCTCATGTTCGGTCAGCCAAATGAGGAGCTGCAGATCAGCATAGGCAGCACCATGTTTGTTGAAAAGCAAATGCAGATTCTGGCAGAGTTCAAGGAGAAGGCAAGGGCACTCTACCAGGCTGAGGTCTCAAGTGTTGACTTCCAGAAGCCTCATGAGGCCAAAAAGCTCATC…
>Sigmodon.hispidus_serpina3-2
ACAGTGGCCTCCATCAACACTGCCTTTGCCTTAAGACTCTACAAGGAGCTGGTTTTAAAGAATCCAAATGAAAACATCGTCTTCTCCCCATTCAGCATCTCAGCTGCCTTGGCTGTTCTGTCCCTGGGAGCAAGAAGCAACACCTTGGAAGAGATTCTAGAAGGTCTCAAGTTCAAATTCAAAGGGACCACTGAGGCAGACATTCATAGGGGTTTTGGGCACCTCCTTTATATGCTCAGCAAGTCAGGAAACCAGGTACAAATCAGAACAGGCAGCACCATATTTGTTGAAAAGACCCTGCAGATCTTGACAGAGTTCAAGGAGAAGATAAGGTCTCTGTACCAGGCTGAGGCCCTTCTAGCTGACTTCCAGCAGCCTCGTGAGGCCACAATGCTCATC…
>Sigmodon.hispidus_serpina3-3
ACAGTGGCCTCCATCAACACTGCCTTTGCCTTCAGCCTCTACAAGGAGCTGGTTTTAAAGAATCCAAATGAAAACATTGTCTTCTCCCCTCTCAGCATCTCAGCTGCCTTGGCTGTTCTGTCCCTGGGAGCAAACAACAACACCCTAGAAGAGATTCAAGAAGGTCTCAAGTTCAATCTCAAAGAGACCTCTGAGGCAGACATTCACAGGGGTTTTGGGCACCTCCTTCATATGCTCAACAAGTCAGGAGACGAGGTGCAAATCAGAACAGGCAGCACCATATTTGTTGAAAAGACCCTGCAGATCTTGGCAGAGTTCAAGGAGAAGATAAGGTCTCTGTACCAGGCTGAGGCCTCCACAGCTGACTTCCAGCAGCCTCATGAGGCCAAAAGGCTCATC…
>Microtus.ochrogaster_serpina3-1
ACACTGGCCTCCATCAACACCGACTTCGCCTTCAGCCTCTACAAGGAGCTGGCTTTGGAGAATCCAGATAAAAACATCGTCTTCTCCCCACTCAGCATCTCAGCTGCCTTGGCCGTCCTGTCCCTGGGAGCAAACAACAACACCCTGCAAGAGATTCTAGAAGGTCTCAAGTTCAATCTCACAGAGACCCCTGAGGCAGACATCCACCGGGGATTTGGGCAGCTCCTCCTCATGCTCAGTCAGCCAAATAACCAGGTGCAGATCAATATAGGCAGCACCATGTTTGTTGAAAAGCACCTGCAGATCCTGGCAGAGTTCAAGGAGAAGGCAAGGGCCCTCTACCAAGCTGAGGCCTCAAGTGTCGACTTCCAGCAGCCTCATGAAGTCAAAAACCTCATC…
>Microtus.ochrogaster_serpina3-5
ACACTGGCCTCCATTAATACTGACTTCGCATTCAGCCTCTACAAGGAGCTGGCTTTGAAGAATCCAAATAAAAACATCGTCTTCTCCCCACTCAGCATCTCAGCTGCCTTGGCCGTCCTGTCCCTGGGAGCAAACAACAACACCCTGCAAGAGATTCTAGAAGGTCTCAAGTTCAATCTCACAGAGACCCCTGAGGCAGACATCCACCGGGGATTTGGGCAGCTCCTCCTCATGCTCAGCCAGCCAGGGGACCAAGTGCAAATCAGCACAGGCAATGCCATGTTTGTTGAAAAGCGCCTGCAGATACTGGCAGAGTTCAAGGAGAAGACAAGGACACTGTACGAAGCCGAGACCTCTGCGACTGACTTCCAGCAGCCTCATGAGGCCGAAAAGCTCATC…
>Microtus.ochrogaster_serpina3-3
TCATTGACATCCAGCAACAATGACTTCTCCTTCAGCCTCTACAAGGAGCTGGCCTTAAAGAATCCAGATAAAAACATCGTCTTCTCCCCTCTCAGCATCTCAGCTGCTTTGGCCATCCTGTCCCTGGGAGCAAGTAGCAAAACTCTGCAAGAGATTCTCGAAGGTCTCAAGTTCAATCTCACAGAGACCCCTGAGGCAGACATTCACCAGGGCTTTGGGCAGCTCCTACTCATGCTCAGTCAGCCAGGGGACCAAGTGCAGATCAGCACGGGCAGTGCCATGTTTGTTGAAAAGCGCCTGCAGATCTTGGCAGAGTTCAAGGAGAAGGCAAGGGCACTGTACCAGGCCGAGGCCTCAAGTGTCGACTTCCAGCAGCCTCATGAGGCCAAAAAGCTCATC…
>Sigmodon.hispidus_serpina3-1
ACACTGGCCTCCATCAACACCAACTTTGCCTTCAGCCTCTACAAGGAGCTGGTTGTAAAGAATCCAGATAAAAACATTGTCTTCTCCCCACTCAGCGTCTCAGCTGCCTTAGCTGTCCTGTCCCTGGGAGCAAGCAACAACACTCTGAAAGAGATTCTAGAAGGTCTCAAATTTAATCTCACAGAGACCCCTGAGGAAGACATTCACAGGGGTTTTGGGCACCTCCTTCACATGCTCTGCCAGCCAGGGGACCAGGTGCAGATCAGAACAGGCAGCACCATATTTGTTGAAAAGCACCTGCAGATCTTGGCAGAGTTCAAGGAGAAGATAAGGTCTCTGTACCAGGCTGAGGCCTCCACAGCTGACTTCCAGCAGCCTCATGAGGCCATAAAGCTCATC…
>Neotoma.fuscipes_serpina3-3
ACACTAGCCTCTATCAACACTGACTTCACCTTCAGCCTCTACAAGGAGCTAGCTTTGAAGAATCCAGATAAAAATGTTGTATTCTCCCCACTCAGCATCTCAGTGGCCTTGGCCATCCTGTCCCTGGGAGCAAGCAGCAACACCCTGGAAGAGATTCTAGAAGGTCTCAAGTTCAATCTCACAGAGACCCCTGAGGCAGACATTCACCAGGGCTTTGGGCACCTCCTCCACATGCTCAGTCAGCCAGGGGACCAGGTGCAGGTCAACACAGGCAGCACCATGTTTGTTGAAAAGAGCTGGCAGATCCTGACAGAGTTCAAGGAGAAGGCAAGGGCACTGTACCAGGCCGAGGCCTCCACAGCTGACTTCCAGCAGCTTGATGAGACCATAAAGCTCATC…
>Neotoma.macrotis_serpina3-3
ACACTAGCCTCTATCAACACTGACTTCACCTTCAGCCTCTACAAGGAGCTAGCTTTGAAGAATCCAGATAAAAATGTTGTATTCTCCCCACTCAGCATCTCAGTGGCCTTGGCCATCCTGTCCCTGGGAGCAAGCAGCAACACCCTGGAAGAGATTCTAGAAGGTCTCAAGTTCAATCTCACAGAGACCCCTGAGGCAGACATTCACCGGGGCTTTGGGCACCTTCTCCACATGCTCAGTCAGCCAGGGGACCAGGTGCAGATCAGCATAGGCAGCACCATGTTTGTTGAAAAGAGCTGGCAGATCCTGACAGAGTTCAAGGAGAAGGCAAGGGCACTGTACCAGGCCGAGGCCTCCACAGCTGACTTCCAGCAGCTTGATGAGACCATAAAGCTCATC…
>Neotoma.fuscipes_serpina3-7
ACACTGGCCTCCATCAACACTGACTTCGCTTTCAGCCTCTACAAGGAGCTGGCTTTGAAGAATCCAGATAAAAATGTTGTCTTCTCCCCATTCAGCATCTCAGTGGCATTGGCCATCCTGTCCCTGGGAGCAAGGAGCAACACCCTGGAAGAGATTCTAGAAGGTCTCAAGTTCAATCTCACAGAGACCCCTGAGGGAGACATCCACCGGGGCTTTGGGCACCTCCTCCACATGCTCAGTCAGCCAGGGGACCAGGTGCAGGTCAACACAGGCAGCACCATGTTTGTTGAAGAGAGCCTGCAGATCCTGACAGAGTTCAAGGAGAAGGCAAGGGCACTGTACCAGGCCAAGGCCTCCACAGCTGACTTCCAGCAGCTTGATGAGGCCATAAAGCTCATC…
>Neotoma.fuscipes_serpina3-9
ACACTGGCCTCCATCAACACTGACTTCGCTTTCAGCCTCTACAAGGAGCTGGCTTTGAAGAATCCAGATAAAAATGTTGTCTTCTCCCCATTCAGCATCTCAGTGGCATTGGCCATCCTGTCCCTGGGAGCAAGGAGCAACACCCTGGAAGAGATTCTAGAAGGTCTCAAGTTCAATCTCACAGAGACCCCTGAGGGAGACATCCACCGGGGCTTTGGGCACCTCCTCCACATGCTCAGTCAGCCAGGGGACCAGGTGCAGATCAACACAGGCAGCACCATGTTTGTTGAAGAGAGCCTGCAGATCCTGACAGAGTTCAAGGAGAAGGCAAGGGCACTGTACCAGGCCGAGGCCTCCACAGCTGACTTCCAGCAGCTTGATGAGGCCATAAAGCTCATC…
>Neotoma.fuscipes_serpina3-8
ACACTAGCCTCCATCAACACTGACTTTGCCTTCAGCCTCTACAAGGAGCTGGCTTTGAAGAATCCAGATAAAAATGTTGTCTTCTCCCCATTCAGCATCTCAGTGGCCTTGGCCATCTTGTCACTGGGAGCAAGGAGCAACACCCTGGAAGAGATTCTAGAAGGTCTCAAGTTCAATCTCACAGAGACCCCTGAGGCAGACATCCACCAGGGCTTTGGGCACCTCCTCTACATGCTCAGTCAGCCAGGGGACCAGGTGCAGATCAGCATAGGCAGCACCATGTTTGTTGAAGAGAGCCTGCAAATTCTTGCAGAGTTCAAAGAGAAGGCAAGGGCACTGTACCAGGCTGAGGCCTCCACAGCTGACTTCCAGCAGCTTGATGATGCCATAAAGCTCATC…
>Neotoma.macrotis_serpina3-7
ACACTAGCCTCCATCAACACTGACTTTGCCTTCAGCCTCTACAAGGAGCTGGCTTTGAAGAATCCAGATAAAAATGTTGTCTTCTCCCCATTCAGCATCTCAGTGGCCTTGGCCATCTTGTCACTGGGAGCAAGGAGCAACACCCTGGAAGAGATTCTAGAAGGTCTCAAGTTCAATCTCACAGAGACCCCTGAGGCAGACATCCACCAGGGCTTTGGGCACCTCCTCTACATGCTCAGTCAGCCAGGGGACCAGGTGCAGATCAGCATAGGCAGCACCATGTTTGTTGAAGAGAGCCTGCAAATTCTTGCAGAGTTCAAAGAGAAGGCAAGGGCACTGTACCAGGCTGAGGCCTCCACAGCTGACTTCCAGCAGCTTGATGATGCCATAAAGCTCATC…
>Neotoma.fuscipes_serpina3-12
ACACTAGCCTCCATCAACACTGACTTTGCCTTCAGCCTCTACAAGGAGCTGGCTTTGAAGAATCCAAATAAAAATGTAGTCTTCTCCCCACTCAGCATCTCAGCTGCCTTGACCATCCTGTCACTGGGAGCAAGGAGCAACACCCTGGAAGAGATTCTAGAAGGTCTCAAGTTCAATCTCACAGAGACCCCTGAGGCAGACATCCACCAGGGCTTTGGGCACTTCCTCCACATGCTCAGTCAACCAGAGGACCAGGTGCAGATCAGCATAGGCAGCACCATGTTTGTTGAAGAGAGCCTGCAAATTCTTGCAGAGTTCAAAGAGAAGGCAAGGGCACTGTACCAGGCTGAGGCCTCCACAGCCAACTTCCAGCAGCCTCAGGAGGCCAAAAAGCTCATC…
>Neotoma.macrotis_serpina3-12
ACACTGGCCTCCATCAACACTGACTTTGCCTTCAGCCTCTACAAGGAGCTGGCTTTGAAGAATCCAAATAAAAATGTAGTCTTCTCCCCACTCAGCATCTCAGCTGCCTTGACCATCCTGTCACTGGGAGCAAGGAGCAACACCCTGGAAGAGATTCTAGAAGGTCTCAAGTTCAATCTCACAGAGACCCCTGAGGCAGACATCCACCAGGGCTTTGGGCACCTCCTCCACATGCTCAGTCAACCAGAGGACCAGGTGCAGATCAGCATAGGCAGCACCATGTTTGTTGAAGAGAGCCTGCAAATTCTTGCAGAGTTCAAAGAGAAGACAAGGGCACTGTACCAGGCTGAGGCCTCCACAGCCAACTTCCAGCAGCCTCATGAGGCCAAAAAGCTCATC…
>Neotoma.macrotis_serpina3-8
ACACTAGCCTCCATCAACACTGACTTTGCCTTCAGCCTCTACAAGGAGCTGGCTTTCAAGAATCCAGATAAAAATGTTGTCTTCTCCCCATTCAGCATCTCAGTGGCCTTGGCCATCCTGTCCCTGGGAGCAAAGAGCAACACCCTGGAAGAGATTCTAGAAGGTCTCAAGTTCAATCTCACAGAGACCCCTGAGGGAGACATTCACCGGGGCTTTGGGCACCTCCTCCACATGCTCAGTCAGCCAGGGGACCAGGTGCAGATCAGCATAGGCAGCACCATGTTTGTTGAAGAGAGCCTGCAAATTCTTGCAGAGTTCAAAGAGAAGGCAAGGGCACTGTACCAGGCTGAGGCCCCCACAGCCGACTTTCAGCAGCCTCAGGAGGCCAAAAAGCTCATC…
>Neotoma.fuscipes_serpina3-10
ACACTAGCCTCCATCAACACTGACTTTGCCTTCAGCCTCTACAAGGAGCTGGCTTTGAAGAATCCAGATAAAAATGTTGTCTTCTCCCCATTCAGCATCTCAGTGGCCTTGGCCATCCTGTCCCTGGGAGCAAAGAGCAACACCCTGGAAGAGATTCTAGAAGGTCTCAAGTTCAATCTCACAGAGACCCCTGAGGGAGACATTCACCAGGGCTTTGGGCACCTCCTCCACATGCTCAGTCAGCCAGGGGACCAGGTGCAGATCAGCATAGGCAGCACCATGTTTGTTGAAGAGAGCCTGCAAATTCTTGCAGAGTTCAAAGAGAAGGCAAGGGCACTGTACCAGGCTGAGGCCCCCACAGCCGACTTTCAGCAGCCTCAGGAGGCCAAAAAGCTCATC…
>Neotoma.macrotis_serpina3-10
ACACTAGCCTCCATCAACACTGACTTTGCCTTCAGCCTCTACAAGGAGCTGGCTTTCAAGAATCCAGATAAAAATGTTGTCTTCTCCCCATTCAGCATCTCAGTGGCCTTGGCCATCCTGTCCCTGGGAGCAAAGAGCAACACCCTGGAAGAGATTCTAGAAGGTCTCAAGTTCAATCTCACAGAGACCCCTGAGGGAGACATTCACCGGGGCTTTGGGCACCTCCTCCACATGCTCAGTCAGCCAGGGGACCAGGTGCAGATCAGCATAGGCAGCACCATGTTTGTTGAAGAGAGCCTGCAAATTCTTGCAGAGTTCAAAGAGAAGGCAAGGGCACTGTACCAGGCTGAGGCCCCCACAGCCGACTTTCAGCAGCCTCAGGAGGCCAAAAAGCTCATC…
>Neotoma.fuscipes_serpina3-5
GCACTGACTTCCATCAACACTGACTTCGCCTTCAGCCTCTACAAGGAGCTGGTTTTAAAGAATCCTGATAAAAATATCGTCTTCTCCCCATTCAGCATCTCAGCTGCCTTGGCCATCCTGTCACTGGGAGCAAGGAGCAAAACCCTAGAGGAGATTCTAGGAGGTCTCAAGTTCAATCTCACAGAGACCTCTGAGGGAGACATCCACCAGGGCTTTGGGCACCTCCTCCACATGCTCAGTCAACCAGAGGACCAGGTGCAGATCAGAACAGGTAGTGCCATGTTTATTCAAAAGCACCTACAGATATTGGCAGAGTTCAAGGAGAAGGCAAGGGCACTGTACCAGGCTGAGGCCTCCACAGCCGACTTCCAGCAGCCTCATAAGACCATAAAGCTCATC…
>Neotoma.macrotis_serpina3-5
GCACTGACTTCCATTAACACTGACTTCGCCTTCAGCCTCTACAAGGAGCTGGTTTTAAAGAATCCTGATAAAAATATCGTCTTCTCCCCATTCAGCATCTCAGCTGCCTTGGCCATCCTGTCACTGGGAGCAAGGAGCAAAACCCTAGAGGAGATTCTAGAAGGTCTCAAGTTCAATCTCACAGAGACCTCTGAGGCAGACATCCACCGGGGCTTTGGGCACCTCCTCCACATGCTCAGTCAGCCAGGGGACCAGGTGCAGATCAGAACAGGTAGTGCCATGTTTATTCAAAAGCACCTACAGATATTGGCAGAGTTCAAGGAAAAGGCAAGGGCACTGTACCAGGCTGAGGCCTCCACAGCCGACTTCCAGCAGCCTCATAAGACCATAAAGCTCATC…
>Neotoma.fuscipes_serpina3-4
ACCCTAGCCTCCATCAATACTGACTTTGCCTTCAGCCTCTACAAGAAACTAGCTTTGAAGAATCCAGATAAAAATGTTGTCTTCTCCCCATTCAGCATCTCAGTGGCTTTGGCCATTTTGTCACTGGGAGCAAAGAGCAAAACCCTGGAAGAGATTCTAGAAGGTCTCAAGTTCAATCTCACAGAGACCCCTGAGGCAGACATCCACCGGGGCTTTGGGCATCTCCTCCACATGCTCAGTCAGCCAGGGGACCAGGTGCAGATCAACATAGGCAGCACCATATTTGTTGAAAAGCACCTGCAGATCCTGACAGAGTTCAAGGAGAAGGCAAGGGTGCTCTACCAGGCTGGTGCTTCCACAGCTGACTTCCAGCAGCCTCATGAGGCCAAAAAGCTCATC…
>Neotoma.macrotis_serpina3-4
ACCCTAGCCTCCATCAATACTGACTTTGCCTTCAGCCTCTACAAGAAACTAGCTTTGAAGAATCCAGATAAAAATGTTGTCTTCTCCCCATTCAGCATCTCAGTGGCTTTGGCCATTTTGTCACTGGGAGCAAAGAGCAAAACCCTGGAAGAGATTCTAGAAGGTCTCAAGTTCAATCTCACAGAGACCCCTGAGGCAGACATCCACCGGGGCTTTGGGCATCTCCTCCACATGCTCAGTCAGCCAGGGGACCAGGTGCAGATCAACACAGGCAGCACCATATTTGTTGAAAAGCACCTGCAGATCCTGACAGAGTTCAAGGAGAAGGCAAGGGTGCTCTACCAGGCTGGTGCTTCCACAGCTGACTTCCAGCAGCCTCATGAGGCCAAAAAGCTCATC…
>Neotoma.fuscipes_serpina3-6
ACACTGACCTCCACCAACACTGACTTCGCCTTCAGCCTCTACAAGGAGCTGGCTTTGAAGAATCCAGATAAAAATGTTGTCTTCTCCCCATTCAGCATTTCAACAGCCTTGGCCATCCTGTCACTGGGAGCAAGCAGCAACACCCTGGAAGAGATTCTAGAAGGTCTCAAGTTCAATCTCACAGAGACCCCTGAGGCAGACATCCACCGAGGCTTTGGGCACCTCCTCCACATGCTCAGTCAGCCAGGGGACCAGGTGCAGATCAGAACAGGTAGTGCCATGTTTGTTGAAAAGAGCCTGCAGATCCTGGCAGAGTTCAAGGAGAAGGCAAGGGCACTGTACCAGGCTGAGGCCTCCACAGCCGACTTCCAGCAGCCTCATAAGACCATAAAGCTCATC…
>Neotoma.macrotis_serpina3-6
ACACTGACCTCCGCCAACACTGACTTCGCCTTCAGCCTCTACAAGGAGCTGGCTTTGAAGAATCCAGATAAAAATGTTGTCTTCTCCCCATTCAGCATTTCAACAGCTTTGGCCATCCTGTCACTGGGAGCAAGCAGCAACACCCTGGAAGAGATTCTAGAAGGTCTCAAGTTCAATCTCACAGAGACCCCTGAGGCAGACATCCACTGGGGCTTTGGGCACCTTCTCCACATGCTCTGTCAGTCAGGGGACCAGGTGCAGATCAGAACAGGTAGTGCCATGTTTGTTGAAAAGAGCCTGCAGATCCTGGCAGAGTTCAAGGAGAAGGCACGGGCACTGTACCAGGCTGAGGCCTCCACAGCTGACTTCCAGCAGCCTCATGAAGCCAAAAAGCTCATC…
>Neotoma.fuscipes_serpina3-1
ACACTGGCCTCCATCAACACTGACTTTGCCTTCAGCCTCTACAAGGAGCTGGCTTTGAAGAATCCAGATAAAAATGTTGTATTCTCCCCACTCAGCATCTCAGTGGCATTGGCCATCCTGTCCCTGGGAGCAAGCAGCAACACCCTGGAAGAGATTCTAGAAGGTCTGAAGTTCAATCTCACAGAGACCCCTGAGGCAGACATCCACCAGGGATTTGGGCACCTCCTCCACATGCTCAGTCAGCCAGGGGACCAGGTGCAGATCAGAACAGGTAGTGCCATGTTTGTTGAAAAGCGCCTGCAGATCCTGGCAGAGTTCAAGGAGAAGGCAAGGGCACTGTACCAGGCTGAGGCTTCCACAGCCGACTTCCAGCAGCCTCATGAGGCCAAAAAGCTCATC…
>Neotoma.macrotis_serpina3-1
ACACTGGCCTCCATCAACACTGACTTTGCCTTCAGCCTCTACAAGGAGCTGGCTTTGAAGAATCCAGATAAAAATGTTGTATTCTCCCCACTCAGCATCTCAGTGGCATTGGCCATCCTGTCCCTGGGAGCAAGCAGCAACACCCTGGAAGAAATTCTAGAAGGTCTGAAGTTCAATCTCACAGAGACCCCTGAGGCAGACATCCACCAGGGATTTGGGCACCTCCTCCACATGCTCAGTCAGTCAGGGGACCAGGTGCAGATCAGAACAGGTAGTGCCATGTTTGTTGAAAAGCGCCTGCAGATCCTGGCAGAGTTCAAGGAGAAGGCAAGGGCACTGTACCAGGCTGAGGCTTCCACAGCCGACTTCCAGCAGCCTCATGAGGCCAAAAAGCTCATC…
>Neotoma.fuscipes_serpina3-2
ACGCTGGCCTCCATCAACACTGACTTTGCCTTCAGCCTCTACAAGGAGCTGGCTTTGAAGAATCCAGATAAAAATGTTGTCTTCTCCCCACTCAGCATCTCAGTGGCATTGGCCATCCTGTCCCTGGGAGCAAGCAGCAACACACTTGAAGAAATTCTAGAAGGTCTCAAGTTCAATCTCACAGAGACCCCTGAGGGAGACATCCACCAGGGCTTTGGGCACCTCCTCCACATGCTCAGTCAGCCAGGGGACCGGGTGCAGATCAGAACAGGTAGTGCCATGTTTGTTGAAAAGAGCCTGCAGATCCTGGCAGAGTTCAAGGAGAAGGCAAGGGCACTGTACCAGGCTGAGGCCTCCTTGACTGACTTCCAGCAGCCTCATGATGCCATAAAGCTCATC…
>Neotoma.macrotis_serpina3-2
ACACTGGCCTCCATCAACACTGACTTTGCCTTCAGCCTCTACAAGGAGCTGGCTTTGAAGAATCCAGATAAAAATGTTGTCTTCTCCCCACTCAGCATCTCAGTGGCATTGGCCATCCTGTCCCTGGGAGCAAGCAGCAACACACTTGAAGAAATTCTAGAAGGTCTGAAGTTCAATCTCACAGAGACCCCTGAGGGAGACATCCACCAGGGCTTTGGGCACCTCCTCCACATGCTCAGTCAGCCAGGGGACCGGGTGCAGATCAGAACAGGTAGTGCCATGTTTGTTGAAAAGAGCCTGCAGATCCTGGCAGAGTTCAAGGAGAAGGCAAGGGCACTGTACCAGGCTGAGGCCTCCTTGACTGACTTCCAGCAGCCTCATGATGCCATAAAGCTCATC…
>Neotoma.fuscipes_serpina3-11
ACGCTGGCCTCCGTCAACACTGACTTTGCCTTCAGCCTCTACAAGGAGCTGGCTTTTAAGAATCCAGATAAAAATATCGTCTTCTCCCCATTCAGCGTCTCAGTGGCATTGGCCATCCTGTCCCTAGGAGCAAGCAGCAACACCCTGGAAGAGATTCTAGAAGGTCTCAAGTTCAATCTCACAGAGACCCCTGAGGCAGACATCCACCAGGGTTTTCGGCACCTCCTCCACATGCTCTGTCAGCCAGGGGACCAGGCGCAGATCAGAACAGGTAGTGCCATGTTTGTTGAAAAGCGCCTGCAGATCCTGGCAGAGTTCAAGGAGAAGGCAAGGGCACTGTACCAGGCTGAGGCCTCCACAGCTGACTTCCAGCAGCCTCAGGAGGCCATAAAGCTCATC…
>Neotoma.macrotis_serpina3-9
ACGCTGGCCTCCATCAACACTGACTTTGCCTTCAGCCTCTACAAGGAGCTGGCTTTTAAGAATCCAGATAAAAATATCGTCTTCTCCCCATTCAGCGTCTCAGTGGCATTGGCCATCCTGTCCCTAGGAGCAAGCAGCAACACCCTGGAAGAGATTCTAGAAGGTCTCAAGTTCAATCTCACAGAGACCCCTGAGGGAGACATCCACCAGGGTTTTGGGCACCTCCTCCACATGCTCAGTCAGCCAGGGGACCAGGCGCAGATCAGAACAGGTGGTGCCATGTTTGTTGAAAAGCGCCTGCAGATCCTGGCAGAGTTCAAGGAGAAGGCAAGGGCACTGTACCAGGCTGAGGCCTCCACAGCCGACTTCCAGCAGCCTCAGGAGGCCATAAAGCTCATC…
>Neotoma.macrotis_serpina3-11
ACGCTGGCCTCCATTAACACTGACTTTGCCTTCAGCCTCTACAAGGAGCTGGCTTTGAAGAATCCAGATAAAAATATCGTCTTCTCCCCATTCAGCGTCTCAGTGGCATTGGCCATCCTGTCCCTAGGAGCAAGCAGCAACACCCTGGAAGAGATTCTAGAAGGTCTCAAGTTCAATCTCACAGAGACCCCTGAGGCAGACATCCACCAGGGTTTTGGGCACCTCCTCCACATGCTCAGTCAGCCAGGGGACCAGGCGCAGATCAGAACAGGTGGTGCCATGTTTGTTGAAAAGCGCCTGCAGATCCTGGCAGAGTTCAAGGAGAAGGCAAGGGCACTGTACCAGGCTGAGGCCTCCACAGCTGACTTCCAGCAGCCTCATGAGGCCATAAAGCTCATC…
>Rattus.norvegicus_serpina3-1
ACATTGGAGTCCATCAACACTGACTTTGCCTTCAGCCTTTACAAGATGCTGGCTTTGAAGAATCCAGATAAAAATGTTGTCTTCTCCCCACTTAGCATCTCAGCTGCCTTGGCCATTGTGTCCCTGGGAGCAAAGGGCAACACCCTGGAAGAGATTCTAGAAGTTCTCAGGTTCAATCTCACAGAGAGCTATGAGACAGACATCCACCAGGGCTTTGGGCACCTCCTCCAGAGGCTCAGTCAGCCAGGGGACCAGGTAAAGATCATCACAGGCAATGCTCTGTTTATTGATAAGAACCTTCAGGTCCTGGCAGAGTTCCAGGAGAAGACAAGGGCTCTGTACCAGGTTGAGGCCTTCACAGCTGACTTCCAGCAGCCTCGTGTGACCGAAAAGCTCATC…
>Rattus.norvegicus_serpina3-4
ACATTGGCTTCCATCAACACTGACTTCACATTGAGCCTCTACAAGAAGCTGGCTTTGAGGAATCCAGATAAAAATGTTGTCTTCTCCCCTCTTAGCATCTCAGCTGCCTTGGCCATTTTGTCTCTGGGAGCAAAAGACAGCACCATGGAAGAGATTCTAGAAGGTCTCAAGTTCAATCTCACAGAGATCACTGAGGAAGAAATCCACCAGGGCTTTGGGCACCTCCTACAGAGGCTCAGCCAGCCAGAGGACCAGGCAGAGATCAATACAGGTAGTGCCCTGTTTATTGACAAAGAGCAGCCGATACTGTCAGAATTCCAGGAGAAGACAAGGGCTCTGTACCAGGCTGAGGCCTTCGTAGCTGACTTCAAGCAGTGCAATGAGGCCAAAAAGTTCATC…
>Rattus.norvegicus_serpina3-5
ACATTGGCTTCCAGCAACACTGACTTCGCATTGAGCCTCTACAAGAAGCTGGCTTTGAGGAATCCAGATAAAAATGTTGTCTTCTCCCCTCTTAGCATCTCAGCTGCCTTGACCATTTTGTCTCTGGGAGCAAAAGACAGCACCATGGAAGAGATTCTAGAAGGTCTCAAGTTCAATCTCACAGAGATCACTGAGGAAGAAATCCACCAGGGCTTTGGGCACCTCCTACAGAGGCTCAGCCAGCCAGAGGACCAGGTAGAGATCAATACAGGTAGTGCCCTGTTTATTGACAAAGAGCAGCCGATACTGTCAGAATTCCAGGAGAAGACAAGGGCTCTGTACCAGGCTGAGGCCTTCATAGCTGACTTCAAGCAGCCCAATGAGGCCAAAAAGCTCATC…
>Mus.musculus_serpina3-3
ACATTGGCCTCCATCAACACTGACTTTGCCTTCAGCCTCTACAAGAAGCTGGCTTTGAAGAATCCAGATACAAATATTGTCTTCTCCCCACTTAGCATCTCAGCTGCCTTGGCCATCGTGTCCCTGGGAGCAAAGGGCAACACCCTGGAAGAGATACTAGAAGGTCTCAACTTCAATCTCACAGAGACCCCTGAAGCAGACATCCACCAGGGCTTTGGACATCTCCTACAGAGGCTCAGCCATCCAGGGGAGCAGGTACAGATCAGCACAGGCAGTGCCCTGTTTGTTGAAAAGCACCTGCAGATTCTGGCAGAATTCCAGGAGAAGGCAAGGGCTCTGTACCAGGCTGAGGCCTTCACAGCAGACTTCCAGCAGCCTCTCGAGGCCACAAAGCTCATC…
>Mus.musculus_serpina3-8
ACATTGGCCTCCGTCAACACTGACTTTGCCTTCAGTCTGTACAAGAAGCTGGCTTTGAAGAATCAAGATAAAAATATTGTCTTCTCCCCACTTAGCATCTCAGCTGCCTTGGCCCTCGTGTCCCTGGGAGCAAAGGGCAAGACCATGGAAGAGATTTTAGAAGGCCTCAAGTTCAATCTCACAGAGACCCCTGAAGCAGACATCCACCAGGGCTTTGGCAACCTCCTACAGAGTCTCAGCCAGCCAGAAGACCAGGATCAGATAAACATAGGCAATGCCATGTTTATTGAAAAGGACCTGCAGATCCTGGCAGAATTCCATGAGAAGACAAGGGCTCTGTACCAGACTGAGGCCTTCACAGCAGACTTCCAGCAGCCTACTGAGGCCAAAAACCTCATC…
>Mus.musculus_serpina3-9
ACATTGGCGTCCATCAACACTGACTTTGCCTTCAGCCTGTACAAGAAGATGGCTTTGAAGAATCCAGATAAAAATATTGTCTTCTCCCCACTTAGCATCTCAGCTGCCTTGGCCCTCGTGTCCCTGGGAGCAAAGGGCAACACCCTGGAAGAGATTTTAGAAGGTCTCAAGTTCAATCTCACAGAGACCTCTGAAGCAGACATCCACCAGGGCTTTGGGCACCTCCTACAGAGGCTCAGCCAGCCAGAAGACCAGGATCAGATAAACATAGGCAATGCCATGTTTATTGAAAAGGACCTGCAGATCCTGGCAGAATTCCATGAGAAGACAAGGGCTCTGTACCAGACTGAGGCCTTCACAGCAGACTTCCAGCAGCCTACTGAGGCCACAAAGCTCATC…
>Mus.musculus_serpina3-10
ACATTGGCCTCCATCAACACTGACTTTGCCTTCAGCCTCTACAAGGAGCTGGTTTTGAAGAATCCAGATAAAAATATTGTCTTCTCCCCACTTAGCATCTCAGCGGCCTTGGCCGTCATGTCCCTGGGAGCAAAGGGCAACACCCTGGAAGAGATTCTAGAAGGTCTCAAGTTCAATCTTACAGAGACCTCTGAGGCAGACATCCACCAGGGCTTTGGGCACCTCCTACAGAGGCTCAACCAGCCAAAGGACCAGGTACAGATCAGCACGGGTAGTGCCCTGTTTATTGAAAAGCGCCAGCAGATCCTGACAGAATTCCAGGAGAAGGCAAGGGCTCTGTACCAGGCTGAGGCCTTCACAGCAGACTTCCAGCAGCCTCGTCAGGCCAAAAAGCTCATC…
>Rattus.norvegicus_serpina3-6
ACATTGGCCTCCATCAATACTGACTTTGCCTTCAGCCTCTACAAGAAGCTGGCTTTGAGGAATCCAGATAAAAATGTTGTCTTCTCCCCACTTAGCATCTCAGCCGCCTTGGCCGTCGTGTCCCTGGGAGCAAAGGGCAACAGCATGGAAGAGATTCTAGAAGGTCTCAAGTTCAATCTCACAGAGACCCCTGAGACAGAAATCCACCGGGGCTTTGGACACCTCCTCCAGAGGCTCAGCCAGCCAAGGGACGAGATACAGATCAGTACAGGCAATGCCCTGTTTATTGAAAAACGCCTTCAGGTCCTGGCAGAGTTCCAGGAGAAGGCAAAGGCTCTGTACCAAGCTGAGGCCTTCACAGCTGATTTCCAGCAGTCTCGTGAGGCCAAAAAGCTCATC…
>Rattus.norvegicus_serpina3-3
ACATTGTCCTCCTGCAACACTGACTTTGCCTTCAGCCTCTACAAGGAGCTGGTTTTGAAGAATCCAGATAAAAATATTGTCTTCTCCTCTTTCAGCATCTCCACTGCCTTAGTCCTCCTGTCCCTAGGAGCAAAGAACAACACCCTGAAGGAAATTCTAGAAGGTCTCAAGTTCAATCTCACAGAGACCCCTGAGGCAGAGATCCACCAGGGCTATGAGCACCTCCTACAGAGGCTCAATCTGCCAGGGGACCAGGTACAGATCAGCACAGGCAGTGCCCTGTTTATTAAAAAACACCTGCAGATCCTGGCAGAATTCCAGGAGAAGGCAAGGGCTCTGTATCAGGCTGAGGCCTTCTCCACTGACTTCCAGCAGCCTCATGAGGCCAAAAAGCTCATC…
>Mus.musculus_serpina3-4
ACACTGGCCTCCAGCAACACTGACTTTGCCTTCAGCCTCTACAAGGAGCTGGTTTTGAAGAATCCAGATGAAAATGTTGTCTTCTCCCCATTCAGCATCTGCACTGCCTTGGCCCTGCTGTCCCTGGGAGCAAAGAGCAACACCCTGAAGGAAATCCTAGAAGGTCTCAAGTTCAACCTCACAGAGACCCCTGAACCAGACATCCACCAGGGCTTTAGGTACTTGCTAGACCTTCTCAGTCAGCCAGGGAACCAGGTACAGATCAGCACAGGCAGTGCCCTGTTTATTGAAAAGCACCTGCAGATCCTGGCAGAGTTCAAGGAGAAAGCAAGGGCTCTGTACCAGGCTGAGGCCTTCACAGCAGATTTCCAGCAGCCTCTCGAGGCCACAAAGCTCATC…
>Mus.musculus_serpina3-6
ACAGTGGCCTCCAGCAACACTGACTTTGCCTTCAGCCTCTACAGGAAGCTGGTTTTGAAGAATCCAGATGAAAATGTTGTCTTCTCCCCATTCAGCATCTTCACTGCCTTGGCCCTCCTGTCCCTGGGAGCAAAGAGCAACACCCTGAAGGAAATCCTAGAAGGTCTCAAGTTCAACCTCACAGAGACCCCTGAACCAGACATCCACCAGGGCTTTAGGTACTTGCTAGACCTTCTCAGTCAGCCAGGGGACCAGGTACAGATCAGCACAGGCAGTGCCCTGTTTGTTGAAAAGCACCTGCAGATCCTGGCAGAGTTCAAGGAGAAGGCAAGGGCTCTGTACCAGGCTGAGGCCTTCACAGCAGATTTCCTGCAGCCTTGCCAGGCCAAAAAGCTCATC…
>Chrysochloris.asiatica_serpina3
AGACTCGCCTCCAGCAACATCGACTTCGCCCTCAGTCTTTATAAGCAGTTGGCTTTGAAGACCCCCAACAAGAATGTCATCTTCTCACCCGTGAGCATCTCCACGGCCTTGGCCTTTGTGTCCTTGGGGGCCCATGGTACCACCCAGACAGAGATTCTTGAAGGCCTGAAGTTCAACCTCACAGAGATCTCTGAGGCCGAAATCCACCAGAGCTTCCAGCACCTTCTGCACCTCCTCAACCAGCCCAGCGACCAGCTGCAATTGAGCATGAGCAACGCCATGTTCCTCCATGAGCATCTGAATCTGCTGGAGAAGTTCAAGGAGGACGCCCAGGCACTGTACGGGGCTGAGGCCTTCAACACCAACTTCCAGGACACCGCCACCACCGAGACACTCATC…
>Trichechus.manatus_serpina3
AGAATATCCCCCAGCAACACCAACTTCGCCTTCAGCCTGTACAAGAAGTTGGCTTTGAACACCTCCGAAGAAAATATCATCTTCTCGCCCATAAGCATCTCCACGGCCTTGGCCTTCGTGTCCCTGGGAGCCCGTGGCACCACCTTGACAGAGATTCTTGAAGGGCTGATGTTCAACCTCACAGAGATCCCCGAGGCTGAAATCCACCAGGGCTTCCAGCACCTTCTGAGCACCCTCAACCAGTCCAGCAAAGAGCTGCAGCTGAGCATGGGCAACACTATGTTCGTCGATGAGCATCTAAAGCTGCTGGAGAAGTTCAAGGAGGGCGCCCAGAAGCAGTACAGAGCTGAGGCCCTCAATGTCAACTTCCAGGGCACCTCTGACGCCGAGAAGTTTATC…
>Loxodonta.africana_serpina3
AAAGTAGCCTCCAGCAACATCAACTTTGCCTTCAGCCTGTACAAGAAGTTGGCTTTGAACACCCCCAACGAGAATGTCATCTTCTCACCTATCAGTATCTCTGTGGCCTTGGCCTTCGTGTCCCTGGGGGCCAATAGCACCACCCTGACAGAGATTCTCGAAGGCCTGAGGTTCAACCTCACGGAGACCCCTGAGGCCGAAATCCACCGGGGCTTCCAGCACCTTCTGAGCACCTTTAACCAGTCCAGCAACGAGTTGCAGCTGAGCATGGGCAATGCCATGTTTGTCGACGAGAACCTGAAGCTGCTGGAGAAGTTCAGGGAGAAGGCCCAGGAGCTGTATGGGGCTGAGACCTTCAATGTCAAATTTCTGGACATCTCTGCCGCCGAGAAGTTCATC…
>Sus.scrofa_serpina3-5
GCCATTGTCCCCAGCAACACCGACTTCGCCTTCAGCCTCTACAAGCAGCTGGTTTCTTTAGACCCCAGTAAGAACGTCATCTTCTCCCCGCTGAGCGTCTCCATAGCCTTGGCCTTCCTGTCTCTGGGGGCCCGAGGCCCCACCCTGACAGAGCTCCTGGAAGGCCTCAAGTTCAACCTCACAAAGACCCCCGAGGCAGAAATCCACCAGGGCTTCCAGCACCTCCTGCAGGCCCTCAGCCAACCCAGCAACCTGCTGCAGCTGAACGTGGGCAACGCCATGTTCGTGGATGAGCATCTGAAGCTGCTGGACGAGTTCAGGCAAGACGCCCAGGCAAAGTTCGCCTCCGATGTCTTTTCCACCAACTTCAAGGATCCCGGGGCTGCCGTCGTGTTCATC…
>Sus.scrofa_serpina3-2
GCCGTCGTCTCCAGCAACACCGACTTCGCCTTCAGCCTCTACAAGCAGCTGGTTTCTTTAGACCCCAATAAGAACGTCATCTTCTCCCCGCTGAGCGTCTCCATAGCCTTGGCCTTCCTGTCTCTGGGGGCCCGAGGCTCCACCCTGACAGAGCTCCTGGAAGGCCTCAAGTTCAACCTCACAAAGACCCCCGAGGCAGAAATCCACCAGGGCTTCCAGCACCTCCTGCGGGCCCTCAGCCAACCCAGCAACCTGCTGCAGCTGAACGTGGGCAACGCCATGTTCGTGGATGAGCGGCTGAAGCTGCTGGACAAGTTCGTCCAAGATGCCCGTGAGCTGTACTTCTCCGAGGCCTTCTCCATCAGCTTTAAGGACTCCGATGCTGCCGTAGAGTTCATC…
>Sus.scrofa_serpina3-6
GCCGTCGTCTCCAGCAACACCGACTTCGCCTTCAGCCTCTACAAGCAGCTGGTTTCTTTAGACCCCAGTAAGAACGTCATCTTCTCCCCGCTGAGCGTCTCCATAGCCTTGGCCTTCCTGTCTCTGGGGGCCCAAGGCTCCACCCTGACAGAGCTCCTGGAAGGCCTCAAGTTCAACCTCACAAAGACCCCCGAGGCAGAAATCCACCAGGGCTTCCAGCACCTCCTGCAGGCCCTCAGCCAACCCAGCAACCTGCTGCAGCTGAACGTGGGCAACGCCATGTTCGTGGATGAGCATCTGAAGCTGCTGGACAAGTTCGTCCAAGATGCCCGTGAGCTGTACCACTCCGAGGCCTTCCCCACTAACTTCCAGGATTTAGAAGCTGCCAGGAGACTCATT…
>Tursiops.truncatus_serpina3-1
ACTTTCGTCTCCAGCAACAGCGACTTCGCCTTCAGCCTCTACAAGCAGTTGGCTTTGAAGACCTCCAATGAGAATGTCATCTTCTCGCCCCTGAGCGTCTCCATGGCCTTGGCCTTCCTGTCCCTGGGGGCCCGCGGACCCACCCTGACGGAGACCCTGGAAGGCCTCAAGTTCAACCTCACAGAGACCCCCGAGACAGAAATCCACCAGGGCTTCCAGCACTTCCTGCTGACGCTCGGCCGACCCAGCGACCAGCTGCAGCTGAGCGTGGGCAACGCCATGTTCGTCCAGGAGCAGCTGAAGCTTCTGGACAAATTCAGGGAAGATGCCCGGGCACTGTGTGCCTCCGAGGCCTTCTCCACTGACTTCCGGGATTCCGACACTGCCAAGAAGCTCATC…
>Camelus.bactrianus_serpina3
ACATTAGCCTCCAGCAACACCAACTTCGCCTTCAGCCTCTACAAGCAGTTGGCTTTGAAGACCCCTGATAAGAATGTCATCTTCTCCCCGCTGAGCGTCTCCATGGCCTTGGCCTTCCTGTCCCTGGGGGCCCGCGGCACGACCCTGACGGAGATCCTCGAAGGCCTCAAGTTCAACCTCACGGAGACCCCCGAGTCAGAAATCCACCAGGGCTTCCAGCACCTCCTGCAGACACTCGGCCAACCCAGCAACCAGCTGCAGCTGAGCGTGGGCAACGCCATGTTCGTCCAAGAGCAGCTGAAGCTGCTGGACAAGTTCAGGGACGACGCCCGGGCGCTGTACGCGGCCGAGGTCTCCTCCATCAACTTCCGGGACCCCGACACCGCCAAGAGTCTCATC…
>Bos.taurus_serpina3-3
TCATTAGCCTCCAGCAACACTGACTTCGCCTTCAGCCTCTACAAGCAGTTGGCTTTGAAGGACCCCAATAAGAATGTCATCTTCTCCCCTCTGAGCATCTCCATAGCCTTGGCCTTCCTGTCCCTGGGGGCTCATGACCACACTGTGACAGAGATCCTGGAAGGTCTCAAGTTCAACCTCACAGAGACCCCCGAGACAGAAATCCACCAGGGCTTCCAGCACCTCCTGCAGACGTTCAATCAGCCCAGCAACCAGCTGCAGCTGAGCGTGGGCAACGCCATGTTTGTGTCAGAGGAGCTGAAGCTGCTGGACAAATTCAGGAAAGATGCCGAGGCTTTTTACGCCTCTGAGGTTTTATCCACTAACTTCAAGGATTCTGAAGCTGCCGTAAAGCTTATC…
>Bos.taurus_serpina3-5
TCATTAGCCTCCAGCAACACTGACTTCGCCTTCAGCCTCTACAAGCAGTTGGCTTTGAAGGACCCCAATAAGAACGTCATCTTCTCCCCTCTGAGCATCTCCATAGCCTTGGCCTTCTTGTCCCTGGGGGCTCATGGCCCCACTGTGACAGAGATCCTGGAAGGTCTCAAGTTCAACCTCACAGAGACCCCCGAGACAGAAATCCACCAGGGCTTCCAGCACCTCCTGCAGACGTTCAATCAGCCCAGCAACCAGCTGCAGCTGAGCGTGGGCAACGCCATATTTGTGCCAGAGGAGCTGAAGCTGCTGGACAAATTCAGGAAAGATGCCGAGGCTTTTTACGCCTCTGAGGTTTTATCCATCAACTTCAAGGATTCTGAAGCTGCCGTAAAGCTTATC…
>Bos.taurus_serpina3-1
TCATTAGCCTCAAGCAACACTGACTTCGCCTTCAGCCTCTACAAGCAGTTGGCTTTGAAGAACCCCAATAAGAATGTCATCTTCTCCCCTCTGAGCATCTCCATAGCCTTGGCCTTCCTGTCCCTGGGGGCTCGTGGCCCCACTGTGACAGAGATCCTGGAGGGTCTCAAGTTCAACCTCACAGAGACTCCCGAGAGAGAAATCCACCAAGGTTTCCAGCACCTCCTGCAGATGCTCAGTCGACCCAGCAATGAGCTGCAGCTAAGCGTGGGCAACACCATGTTCGTGCAGGAGCAGCTAAAGCTGCTGGACAAGTTCAGGGAAGATGCCTTGGCGCTGTACACCTCCGAGGCCTTCTCGACCAACTTCAAGGATCCTGAAACTGCCAAGAGTCTAATA…
>Oryx.dammah_serpina3
ACATTAGCCTCCAGCAACACCGACTTCGCCTTCAGCCTCTACAAGCAGTTGGCTTTGAAGAACCCCAATAAGAACGTCATCTTCTCCCCTCTGAGTGTCTCCATAGCCTTGGCCTTCCTGTCCCTGGGGGCCCGTGGCTCCACCCTGACGGAGATCCTGGAAGGTCTCAAGTTCAACCTCACAGAGACCCCTGAGACAGAAATCCACCAGGGCTTCCAGCACCTCCTGCAGACACTCAATCGACCCAGCAATGAGCTGCAGCTGAGTGTGGGCAACGCCATGTTCGTGCAGGAGGAGCTGAAGCTGCTGGACAAGTTCATAGAAGACGCCCGGGTGCTGTACTCCTCTGAGGCCTTCCCCACTGAGTTCAAGGATTCCAATGCTGCCGTGGAGCTCATC…
>Bos.taurus_serpina3-6
ACGTTAGCCTCCAGCAACACCGACTTCGCCTTCAGCCTCTACAAGCAGTTGGCTTTGAAGAACCCCAATAAGAATGTCATCTTATCCCCGCTGAGTGTCTCCATAGCCTTGGCCTTCCTGTCTCTGGGGGCCCGTGGCTCCACCCTGACAGAGATCCTGGAAGGTCTCAAGTTCAACCTCACAGAGATCCAGGAGAAAGAAATACACCATAGCTTTCAGCACCTCCTGCAGGCGCTCAATCAACCCAGCAACCAGCTGCAGCTGAGCGTGGGCAACGCCATGTTCGTGCAGGAGGAGCTGAAGCTGCTGGACAAGTTCATAGAAGATGCCCAGGTGCTGTACTCCTCTGAGGCCTTCCCGACCAACTTCAGGGATTCTGAAGCTGCCAGGAGTCTAATA…
>Bos.taurus_serpina3-2
ACGTTAGCCTCCAGCAACACCGACTTCGCCTTCAGCCTCTACAAGCAGTTGGCTTTGAAGAACCCCAATAAGAATGTCATGTTCTCCCCGCTGAGTGTCTCCATGGCCTTGGCCTTCCTGTCTCTGGGGGCCCGTGGCCCCACCCTGACAGAGATCCTGGAAGGCCTCAAGTTCAACCTCACGGAGATCCAGGAGACACAGATCCACCAGGGCTTCCAGCACCTCCTGCAGGCGCTCAATCGACCCAGCAACCAGCTGCAGCTGAGCGTGGGCAACGCCATGTTTGTGCAGGAGGAGCTGAAGCTGCTGGACAAGTTCATAGAAGATGCCCGTGTGCTGTACTCCTCCGAGGCCTTCCCGACCAACTTCGGGGATCCTGAAGCTGCCAAGAGTCTAATA…
>Bos.taurus_serpina3-4
ACGTTAGCCTCCAGCAACACCGACTTCGCCTTCAGCCTCTACAAGCAGTTGGCTTTGAAGAACCCCAATAAGAATGTCATGTTCTCCCCGCTGAGTGTCTCCATGGCCTTGGCCTTCCTGTCTCTGGGGGCCCGTGGCCCCACCCTGACAGAGATCCTGGAAGGCCTCAAGTTCAACCTCACGGAGATCCAGGAGACACAGATCCACCAGGGCTTCCAGCACCTCCTGCAGGCGCTCAATCGACCCAGCAACCAGCTGCAGCTGAGCGTGGGCAACGCCATGTTTGTGCAGGAGGAGCTGAAGCTGCTGGACAAGTTCATAGAAGATGCCCGTGTGCTGTACTCCTCCGAGGCCTTCCCGACCAACTTCGGGGATCCTGAAGCTGCCAAGAGTCTAATA…
>Ictidomys.tridecemlineatus_serpina3
AGATTTGCCTCCAACAATGCTGACTTCACCTTCAGCCTCTACAAACAGTTGGCTTCCAGGAATCCCCAAGAGAATGTCGTCTTCTCCCCCCTGAGCATCTCTACCGCCCTGGCCTTCCTGGCCCTGGGGGCCCACAACACCACCCTGAGGGAGCTTCTCCAGGGCCTCAAATTCAACCTCATGGCGATCACGGAGGCGGAAATCCACCAGGGCTTCCAGCATCTCCTGCGCACCCTCAGCCAGCCCAGCGACCAGCTGCAGCTCAGCATAGGCAATGCCATGTTCGTCAAGGACGATCTGGAGCTGCTGACCAAGTTCACTGATGATGCCCAGAGCCTATATGAGGCCCAGACCTTCACCACCAACTTCCAGGACCTTGATGCTGCAGAGAAGAGCATC…
>Marmota.marmota_serpina3
AGATTTGCCTCCAACAATGCTGACTTCACCTTCAGCCTCTACAAACAGTTGGCTTCCAGGAATCCCCAAGAGAATGTCGTCTTCTCCCCACTGAGCATCTCTACCGCCCTGGTCTTCCTGGCCCTGGGGGCCCACAACACCACCCTGATGGAGCTTCTCCAGGGCCTCAAATTCAACCTCACGGAGACCACAGAGGCGGAAATCCACCAGGGCTTCCAGCATCTCCTGCACACTCTCAGCCAGCCCAGTGACCAGCTGCAGCTCAGCATAGGCAATGCCATGTTTGTCAATGACGATCTGGAGCTGCTGACCAAGTTCACCGATGATGCCCAGAGCCTATATGAGGCCCAGACCTTCACCACCAACTTCCAGGACCTTGAAGCTGCAGAGAAGAGCATC…
>Urocitellus.parryii_serpina3
AGATTTGCCTCCAACAATGCCGACTTCACCTTCAGCCTCTACAAACAGTTGGCTTCCAGGAATCCCCAAGAGAATGTCGTCTTCTCCCCACTGAGCATCTCTACCGCCCTGGCCTTCCTGGCCCTGGGGGCCCACAACACCACCCTGAGGGAGCTTCTCCAGGGCCTCAAATTCAACCTCACGGCGATCACGGAGGCGGAAATCCACCAGGGCTTCCAGCATCTCCTGCGCACCCTCAGCCAGCCCAGCGACCAGCTGCAGCTCAGCATAGGCAACGCCATGTTCGTCGAGGATGATCTGGAGCTGCTGGCCAAGTTCACTGATGATGCCCAGAGCCTCTATGAGGCCCAGACCTTCACCACCAACTTCCAGGACCTTGACGCTGCCGAGAAGAGCATC…
>Condylura.cristata_serpina3
CAGCTGGCCTCCAGCAACACCGAATTCGCCTTCAGCCTCTACAAGCAGTTGGCTTCAAAGAACCCCAATAGAAACGTAGTCTTCTCTCCACTGAGTATCTCCATGGCCTTGGCCTTCCTGTCCCTGGGGGCCCGGAGCACCACCCTGACAGAGATCCTGGAGGGCCTCAAGTTCAACCTCACGGAGACCCCTGAGGCTGAGATCCACCGGGGCTTCCAGAACCTGCTGGGCTCCCTCAGCCGCCCCAGCGACCCGCTGCAGCTGAGCGTGGGTAACGCCATGTTCGTGAGTGAGTCGCTGAAGCTGCTGGACACGTTCAAGGCTGACGCGCAGGCCCTGTTTGCCTCCGAGGCCTTCTCCACCAACTTCCAGAACACCAACGCCGCCGAGAGGCTCATC…
>Choloepus.didactylus_serpina3
AGGATGGCCGCCAGCAACGCCGACTTCGCCTGCAGCCTCTACAAGCAGTTGGCTTTGAAGGCCCCTGACAGGAACATCGTCTTCTCGCCGGTGAGCATCTCCATGGCCTTGGCCTTCCTGTCCCTGGCGGCCCGTGGCACCACCCTGACGGAGATTCTGGAAGGCCTGAAGTTCAACCTCACCGAGACCCCTGAGGCCCAGATCCACCAGGGCTTCCGGCGCCTGGCGCAGGCCCTCAACCAGCCGCACCCCCAGCTGCAGCTGCACACGGGCAACGCCCTGTTCGTCAGCGGGGCCCTGCAGCTGCTGGACAGGTTCGTGGAAGACGCCCAGGTTCTGTATGCCTCTGAGGCCTTCACCACCAACTTCCAGGACTCCGCCGCCGCCGAGAAGCTCATC…
>Dasypus.novemcinctus_serpina3
AGGGTGGCCTCCAGCAGCACCGACTTCGCCTTTGGCCTCTACAGGCAGCTGGTTTCAGAGGCTCCCGACAAGAATGTCATTTTCTCCCCACTGAGCGTCCACACGGCCTTGGGCTTCCTGTCCCTGGTAGCCCGGGGCACCACCCAGACAGAGCTCCTGGAAGGCCTCAAGTTCAACCTCACTGAGACCCCCGAGGCGGAAATCCACCAGGGCTTCCAGCACCTGCTCCAGGCGTTCAGCCAGCCCAGGCCCGCGCTGCAGCTGAGCATGGGCAACGCCTTGTTCGTCAGCGAGGCGCAGAAGCTGCTAGAGAGGTTTCTGGAAGACGCCCGGGGCCTGTACGCCTCTGAGGCCTTCACCACCAATTTCCAGGACACCGAGGCCGCCAAGCAGCTCATC…
>Carlito.syrichta_serpina3
---CTGGCCTCCAGCAGCCTGGACTTTGCCTTCAGCCTCTACAGGCAGCTGGTTCGGCAGACCCCCGGGGAGAACGTCATCTTCTCTCCGCTGAGCACCTCCATGGCCCTGGCCTTCCTGTTGCTGGGGGCCCATGGCAACACCCACACAGAGATTCTGGAAGGCCTCAAGTTGAACATCACGGAGATGTCAGAGGCAGAAGTGCACCTGAGCTTCCAGCGCCTTCTGCGCACCCTCAACCAGCCCAGCGACCAGCTGCAGCTGAGCACGGGCAACGCCATGTTCGTCCAGCAGCAGCTCCAGCTGCTGGACAAGTTCGTGGAGGATGCCAAGGAGCTGTACACCGCGGAAGCCTTCCTCACCGACTTCCAGGATACCGCCACCGCCGAGAAGGCCATC…
>Callithrix.jacchus_serpina3-1
AGATTAGCCTCCACCAACATGGACTTCGCCTTCAGCCTGTACAAGCATTTGACCCGGAAGGCCCCTGGTAGGAATGTCATCTTCTCCCCACTGAGCATCTCTACTGCCTTGGCCTTCCTGTCCCTGGGGGCCCGTAATTCCACCCTGACGGAGCTTCTCAAAGGCCTCAAGTTCAACCTCGCAGAGACTTCTGAGACAGAAATTCACCAGAGCTTCCAGCATCTTCTGCTCACCCTTGACCAGTCCAGCAATGAGCTGCACCTCAATATGAGAAATGCCATGTTCGTCAAAGAGCAGCTCAATCTGCTGGACAGGTTCACGGAGGACGCCAGGAGCCTGTATGGCGCTGAGGCCTTCGCCACTGACTTTCAGGACTCAGAGGCAGCTAAGAAGCTCATC…
>Mandrillus.leucophaeus_serpina3
GGATTAGCCTCCGCCAACGTGGACTTCGCTCTCAGCCTGTACAAGCAGTTGGTCCTGAAGGCCCCTGATAAGAATGTCATCTTCTCCCCGTTGAGCATCTCCACCGCCTTGGCCTTCCTGTCTCTGGGGGCCCATAATACCACCCTGATGGAGATTCTCAGAGGCCTCAAGTTCAACCTCACGGAGATTTCTGAGGCAGAAATTCACCAGAGCTTCCAGCACCTCCTGCGCACCCTCAACCAGTCCAGCGACGGGCTGCAGCTGAGTATGGGAAATGCTATGTTCGTCGAAGAGCAGCTCAGTCTGCTGGACAGGTTCATGGAGGATGCCAAGAGGCTGTATGGCTCCGAAGCCTTTGCCACTGACTTTCAGGACTCAGCTGTGGCTAAGAAGTTCATC…
>Cercocebus.atys_serpina3
GGATTAGCCTCCGCCAACGTGGACTTCGCTTTCAGCCTGTACAAGCAGTTGGTCCTGAAGGCCCCTGATAAGAATGTCATCTTCTCCCCGCTGAGCATCTCCACCGCCCTGGCCTTCCTGTCTCTGGGGGCCCATAATACCACCCTGATGGAGATTCTCAGAGGCCTCAAGTTCAACCTCACGGAGACTTCTGAGGCAGAAATTCACCAGAGCTTCCAGCACCTCCTGCGCACCCTCAACCAGTCCAGCGACGGGCTGCAGCTGAGTATGGGAAATGCTATGTTCGTCGAAGAGCAGCTCAGTCTGCTGGACAGGTTCCTGGAGGATGCCAAGAGGCTGTACGGCTCCGAAGCCTTTGCCACTGACTTTCAGGACTCAGCTGTGGCTAAGAAGTTCATC…
>Chlorocebus.sabaeus_serpina3
GGATTAGCCTCCACCAACGTGGACTTCGCTTTCAGCCTGTACAAGCAGTTGGTCCTGAAGGCCCCTGATAAGAATGTCATCTTCTCCCCGCTGAGCATCTCCACCGCCTTGGCCTTCCTGTCTCTGGGGGCCCATAATACCACCCTGATGGAGATTCTCAGAGGCCTCAAGTTCAACCTCACGGAGACTTCTGAGGCAGAAATTCACCAGAGCTTCCAGCACCTCCTGCGCACCCTCAACCAGTCCAGCGACGGGCTGCAGCTGAGTATGGGAAATGCCATGTTCATCGAAGAGCAGCTCAGTCTGCTGGACAGGTTCATGGAGGATGCCAAGAGGCTGTATGGCTCCGAAGCCTTTGCCACTGACTTTCAGGACTCAGCTGTGGCTAAGAAGTTCATC…
>Macaca.mulatta_serpina3
GGATTAGCCTCCGCCAACGTGGACTTCGCTTTCAGCCTGTACAAGCAGTTGGTCCTGAAGGCCCCTGATAAGAATGTCATCTTCTCCCCGCTGAGCATCTCCACCGCCTTGGCCTTCCTGTCTCTGGGGGCCCATAATACCACCCTGATGGAGATTCTCAGAGGCCTCAAGTTCAACCTCACGGAGACTTCTGAGGCAGAAATTCACCAGAGCTTCCAGCACCTCCTGCGCACCCTCAACCAGTCCAGCGACGGGCTACAGCTGAGTATGGGAAATGCTATGTTCATCGAAGAGCAGCTCAGTCTGCTGGACAGGTTCATGGAGGATGCCAAGAGGCTGTATGGCTCCGAAGCCTTTGCCACTGACTTTCAGGACTCAGCTGTGGCTAAGAAGTTCATC…
>Macaca.fascicularis_serpina3
GGATTAGCCTCCGCCAACGTGGACTTCGCTTTCAGCCTGTACAAGCAGTTGGTCCTGAAGGCCCCTGATAAGAATGTCATCTTCTCCCCGCTGAGCATCTCTACCGCCTTGGCCTTCCTGTCTCTGGGGGCCCATAATACCACCCTGATGGAGATTCTCAGAGGCCTCAAGTTCAACCTCACGGAGACTTCTGAGGCAGAAATTCACCAGAGCTTCCAGCACCTCCTGCGCACCCTCAACCAGTCCAGCGACGGGCTACAGCTGAGTATGGGAAATGCTATGTTCATCGAAGAGCAGCTCAGTCTGCTGGACAGGTTCATGGAGGATGCCAAGAGGCTGTATGGCTCCGAAGCCTTTGCCACTGACTTTCAGGACTCAGCTGTGGCTAAGAAGTTCATC…
>Macaca.nemestrina_serpina3
GGATTAGCCTCCGCCAACGTGGACTTCGCTTTCAGCCTGTACAAGCAGTTGGTCCTGAAGGCCCCTGATAAGAATGTCATCTTCTCCCCGCTGAGCATCTCCACCGCCTTGGCCTTCCTGTCTCTGGGGGCCCATAATACCACCCTGATGGAGATTCTCAGAGGCCTCAAGTTCAACCTCACGGAGACTTCTGAGGCAGAAATTCACCAGAGCTTCCAGCACCTCCTGCGCACCCTCAACCAGTCCAGCGACGGGCTGCAGCTGAGTATGGGAAATGCTATGTTCATCGAAGAGCAGCTCAGTCTGCTGGACAGGTTCATGGAGGATGCCAAGAGGCTGTATGGCTCCGAAGCCTTTGCCACTGACTTTCAGGACTCAGCTGTGGCTAAGAAGTTCATC…
>Theropithecus.gelada_serpina3
GGATTAGCCTCCACCAACGTGGACTTCGCTTTCAGCCTGTACAAGCAGTTGGTCCTGAAGGCCCCTGATAAGAATGTCATCTTCTCCCCGCTGAGCATCTCCACCGCCTTGGCCTTCCTGTCTCTGGGGGCCCATAATACCACCCTGATGGAGATTCTCAGAGGCCTCAAGTTCAACCTCACGGAGACTTCTGAGGCAGAAATTCACCAGAGCTTCCAGCACCTCCTGCGCACCCTCAACCAGTCCAGCGACGGGCTGCAGCTGAGTATGGGAAATGCTATGTTCGTCGAAGAGCAGCTCAGTCTGCTGGACAGGTTCATGGAGGATGCCAAGAGGCTGTATGGCTCCGAAGCCTTTGCCACTGACTTTCAGGACTCAGCTGTGGCTAAGAAGTTCATC…
>Papio.anubis_serpina3
GGATTAGCCTCCACCAACGTGGACTTCGCTTTCAGCCTGTACAAGCAGTTGGTCCTGAAGGCCCCTGATAAGAATGTCATCTTCTCCCCGCTGAGCATCTCCACCGCCTTGGCCTTCCTGTCTCTGGGGGCCCATAATACCACCCTGATGGAGATTCTCAGAGGCCTCAAGTTCAACCTCACGGAGACTTCTGAGGCAGAAATTCACCAGAGCTTCCAGCACCTCCTGCGCACCCTCAACCAGTCCAGCGACGGGCTGCAGCTGAGTATGGGAAATGCTATGTTCGTCGAAGAGCAGCTCAGTCTGCTGGACAGGTTCATGGAGGATGCCAAGAGGCTGTATGGCTCCGAAGCCTTTGCCACTGACTTTCAGGACTCAGCTGTGGCTAAGAAGTTCATC…
>Colobus.angolensis_serpina3
GGATTAACCTCCGCCAACGTGGACTTCGCTTTCAGCCTGTACAAGCAGTTGGTCCTGAAGACCCCTGGTAAGAATGTCATCTTCTCCCCGCTGAGCATCTCCACCGCCTTGGCCTTCCTGTCTCTGGGGGCCCATAATACCACCCTAATGGAGATTCTCAGAGGCCTCAAGTTCAACCTCACGGAGACTTCTGAGGCAGAAATTCACCAGAGCTTCCAGCACCTCCTGCGCACCCTCAACCAGTCCAGCGACGAGCTGCAGCTGAGTATGGGAAATGCCATGTTCGTCGAAGAGCAGCTCAGTCTGCTGGACAGGTTCATAGAGGATGCCAAGAGGCTGTATGGCTCCGAAGCCTTTGCCACTGACTTTCAGGACTCAGCTGTGGCTAAGAAGCTCATC…
>Trachypithecus.francoisi_serpina3
GGATTAACCTCCGCCAACGTGGACTTCGCTTTCAGCCTGTACAAGCAGTTGGTTCTGAAGAACCCTGGTAAGAATGTCATCTTCTCCCCGCTGAGCATCTCCACTGCCTTGGCCTTCCTGTCTCTGGGGGCCCGAAATACCACCCTGATGGAGATTCTCAGAGGCCTCAAGTTCAACCTCACGGAGACTTCTGAGGCAGAAATTCACCAGAGCTTCCAGCACCTCCTGCGCACCCTCAACCAGTCCAGCAACGAGCTGCAGCTGAGTATGGGAAATGCCATGTTCGTCGAAGAGCAGCTCAGTCTGCTGGACAGGTTCATAGAGGATGCCAAGAGGCTGTATGGCTCCGAAGCCTTTGCCACTGACTTTCAGGACTCAGCTGTGGCTAAGAAGCTCATC…
>Rhinopithecus.bieti_serpina3
GGATTAACCTCCGCCAACGTGGACTTCGCTTTCAGCCTGTACAAGCAGTTGGTTCTGAAGGCCCCTGGTAAGAATGTCATCTTCTCCCCGCTGAGCATCTCCACTGCCTTGGCCTTCCTGTCTCTGGGGGCCCATAATACCACCCTGATGGAGATTCTCAGAGGCCTCAAGTTCAACCTCACGGAGACTTCTGAGGCAGAAATTCACCAGAGCTTCCAGCACCTCCTGCGCACCCTCAACCAGTCCAGCGACGAGCTGCAGCTGAGTATGGGAAATGCCATGTTCGTCGAAGAGCAGCTCAGTCTGCTGGACAGGTTCATAGAGGATGCCAAGAGGCTGTATGGCTCCGAAGCCTTTGCCACTGACTTTCAGGACTCAGCTGTGGCTAAGAAGCTCATC…
>Rhinopithecus.roxellana_serpina3
GGATTAACCTCCGCCAACGTGGACTTCGCTTTCAGCCTGTACAAGCAGTTGGTTCTGAAGGCCCCTGGTAAGAATGTCATCTTCTCCCCGCTGAGCATCTCCACTGCCTTGGCCTTCCTGTCTCTGGGGGCCCATAATACCACCCTGATGGAGATTCTCAGAGGCCTCAAGTTCAACCTCACGGAGACTTCTGAGGCAGAAATTCACCAGAGCTTCCAGCACCTCCTGCGCACCCTCAACCAGTCCAGCGACAAGCTGCAGCTGAGTATGGGAAATGCCATGTTCGTCGAAGAGCAGCTCAGTCTGCTGGACAGGTTCATAGAGGATGCCAAGAGGCTGTATGGCTCCGAAGCCTTTGCCACTGACTTTCAGGACTCAGCTGTGGCTAAGAAGCTCATC…
>Pongo.abelii_serpina3
GGATTAGCCTCCACTAACGTGGACTTCGCTTTCAGCCTGTACAAGCAGTTAGTCCTGAAGGCCCCTGATAAGAATGTCATCTTCTCCCCACTGAGCATCTCCACTGCCTTGGCCTTCCTGTCTCTGGGGGCCCATAATACCACCCTGACAGAGATTCTCACAGGCCTCAGATTCAACCTCACAGAGACTTCTGAGGCAGAAATTCACCAGAGCTTCCAGCACCTCCTGCGCACCCTCAACCAGTCCAGCGACGAGCTGCAGCTGAGTATGGGAAATGCCATGTTTGTCGAAGAGCAACTCAGTCTGCTGGACAGGTTCATGGAGGATGCCAAGAGGCTGTATGGCTCTGAAGCCTTTGCCACTGACTTTCAGGACTCAGCTGCAGCTAAGAAGCTCATC…
>Hylobates.moloch_serpina3
GGATTAGCCTCCACCAACGTGGACTTCGCTTTCAGCCTGTACAAGCAGTTAGTCCTGAAGGCCCCTGATAAGAATGTCATCTTCTCCCCATTGAGCATCTCCACCGTCTTGGCCTTCCTGTCTCTGGGGGCCCGTAATACCACCCTGACAGAGATTCTCAAAGGCCTCAAGTTCAACCTCACGGAGACTTCTGAGGCAGAAATTCACCAGAGCTTCCAGCACCTCCTGCACACCCTCAACCAGTCCAGTGACGAGCTGCAGCTGAGTATGGGAAATGCCATGTTCGTCAAAGAGCAGCTCAGTCTGCTGGACAGGTTCACGGAGGATGCCAAGAGGCTGTATGGCTCCGAGGCCTTTGCCACTGACTTTCAGGACTCAGCTGCGGCTAAGAAGCTCATC…
>Nomascus.leucogenys_serpina3
AGATTAGCCTCCACCAACGTGGACTTCGCTTTCAGCCTGTACAAGCAGTTAGTCCTGAAGGCCCCTGATAAGAATGTCATCTTCTCCCCATTGAGCATCTCCACCGTCTTGGCTTTCCTGTCTCTGGGGGCCCGTAATACCACCCTGACAGAGATTCTCAAAGGCCTCAAGTTCAACCTCACGGAGACTTCTGAGGCAGAAATTCACCAGAGCTTCCAGCACCTCCTGCACACCCTCAACCAGTCCAGTGACGAGCTGCAGCTGAGTATGGGAAATGCCATGTTCGTCAAAGAGCAGCTCAGTCTGCTGGACAGGTTCACGGAGGATGCCAAGAGGCTGTATGGCTCCGAGGCCTTTGCCACTGACTTTCAGGACTCAGCTGCGGCTAAGAAGCTCATC…
>Gorilla.gorilla_serpina3
AGATTAGCCTCCACCAACGTGGACTTCGCTTTCAGCCTGTACAAGCAGTTAGTCCTGAAGGCCCCTGATAAGAATGTCATCTTCTCCCCACTGAGCATCTCCACCGCCTTGGCCTTCCTGTCTCTGGGGGCCCATAATACCACCCTGACAGAGATTCTCAAAGGCCTCAAGTTCAACCTCACAGAGACTTCTGAGGCAGAAATTCACCAGAGCTTCCAGCACCTCCTGCGCACCCTCAACCAGTCCAGCGACGAGCTGCAGCTGAGTATGGGAAATGCCATGTTTGTCGAAGAGCAACTCAGTCTGCTGGACAGGTTCACGGAGGATGCCAAGAGGCTGTATGCCTCCGAGGCCTTTGCCACTGACTTTCAGGACTCAGCTGCAGCTAAGAAGCTCATC…
>Homo.sapiens_serpina3
GGATTAGCCTCCGCCAACGTGGACTTCGCTTTCAGCCTGTACAAGCAGTTAGTCCTGAAGGCCCCTGATAAGAATGTCATCTTCTCCCCACTGAGCATCTCCACCGCCTTGGCCTTCCTGTCTCTGGGGGCCCATAATACCACCCTGACAGAGATTCTCAAAGGCCTCAAGTTCAACCTCACGGAGACTTCTGAGGCAGAAATTCACCAGAGCTTCCAGCACCTCCTGCGCACCCTCAATCAGTCCAGCGATGAGCTGCAGCTGAGTATGGGAAATGCCATGTTTGTCAAAGAGCAACTCAGTCTGCTGGACAGGTTCACGGAGGATGCCAAGAGGCTGTATGGCTCCGAGGCCTTTGCCACTGACTTTCAGGACTCAGCTGCAGCTAAGAAGCTCATC…
>Pan.paniscus_serpina3
GGATTAGCCTCCGCCAACGTGGACTTCGCTTTCAGCCTGTACAAGCAGTTAGTCCTGAAGGCCCCTGATAAGAATGTCATCTTCTCCCCACTGAGCATCTCCACCGCCTTGGCCTTCCTGTCTCTGGGGGCCCATAATACCACCCTGACAGAGATTCTCAAAGGCCTCAAGTTCAACCTCACAGAGACTTCTGAGGCAGAAATTCACCAGAGCTTCCAGCACCTCCTGCGCACCCTCAACCAGTCCAGCGACGAGCTGCAGCTGAATATGGGAAATGCCATGTTTGTCGAAGAGCAACTCAGTCTGCTGGACAGGTTCACGGAGGATGCCAAGAGGCTGTATGGCTCCGAGGCCTTTGCCACTGACTTTCAGGACTCAGCTGCAGCTAAAAAGCTCATC…
>Pan.troglodytes_serpina3
GGATTAGCCTCCGCCAACGTGGACTTCGCTTTCAGCCTGTACAAGCAGTTAGTCCTGAAGGCCCCTGATAAGAATGTCATCTTCTCCCCACTGAGCATCTCCACCGCCTTGGCCTTCCTGTCTCTGGGGGCCCATAATACCACCCTGACAGAGATTCTCAAAGGCCTCAAGTTCAACCTCACAGAGACTTCTGAGGCAGAAATTCACCAGAGCTTCCAGCACCTCCTGCGCACCCTCAACCAGTCCAGCGACGAGCTGCAGCTGAATATGGGAAATGCCATGTTTGTCGAAGAGCAACTCAGTCTGCTGGACAGGTTCACGGAGGATGCCAAGAGGCTGTATGGCTCCGAGGCCTTTGCCACTGACTTTCAGGACTCAGCTGCAGCTAAAAAGCTCATC…
>Callithrix.jacchus_serpina3-2
AGATTAGCCTCCACCAACGTGGACTTCGCCTTCAGCCTGTACAAGCAGTTGGCCCTGAATACCCCTGATAAGAATGTCATCTTCTCCCCACTGAGCATCTCTACTGCCTTGGCCTTCCTGTCCCTGGGGGCCCGTAATTCCACCCTGACGGAGCTTCTCAAAGGCCTCAAGTTCAACCTCGCAGAGACTTCCGAGGCAGAAATTCACCAGAGCTTCCAGCACCTCCTGAGCACCCTCAACCAGTCCAGTGATGAGCTGCAGCTCAATATGGGAAACGCCATGTTCGTCAAAGAGCAGCTCAATCTGCTGGACAGGTTCACGGAGGACGCCAGGAGCCTGTATGGCGCTGAGGCCTTCGCCACTGACTTTCAGGACTCAGAGGCAGCTAAGAAGCTCATC…
>Saimiri.boliviensis_serpina3
CGATTAGCCTCTAACAACATGGACTTTGCCTTCAGCCTGTACAAGCAGTTGACACGGAAAGCCCCTGGTAAGAATGTCATCTTCTCCCCGCTGAGCATCTCTACTGCCTTGGCCTTCCTGTCCCTGGGGGCCCGTAATTCCACCCTGATGGAGATTCTCCAGGGCCTCAAGTTCAGCCTCACAGAGACTTCCGAGGCAGAAATTCACCAGAGCTTCCAGCACCTCCTGAGCACCCTCAACCAGTCCAGTGACGAGCTGCAGCTCAGTGTGGGAAACGCCATGTTCGTCAAAGAGCAGCTCAATCTGCTGGACAGGTTCACGGAGGACGCCAAGAGCCTGTATGGCGCCGAGGCCTTTGCCACTGACTTTCAGGACTCAGAGGCAGCTAAGAAGCTCATC…
>Cebus.imitator_serpina3
CGATTAGCCTCCAACAACATGGACTTCGCCTTCAGCCTGTACAAGCAGTTGACCTGGAAGGCCCCTGGTAAGAATGTCATCTTCTCCCCGCTGAGCATCTCCACTGCCTTGGCCTTCCTGTCCCTGGGGGCCCGCAATTCCACCCTGATGGAGCTTCTCAAAGGCCTCAAGTTCAACCTCACAGAGACTTCCGAGGCAGAAATTCACCAGAGCTTCCAGCACCTCCTGAGCACCCTCAACCAGTCCAGTGATGAGCTGCAGCTCAGGATGGGAAACGCCATGTTCGTCAAAGAGCAGCTCCAACTGCTGGACAGGTTCACGGAGGATGCCAAGAGCCTGTATGGCGCCGAGGCCTTTGCCACTGACTTTCAGGACTCAGAGGCCGCTAAGAAGCTCATC…
>Galeopterus.variegatus_serpina3
AGATTAGCCTCCAGCAACATTGACTTCGCCTTCAGCCTCTACAAGCAATTGGCTTTGGAGACGCCCGGGAAGAATATCATCTTCTCCCCACTGAGCATCTCCACAGCCTTGGCCTTCCTGTCCCTGGGGGCCCACAGCACCACCCTGATGGAGATTCTGGAAGGCCTCAAGTTCAACCTCACAGAGACCTCCGAGACAGAAATCCACCAGGGTTTCCAGCACCTCCTGCGCACACTCAACGCACAGGGCGACCAGCTGCAGCTGAGCACAGGCAATGCTTTGTTTGTCGCGGAGCAGCTGAAGCTGCTAGAAAAGTTCGTGGAGGACGCCAAGGGGCTGTATGCATCTGAGACCTTCGCCACCAATTTTAAGGACTCCGCAGCTGCCAAGCAGTTCATC…
>Propithecus.coquereli_serpina3
GGATTAGCCTCCAGCAACACAGACTTTGCCTTCAGCCTCTACAGGCAGTTGGCTTTGAAGAACCCTAATAAGAATGTCATCTTCTCCCCACTGAGCCTCTCTATAGCCTTGGCCTTCCTGTCCCTGGGGGCCCGCGGCACCACGCTGGCGGAGCTTCTCAAAGGCCTCAAGTTCAACCTCACGGAGACCTCAGAGGTGGAAATTCACCGGAGTTTCCAGCGCCTCCTGCGCACCCTCAACCAGCCCAGCGACCAGCTGCAGCTGAGCACGGGCAATGCCCTGTTCATCGAAGAGCAGCTGCGTCTGCTGGACAGGTTCGCGGAGGACGCCAAGGGGCTGTACGCCTCCGAGGCCTTCAAAGCCAACTTCCAGGACTCTGCCGCTGCCGAGAAGGTCATC…
>Microcebus.murinus_serpina3-2
CGATTAGGCTCTAGCAACACAGACTTTGCCTTCAGCCTCTACAAGCAGTTGGCTCTGCAGAACCCTAATAAGAACGTCATCTTCTCCCCACTGAGCGTCTCTGTAGCCTTGGCCTTCCTGTCCCTGGGGGCCGGTGGCACCACCCTGACGGAGCTTCTCCAAGGCCTCAAGTTCAACCTCACGGAGACCTCAGAGGCGGCAATTCACCAGAGTTTCCAGCAGCTCCTGCGCAGCCTCAGCCGGCCCAGCGAGCAGCTGCAGCTGAGCACGGGCAACGCCATGTTCGTCTCGGAGCAGCTGCGTCTGCGGGACAGGTTCGTGGAGGACGCCCGGGGGCTGTACGCCTCCAAGGCCTTCAAAACCAACTTCCAGGACTCTGCCGCTGCAGAGAAGTTCATC…
>Microcebus.murinus_serpina3-3
CGATTAGGCTCTAGCGACACCGACTTTGCCTTCGGCCTCTACAAGCAGTTGGCTTTGCAGAACCCTAATGAGAACGTCATCTTCTCCCCGCTGAGCGTCTCTGCAGCCTTGGCCTTCCTGTCCCTGGGGGCCGGTGGCACCACCCTGACGGAGCTTCTCCAAGGCCTCAAGTTCAACCTCACGGAGACCTCAGAGGCGGAAATTCACCAGAGTTTCCAGCAGCTCCTGCGCAGCCTCAGCCGGCCCAGCGAGCAGCTGCAGCTGAGCACGGGCAACGCCATGTTCATCGCGGAGCAGCTGCGTCTGCGGGAGAGGTTCGTGGAGGACGCCCGGGGGCTGTACGCCTCCAAGGCCTTCAAAACCAACTTCCAGGACTCTGCCGCTGCCGAGAAGTTCATC…
>Artibeus.jamaicensis_serpina3
AGATTTGCCTCCAGCAACACTGACTTTGCCTTCAGCCTCTACAGGCAGTTGGCTTTGAAGGACCCCACTAAGAATGTCGTCTTTTCCCCGATGAGCATCTCCATGGCCTTGGCCTTCCTCTCCCTGGGGGCCCGTGATACCACCCTGACAGAGATCCTCAGAGGCCTCAAGTTCAACCTCACGGAGACCTCTGAGACAGAGATCCACCAGGGCTTCCAGCACCTCCTGCATGCCCTCAGCCAAGCCAGCAACCAGCTGCATCTGAGTGTGGGCAATGCCATGTTTGTCCATGAGAAGCTGGAGCTGCTGGACAAGTTCAGGGACGATGCCAAGGCGCTGTACGCCTCTGAGGCTTTCTCCACCAACTTCCAGGACACTGCCGCTGCCAAGAAGCTCATC…
>Equus.caballus_serpina3
AGATTAACCACCAGCAACACCGACTTCGCCTTCCACCTCTACAAGCTGCTGGCTGCGCAGACCCCCAATGAGAATGTCATCTTCTCCCCTCTGAGCATCTCTATCGCCTTGGCCTTCCTGTCGCTGGGGGCCCGCAACACTACCCTGACGGAGATCCTGGAAGGCCTCAAGTTCAACCTCACGGAGACCCCCGAGACGGAAATCCATCAGGGTTTCCAGCACCTCCTGCACACCCTCAGCCAGCCCAACCCACAGCAGCAGCTGAGCGTGGGCAACGCCATGTTCCTCAAGGAGGAGCTCGAGCTGCTGGACAAGTTCAGGGAAGACGCCAAGGCGCTGTACGCCTCTGAGGCCTTCCCCACCGACTTCAAGGATCCCGCCGCAGCCGAGAAGCTCATC…
>Equus.przewalskii_serpina3
AGATTAACCACCAGCAACACCGACTTCGCCTTCCACCTCTACAAGCTGCTGGCTGCGCAGACCCCCAATGAGAATGTCATCTTCTCCCCTCTGAGCATCTCTATCGCCTTGGCCTTCCTGTCGCTGGGGGCCCGCAACACCACCCTGACGGAGATCCTGGAAGGCCTCAAGTTCAACCTCACGGAGACCCCCGAGACGGAAATCCATCAGGGTTTCCAGCACCTCCTGCACACCCTCAGCCAGCCCAACCCACAGCAGCAGCTGAGCGTGGGCAACGCCATGTTCCTCAAGGAGGAGCTCGAGCTGCTGGACAAGTTCAGGGAAGACGCCAAGGCGCTGTACGCCTCTGAGGCCTTCCCCACCGACTTCAAGGATCCCGCCGCAGCCGAGAAGCTCATC…
>Hipposideros.armiger_serpina3
AGATTAGCCTCTAGCAACACGGACTTTGCCTTCAGCCTCTATAAGCAGTTGGCTTCGAGGAACCCCAATAAGAATATCGTCTTCTCCCCACTGAGCATCTCCATGGCCTTGGCCTTCCTGTCCCTGGGGGCCTGCGGCACCACCCTGACGGAGATCCTTGAAGGCCTCAAGTTCAACCTCACGGAGACCCCCGAGACAGAAATCCACCAGGGCTTGCAGCACATCCTGCGTTCCCTCAGCCAACCCAGCAGCCTGCTGAAGCTGAGCATGGGCAACGCCATGTTCGTCAGCGAGCAGCTGGAGCTGCTGGACAAGTTCAGGGAAGATGCCAAGGCCCTGTACGCCTCTGAGGCTTTTACCACCAACTTCCGGGAGTCCTCTGCTGCCGAGAAGCTCATC…
>Ceratotherium.simum_serpina3
AGATTAACCTCCAGCAACATCGACTTCGCCTTCAGCCTCTACAAGCAGCTGGCTTCAGAGACCCCCAGGAAGAATGTCATCTTCTCCCCGCTGAGCGTCTCCATTGCCTTGGCCCTCCTGTCGCTGGGGGCCCGCGGCACCACCCTGAAAGAGATCCTCGAAGGCCTCAAGTTCAACCTCACGGAGACGACCGAGGCAGAAATCCACCAGGGCTTCCAGCACCTTCTGCGTGCCCTCAGCCACCCCAGCAACCAGCTGCAGCTGAGCGTGGGCAACGCCGTGTTCGTCGAGGGTCAGCTGAAGCTGCTGCACAAATTCAGGGACGATGCCAAGTCTCTGTACGCCTCTGACGCCTTCCCCACCGACTTCCAGGACTCCGCCGCCGCCGAGAAGCTCATC…
>Hyaena.hyaena_serpina3
CAGTTAGCCTCCAGCAACATCGACTTCACCGTCAGCCTCTACAAGCAGCTGGCTTCGAAGACCCCCACTAAGAATGTCGTCTTCTCACCCCTGAGCATTTCCATCGCCTTGGCTTTCCTCTCCCTGGGGGCCCGTGACACCACCCTCACGGAGATCCTCGAAGGCCTCAAGTTCAACCTCACAGAGACCCCTGACACGGAAGTCCACCGGGGCTTCCAGCACCTGCTGCGGACCCTCAGCCAGCCCAGCGCCGAGCGGCAGCTGAGTGTGGGCAATGCCATGTTTGTCAGCGAGCAGCTGCAGCTGCTGGAGAAGTTCAGGGACGACGCCAGGGCGCTCTACGCCTCCGAGGCTTTCCCCACCAACTTCCAGGACTCAGCTGCCGCCGAGAGGCTCATC…
>Panthera.pardus_serpina3
CGATTGGCCTCCAGCAACACGGCCTTCACCTTCAGCCTCTACAAGCGGTTGGCTTCAAAGACCCCCAATAAGAACGTCATCTTCTCCCCGCTGAGCATCTCCACCGCCTTGGCTTTCCTATCCCTGGGGGCCCGCGGCACCACACTCACGGAGATCCTCGAAGGCCTCAAGTTCAACCTCACGGAGACCCCCGACACGGAAATCCACCGGGGCTTCCGGCACCTTCTGCAGAGCCTCAGCCGGCCCAGCGACGAGCTACAGCTGAGCGTGGGCAACGCCATATTTGTCAGCGAGGGGCTGAAGCTGCTAGAGAAGTTCAGGGAAGATGCCAGGGCGCTCTATGCCTCCGAGGCCTTCTCCACCAACTTCCAGGACTCGGCTGCCGCCGAGAAGCTTATC…
>Panthera.tigris_serpina3
CGATTGGCCTCCAGCAACACCGCCTTCACCTTCAGCCTCTACAAGCGGTTGGCTTCAAAGACCCCCAATAAGAACGTCATCTTCTCCCCGCTGAGCATCTCCACCGCCTTGGCTTTCCTATCCCTGGGGGCCCGCGGCACCACCCTCACGGAGATCCTCGAAGGCCTCAAGTTCAACCTCACGGAGACCCCTGACACGGAAATCCACCGGGGCTTCCGGCACCTTCTGCAGAGCCTCAGCCGGCCCAGCGACGAGCTACAGCTGAGCGTGGGCAACGCCATATTTGTCAGCGAGGGGCTGAAGCTGCTGGAGAAGTTCAGGGAAGATGCCAGGGCGCTCTACGCCTCCGAGGCCTTCTCCACCAACTTCCAGGACTCGGCTGCCGCCGAGAAGCTTATC…
>Puma.concolor_serpina3
CGACTGGCCTCCAGCAACACTGCCTTCACCTTCAGCCTCTACAAGCGGTTGGTTTCAAAGACCCCCAATAAGAACGTCATCTTCTCCCCGCTGAGCATCTCCACCGCCTTGGCTTTCCTATCCCTGGGGGCCCGCGGCACCACCCTCACGGAGATCCTCGAAGGCCTCAAGTTCAACCTCACGGAGACCCCCGACACGGAAATCCACCAGGGCTTCCGGCACCTTCTGCAGAGCCTCAGCCGGCCCAGCGACGAGCTACAGCTGAGCGTGGGCAACGCCATATTTGTCAGCGAGGGGCGGAAGCTGCTGGAGAAGTTCAGGGAAGATGCCAGGGCGCTCTACGCCTCCGAGGCCTTCTCCACCAACTTCCAGGACTCGGCTGCCGCCGAGAAGCTTATC…
>Lynx.canadensis_serpina3
CGATTGGCCTCCAGCAACACTGCCTTCACCTTCAGCCTCTACAAGCGGTTGGTTTCAAAGACCCCCAATAAGAACGTCATCTTCTCCCCGCTGAGCATCTCCACCGCCTTGGCTTTCCTATCCTTGGGGGCCCGCGGCACCACCCTCACGGAGATCCTCGAAGGCCTCAAGTTCAACCTCACGGAGACCCCCGACACGGAAATCCACCGGGGCTTCCAGCACCTTCTGCAGAGCCTCAGCCGGCCCAGCGACGAGCTACAGCTGAGCGTGGGCAACGCCATATTTGTCAGCGAGGGGCTGAAGCTGCTGGAGAAGTTCAGGGAAGATGCCAGGGCGCTCTACGCCTCCGAGGCCTTCTCCACCGACTTCCAGGACTCGGCTGCCGCCGAGAAGCTTATC…
>Acinonyx.jubatus_serpina3
CGATTGGCCTCCAGCAACACCGCCTTCACCTTCAGCCTCTACAAGCGGTTGGTTTCAAAGACCCCCAATAAGAACGTCATCTTCTCCCCGCTGAGCATCTCCACCGCCTTGGCTTTCCTATCCCTGGGGGCCCGCGGCACCACCCTCACGGAGATCCTCGAAGGCCTCAAGTTCAACCTCACGGAGACCCCCGACACGGAAATCCACCGGGGCTTCCGGCACCTTCTGCAGAGCCTCAGCCGGCCCAGCGACGAGCTACAGCTGAGCGTGGGCAACGCCATATTTGTCAGCGAGGGGCTGAAGCTGCTGGAGAAGTTTAGGGAAGATGCCAGGGCCCTCTACGCCTCCGAGGCCTTCTCCACCAACTTCCAGGACTCGGCGGCCGCCGAGAAGCTTATC…
>Puma.yagouaroundi_serpina3
CGATTGGCCTCCAGCAACACTGCCTTCACCTTCAGCCTCTACAAGCGGTTGGTTTCAAAGACCCCCAATAAGAACGTCATCTTCTCCCCGCTGAGCATCTCCACCGCCTTGGCTTTCCTATCCCTGGGGGCCCGCGGCACCACCCTCACAGAGATCCTCGAAGGCCTCAAGTTCAACCTCACGGAGACCCCCGACACGGAAATCCATCGGGGTTTCCGGCACCTTCTGCAGAGCCTCAGCCGGCCCAGCGACGAGCTACAGCTGAGCGTGGGCAACGCCATATTTGTCAGCGAGGGGCTGAAGCTGCTGGAGGAGTTCAGGGAAGATGCCAGGGCGCTCTACGCCTCCGAGGCCTTCTCCACCAACTTCCAGGACTCGGCTGCCGCCGAGAAGCTTATC…
>Mustela.erminea_serpina3
CGATTAGCCTCCAGCAACACTGACTTCGCCCTCAGCCTCTATAAGCAGCTGGCTGCGAGGACCCCCAACAAGAATGTCATCTTCTCCCCGCTAAGCATCTCTATCGCCTTGGCCTTCCTATCCCTGGGGGCCCAAAACACCACCCTGACGGAGATCCTCGAAGGCCTCAAGTTCAACGTCACAGAGACCCCAGACACTGAAATCCATCGGGGTTTCCAGCACCTGCTTCGAACCCTCCGCCAACCCAGCAATGAGCTGCAGCTGAGCGTTGGCAACGCCATGTTCGTCAGTGAGTCGCTCAAGCTGCTGGAGAAGTTCATGGAAGATGCCAGGGTGCTCTACGCCTCTGAGGCCTTCTCCACCAACTTCCAGGAATCTGCCACGGCCAAGAAGCTCATC…
>Enhydra.lutris_serpina3
CGATTAGCCTCCAGCAACACCGACTTCGCCCTCAGCCTCTATAAGCAACTGGCTTTGAGGACCCCCAACAAGAATGTCATCTTCTCCCCACTGAGCATCTCTATCGCCTTGGCCTTCCTATCCCTGGGGGCCCAAAATACCACCCTGAAGGAGATCCTCGAAGGCCTCAAGTTCAACCTCACAGAGACCCCTGACACCAAAATCCACCGGGGTTTCCAGCACCTGCTGCGAACCCTCCGCCAACCCAGCAACGAGCTGCAGCTGAGCGTGGGCAACGCCATGTTCATCAGTGAGTCACTCAAGCTGCTGGAGAAGTTCATGGAAAATGCCAGGGCGCTCTACGCCTCTGAGGCCTTCTCCACCAACTTCCAGGAATCTGCCGCCGCCAAGAAGCTCATC…
>Lontra.canadensis_serpina3
CGATTAGCCTCCAGCAACACTGACTTCGCCCTCAGCCTCTATAAGCAACTGGCTTCGAGGACCCCCAACAAGAATGTCATCTTCTCCCCACTAAGCGTCTCTATCGCCTTGGCCTTCCTATCCCTGGGGGCCCAAAACACCACCCTGACGGAGATCCTCGAAGGCCTCAAGTTCAACCTCACAGAGACCCCTGACACCGAAATCCACCGGGGTTTCCAGCACCTGCTGCGAACCCTCCACCAACCCAACAACGAGCTGCAGCTGAGCGTGGGCAACGCCATGTTCATCAGTGAGTCGCTCAAGCTGCTGGAGAAGTTCATGGAAGATGCCAGGGCGCTCTACGCCTCTGAGGCCTTCTCCACCAACTTCCAGGACTCTGCCTCCGCCAAGAAGCTCATC…
>Canis.familiaris_serpina3
CGATTAGCCTCCAGCAACACCGACTTCACCCTCAGCCTCTACAAGGAGCTGGCTTCGAAGAGCCCAGACAAGAATGTCATCTTCTCCCCGATGAGCATCTCCATCGCCTTGGCCTTCTTATCCCTGGGGGCCCAAGGCACCACCCAGACCGAGATCCTCGAAGGCCTCAAGTTCAACCTCACGGAGATCCCCGACAGGGAGATCCACCGGGGCTTCCAGCACCTGCTGCGGGCCCTCCACCAGCCCAGCAGCGAGCTGCAGCTGAGCGTGGGCAATGCCATGTTTGTGGGGGAGCAGCTGAAGCTGCTAGAGACGTTCGTGGAAGACGCCAGGGCGCTGTACGCCTCGGAGGCCTTCTCCACCAACTTCCAGAACTCTGCTGCCGCCGAGAAGCTCATC…
>Callorhinus.ursinus_serpina3
GGATTAGCCTCCAGCAACACCGACTTCGCCCTTAGCCTCTATAAGCAGTTGGCTTCGAAGACGCCCAATAAGAATATCATCTTCTCCCCGCTGAGCATCTCCAGCGCCCTGGCCTTCCTATCCCTGGGGGCCCAAGGCACCACCCTGACGGAGATCCTTGAAGGCCTCAAATTCAACCTCACAGAGACCTCCGATGCCGAAATCCACCGGGGTTTCCAGCACCTTCTGCGAACCCTTCGCCAGCCCAGCAACGAGCTGCAGCTGAGCGTGGGCAATGCCATGTTCGTCAGCGAGCAGCTGAAGCTGCTGGAGAAGTTCACAGAAGATGCCAGGGCGCTGTACGCCGCTGAGGCCTTCTCCGCCAACTTCCAGGACTCTGCTGCCACCGAGGGGCTCATC…
>Eumetopias.jubatus_serpina3
GGATTAGCCTCCAGCAACACCGACTTCGCCCTCAGCCTCTATAAGCAGTTGGCTTCGAAGACGCCCAATAAGAATATCATCTTCTCCCCGCTGAGCGTCTCCAGCGCCTTGGCCTTCCTATCCCTGGGGGCCCAAGGCACCACCCTGACGGAGATCCTTGAAGGCCTCAAATTCAACCTCACAGAGACCTCCGACGCCGAAATCCACCGGGGTTTCCAGCACCTTCTGCGAACGCTTCGCCAGCCCAGCAACGAGCTGCAGCTGAGCGTGGGCAATGCCATGTTCGTCAGCGAGCAGCTGAAGCTGCTGGAGAAGTTCACGGAAGATGCCAGGGCGCTGTACGCCGCTGAGGCCTTCTCCGCCAACTTCCAGGACTCTGCTGCCACCGAGGGGCTCATC…
>Zalophus.californianus_serpina3
GGATTAGCCTCCAGCAACACCGACTTCGCCCTCAGCCTCTATAAGCAGTTGGCTTCGAAGACGCCCAATAAGAATATCATCTTCTCCCCGCTGAGCGTCTCCAGCGCCTTGGCCTTCCTATCCCTGGGGGCCCAAGGCACCACCCTGACGGAGATCCTTGAAGGCCTCAAATTCAACCTCACAGAGACCTCCGACGCCGAAATCCACCGGGGTTTCCAGCACCTTCTGCGAACCCTTCGCCAGCCCAGCAACGAGCTGCAGCTGAGCGTGGGCAATGCCATGTTCGTCAGCGAGCAGCTGAAGCTGCTGGAGAAGTTCACAGAAGATGCCAGGGCGCTGTACGCCGCTGAGGCCTTCTCCGCCAACTTCCAGGACTCTGCTGCCACCGAGGGGCTCATC…
>Phoca.vitulina_serpina3
GGATTAGCCTCCAGCAACACCGACTTCGCCCTCAGCCTCTATAAGCAGTTGGCTTCGAAGACGCCCAATGAGAATGTCATCTTCTCCCCGCTGAGCGTCTCCATCGCCTTGGCCTTCCTATCCCTGGGGGCCCAAGGCAGCACCCTGACGGAGATCCTCGAAGGCCTCAAGTTCAACCTCACAGAGACCCCCGACGCCGAAATCCACCGGGGTTTCCAGCACCTTCTGCGAACGCTTCGCCAGCCCAGCAACGAGCTGCAGCTGAGCGTGGGCAATGCCATGTTCGTCAGCGAGCAGCTGAAGCTGCTGGAGAAGTTCACGGCAGATGCCAGGGCGCTGTACGCCGCGGAGGCCTTCTCCACCAACTTCCAGGACTCTGCTGCCGCCGAGAGGCTCATC…
>Mirounga.leonina_serpina3
GGATTAGCCTCCAGCAACACCGACTTCGCCCTCAGCCTCTATAAGCAGTTGGCTTCGAAGACGCCCAATAAGAATATCATCTTCTCCCCGCTGAGCGTCTCCATCGCCTTGGCCTTCCTATCCCTGGGGGCCCAAGGCAGCACCCTGACGGAGATCCTCGAAGGCCTCAAGTTCAACCTCACAGAGACCCCCGAGGCCGAAATCCACCGGGGTTTCCAGCACCTTCTGCGAACCCTTTGCCAGCCCAGCAACGAGTTGCAGCTGAGCGTGGGCAACGCCATGTTCGTCAGCGAGCAGCTGAGGCTGCTGGAGAAGTTCACGGCAGATGCCAGGGCGCTGTACGCCGCTGAGGCCTTCTCCACCAACTTCCAGGACTCTGCTGCCGCCGAGAGGCTCATC…
>Leptonychotes.weddellii_serpina3
GGATTAGCCTCCAGCAACACCGACTTCGCCCTCAGCCTCTATAAGCAGTTGGCTTCGAAGACGCCCAATAAGAATATCATCTTCTCCCCGCTGAGCGTCTCCATCGCCTTGGCCTTCCTATCCCTGGGGGCCCAAGGCAGCACCCTGACGGAGATCCTCGAAGGCCTCAAGTTCAACCTCACAGAGACCCCCGACGCCGAAATCCACCGGGGTTTCCAGCACCTTCTGCGAACCCTTCGCCAGCCCAGCAACGAGTTGCAGCTGAGTGTGGGCAATGCCATGTTCGTCAGCGAGCAGCTGAGGCTGCTGGAGAAGTTCACGGCAGATGCCAGGGCGCTGTACGCCGCTGAGGCCTTCTCCACCAACTTCCAGGACTCTGCTGCCGCCGAGAGGCTCATC…
>Neomonachus.schauinslandi_serpina3
GGATTAGCCTCCAGCAACACCGACTTCGCCCTCAGCCTCTATAAGCAGTTGGCTTCGAAGACGCCCAATAAGAATATCATCTTCTCCCCGCTGAGCGTCTCCATCGCCTTGGCCTTCCTATCCCTGGGGGCCCAAGGCAGCACTCTGACGGAGATCCTCGAAGGCCTCAAGTTCAACCTCACAGAGACCCCCGACGCCGAAATCCACCGGGGTTTCCAGCACCTTCTGCGAACCCTTCGCCAGCCCAGCAATGAGTTGCAGCTGAGCGTGGGCAACGCCATGTTCGTCAGCGACCAGCTCAGGCTGCTGGAGAAGTTCACGGCAGATGCCAGGGCGCTGTACGCCGCTGAGGCCTTCTCCACCAACTTCCAGGACTCTGCTGCCGCCGAGAGGCTCATC…
>Ailuropoda.melanoleuca_serpina3
GTGTTAGCCTCCAGCAACACCGACTTCACCCTGAGCCTTTATAAGGAGTTGGCTTCGAAGACCCCCAATAAGAATGTCATCTTCTCCCCGATGAGCATCTCCATCGCCTTGGCCTTCCTATCCCTGGGGGCCCAAGGCACCACCCTGACGGAGATCCTCGAAGGCCTCAAGTTCAACCTCACAGAGACCCCCGAAGCCGAAATCCACCGGGGTTTCCAGCACCTGCTGCGAACCCTCCGCCGACCCAGCAACGAGCTGCAGCTGAGCGTGGGCAATGCCATGTTCGTCGGCGAGCAGCTGAAGCTGCTGGAGAACTTCACGGAAGATGCCAGGGCACTCTACGCCTCTGAGGCCTTCTCCACCAACTTCCAGGACTCCACTGCTGCCAAGAAGCTCATT…
>Ursus.arctos_serpina3
GCGTTGGCCTCCAGCAACACCGACTTCACCCTCAGCCTCTATAAGGAGTTGGCTTCGAAGACCCCCCATAAGAATGTCATCTTCTCCCCGATGAGCGTCTCCATCGCCTTGGCCTTCCTATCCCTGGGGGCCCAAGGCACCACCCTGACGGAGATCCTCGAAGGCCTCAAGTTCAACCTCACAGAGACCCCCGAAGCCGAAATCCACCGGGGTTTCCAGCACCTGCTGCAAACCGTCCGCCGACCCAGCAACGAGCTGCAGCTGAGCGTGGGCAATGCCATGTTCGTGGGCGAGCAGCTGAAGCTGCTGGAGAAGTTCACGGGAGACGCCAGGGCGCTCTACGCCTCTGAGGCCTTCTCCACCAACTTCCAGGACTCCGCGGCCGCCGAGAAGCTCATC…
>Ursus.maritimus_serpina3
GCGTTGGCCTCCAGCAACACCGACTTCACCCTCAGCCTCTATAAGGAGTTGGCTTCGAAGACCCCCCATAAGAATGTCATCTTCTCCCCGATGAGCGTCTCCATCGCCTTGGCCTTCCTATCCCTGGGGGCCCAAGGCACCACCCTGACGGAGATCCTCGAAGGCCTCAAGTTCAACCTCACAGAGACCCCCGAAGCCGAAATCCACCGGGGTTTCCAGCACCTGCTGCAAACCGTCCGCCGACCCAGCAACGAGCTGCAGCTGAGCGTGGGCAATGCCATGTTCGTGGGCGAGCAGCTGAAGCTGCTGGAGAAGTTCACGGGAGACGCCAGGGCGCTCTACGCCTCTGAGGCCTTCTCCACCAACTTCCAGGACTCCGCGGCCGCCGAGAAGCTCATC…
>Oryctolagus.cuniculus_serpina1-2
AACCTGGCCAACATCATTACTGACCTTGCCTTTGCCATGTACACGGAGCCCTCCTATTGGTCGAACACAAGCAACATCTTATTCTCCCCGCTGAGCATCACAGCTGCCCTGGCCATGCTCTCCCTGGGCGCCTGGGGTGACACTCGCAGCCTGATCCAGGAGACCCTGAAGTTCAACCCCAAGGAGGCCCCTGAGGCTCTGATCCATGGATGCTTCCAGCAGATGATCCACAGGATCCTGCAGACGGGCCACAAGACCCAGCTGCTCACCGGGAGCAGCCTGTTCATGGACAAGGGCCTGAGGCCAGTGGCTACGTTCCTGGAAGGGATCAAGCACTGGTACCACTCCAAAGTCACGACTGTTCACTTCCAGGACACCAAAGCGGCCAGGAAACACATC…
>Rana.temporaria_serpina1-4
AAGATTGTTCCAGGCAATGTAAAGTTTGCGTATTCACTCTATACTCATCTAGCTAACAAATATCCAAGTGATAACTTATTTTTCTCTCCCATGAGTATCTCCCTGCTATTCAGCATGCTCTCCGCTGGTGCCAAGGGTCAGACTCAGACTCAGATTCATGAAACACTTGGCTTCAACGCGTCGGCAACC---TCAGAAGACATCAACAAAGGCTTCCAGCAGCTCCTTCACTTTGTTAATCAGCCCAACACGGATCTGGAGCTCAACAGCGCCAACGCTCTGTTTCTCGAACAGCACACCGAGATTATTGAGAAGTTTATCGAAGATCTCAAGAACTTCTACGAGTCTGAAGTAATTCATTCTGATTTTCAAAAAGGAGATGAAGCAAAAAACCAGATT…
>Rhinatrema.bivittatum_serpina1-1
AAAATAGCCCCGAGCAATACTGACTTTGCATTCCGTTTTTATCATCAAATTACTTCATCTGGAGGTTCCAATAATGTCGTGTTCTCTCCTGTGAGCATCTCCGCTGCTTTTGCCATGCTTTCCCTAGGTGCCCAGTCTGAAACATTAAACCAGATGATTGAAGGATTATGCTTTAACCGCACTAATCTCACGAAAGAAGAAATGCACAAGGGTTTTCACCATCTGACCCACCTGCTGAACAAATCTGACAGCAAGCTTCAACTGAGCACAGGAAATGCTCTTTTTGTGCAAAAAGATTTCAAAGTCCTAGAAAAGTTTTTAGAAGACCTCAAATATTATTATGAGTCGACAGCATTTACTACTGACTTCAAGAATACCATTGAAACTGTAAGGCAGATC…
>Xenopus.tropicalis_serpina1-2
AAAATAGCACCATATAATGCTAACTTTGGTTTTAGCCTTTACAGACAAATTGCTGCAGACCATCCAACAGAAAACATATTTATATCCCCAGCGAGTATTTCCACTGTCTTTGCTATGCTCTCCCTTGGTGCCAGATCCAATACTTTAAACCAGATAATAGAAGGACTGAGCTTTAACCGATCTGAACTAACAGAGGAGGAGATGCATAAAGGTTTCCAGCATCTCCTTCACATGCTGAATGACCCAAACAGTAAAGTGCAGCTGAACAGTGGAAATGCCCTCTTTATAGACAAAGACCTCAAACTCATCCAGAAATTTGTAGAGGATTCCAAACAGTTTTATAAAGCAGAAACATTTTCTACTGATTTCCATAATACAGAGGAAGCAACAAAGCAGATT…
>Xenopus.tropicalis_serpina3-3
AAAATAGCACCATATAATGCTAACTTTGGTTTTAGCCTTTACAGACAGATTGCTGCAGACCATCCAACAGAAAACATATTTATATCCCCAGTGAGTATTTCCACTGTCTTTGCTATGCTCTCCCTCGGTGCCAGATCCAATACTTTAAACCAGATCATAGAAGGACTGAAGTTTAACCGATCTGAACTAACAGAGGAGGAGATGCATAAAGGTTTCCAGCATCTACTTCACATGCTGAATGACCCAAACAGTAAAGTGCAGCTGAACAGTGGAAATGCCCTCTTCATAGACAAAGACCTCCAACTCATTCAGAAATTTGTAGAAGATTCCAAACAGTTTTATGAAGCAGAAACGTTTTCTACCGATTTCCATAATACAGAGGAAGCAACAAAGCAGATT…
>Xenopus.laevis_serpina1
AAAATAGCACCATTCAATGCCCAATTTGCTTTTGAATTCTACAGGCAAGTAGCTGCAGACCATCCATCAGAAAACATTTTCTTTTCTCCAGTGAGTATTTCCACTGCATTTTCTATGCTCTCATTAGGTGCCAAAGGACAAACTTTAAACCAGATCATAGAAGGACTGGGCTTTAACACAACTGAAATATCAGAGGAGGAGATTCATAACGGCTTCCAGCATCTCCTTCACATGCTGAATGATCCAGACAGTGAATTGCAGCTGAACAGTGGAAATGCCCTCTTCATAGACAATAACTTGAAGCTAATTCAGAAATTCTTAGAAGATGTAAAAAATTTCTATGAATCAGAAGCTTTTTCTACTGACTTCCATAATACAAAGGAAGCAACAAAACAGATT…
>Xenopus.tropicalis_serpina1-3
AAAATAGCACCATCCAATTCCCAATTTGCTTTCAAACTCTTCAGACAAGTTGTAGCAGATCATCCATCGGAAAACATTTTCTTCTCTCCAGTGAGTATCTCCACTGCCTTGGCTATGCTCTCTTTAGGTGCCAGAGCTGACACTTTAAACCAGATCATAGAAGGACTGAACTTTAACAACACTAAAATAACAGAGGAGGAGATACATAACGGCTTCCAGCATCTCCTTCACATGCTGAATGACCCAGACAGAGAATTGCAGCTGAACAGTGGAAATGCCCTCTTCATAGACAATAATGTGAAGCTCATCCAACAATTCATAGATGATGTTAAAAAGTACTATGAATCAGAAGCTTTTTCTACTGACTTCAATAATGCAGAGGAAGCAAAAAAACAGATT…
>Bufo.bufo_serpina1-2
AAGATAGCTCATTACAATTCATTATTCTCCTTCGACCTGTTTCGGCAGGTAGCTCTAGATCATCCTTCTGAGAACATTGTCTTCTCCCCTGTCAGTATTTCAATGGCATTTTCTTTCCTGTCTATTGGCGCCAAGGCTCAGACCCGCTCACAGATCATTAATGGACTCCGCTTAAACGCATCTGAGATCTCAGAACAAGAAATTCATGAATGTTTCCACAATCTTCTGGATCTCCTGAATGATGTGAAGCGGGAGGTCCAGCTCGGGGTTGGGAATGCTCTCTTCGTTTCCAAGGAATATAAGATTCTCCACGCTTTCCTAGATCAGGCCAAAAAGCTCTATCACTCAGAGGCATTTTCTACTGATTTCAAAAACACAGAAGAAGCAAAGAATCAAATT…
>Bufo.bufo_serpina1-5
AAGATAGCTGATTACAATTCCAAATTCTCCTTCGACCTGTATCGACATGTAGCTCTAGATCATCCTTCTGAGAACATTGTCTTGTCCCCTTTCAATATTTTAACTGCATTTGCTTTCCTGTCCCTTGGTGCTAAGGCTCAGACTCACTCACAGATCATAGAAGGACTCCGTTTCAACACTTCTGAGATCTCAGAACAAGAAATTCATGAATGTTTCCACAATCTTCTGGTTCTTCTGAATGATGTAGACCGGGAGCTACAGCTTAGCAGTGGGAATGCTCTCTTCATTTCCAAGAAACACAAGATTCTTGAGACATTCTTAGATAAATCCAAGAAGTTCTACCACTCAGAGGCATTTTCTACTGATTTCAAAAACACAGAAGAAGCAAGAAATCAAATT…
>Bufo.bufo_serpina1-3
AAGATAGCTGATTACAATTCAAAATTCTCCTTTGACCTGTTTCGGCAGCTAGCTCTAGATCATCCTTCTGAAAACATTGTCTTCTCCCCTGTCAGTATTTCTATGGCATTTGCTTTCCTGTCCCTTGGTGCTAAGGCTCAGAACCACTCACAAATCATTAAAGGACTCCGTTTAAACACCTCTGAGATCTCAGAACAAGACTTTCATGAAGGTTTCCATCATCGCCGGGATCTCCTGAATGATGTGGACATGGAGCCCCCTCTCAGAGGTGGGAGCGCTCTCTTCATTTCCAAGGAACGCAAGATTCTCCAGACGTTCTTAGATGAAGCCAAGAAGCTCTACCACTCAGAGGCGTTTTCTACTGATTTTAAAAACACAGAAGAAGCAAAGAATCAGATT…
>Bufo.bufo_serpina1-1
AAGATAGCTGATTACAATTCAAAATTCTCCTTTGACCTGTTTCGGCAGCTAGCTCTAGATTATCCTTCTGAGAACATTGTCTTCTCCCCTGTCAGTATTTCTACTGCATTTGCTTTCCTGTCCCTTGGTGCTAAGGCTCAGACCCACTCACAAATCATTGAAGGACTCCGTTTTAACAGCTCTGAGATCTCAGAACAAGAAATTCATGAAGGTTTCCATCATCTTCTGCATCTCCTGAATGATGTGGACAGGGAGCTGCAGCTCAGCGGTGGGAATGCTCTCTTCATTTCCAAGGAACGCAATATTCTCCAGACGTTCTTAGATGAAGCCAAGAAGCTCTACCACTCAGAGGCGTTTTCTACTGATTTTAAAAACACAGAAGAAGCAAAGAATCAGATT…
>Bufo.bufo_serpina1-4
AAGATAGCTGATTACAATTCAAAATTCTCCTTTGACCTGTTTCGGCAGGTAGCTCTAGATCATCCTTCTGAGAACATTGTCTTCTCCCCTGTCAGTATTTCTACGGCATTTGCTTTCCTGTCCCTTGGTGCTAAGGCTCAGAACCACTCACAAATCATTGAAGGACTCAGTTTAAACACCTCTGAGATCTCAGAACAAGAAATTCATGAAGGTTTCCATCATCTTCAGCATCTCCTGAATGATGTGGACAGGGAGCTGCAACTCAGCGCTGGGAATGCTCTCTTCATTTCCAAGGAACGCAATATTCTCCAGACGTTCTTAGATGAAGCCAAGAAGCTCTACCACTCAGAGGCGTTTTCTACTGATTTTAAAAACACAGAAGAAGCAAAGAATCAGATT…
>Rana.temporaria_serpina1-2
AAATTAGCAATTAGCAATTCCAATTTTGCATTTGACCTCTATAGGCAGGTAGCAGCAGACCATCCATCAGAAAACATTGTCCTGTCCCCAGTAAGCATATCTGTAGCATTGGCTTTTCTATCCCTTGGTGCCAATGGCGAAACCCATGACCAGATCTTAAAAGGCATTGGCTTCAACACCTCTGAGACTCCCAAGAAAGACATTCATGATGGCTTCCACCATCTGCTGGAAGTGTTCAACGATGAGGACAGTGAGTTTCAGCTTGACAGTGGGAACGGCCTTTTCTTAAGTCAGAAATGGAAATTCCTTGACGCCTTTCTCGAAAATGCCAAGAACATCTACGAATCCGAAGCCTTCAATGTAGACTTTTCTAATTCTGAAGAGGCCAAGAAACAAATC…
>Rana.temporaria_serpina1-3
AAAATAAAAGTTGGCAATAAAAAATTTGCATTTGACCTCTTTAGCAAGGTAGTCGCTGACCATCCAGAAGAGAATGTTGTCTTTTCCCCAGTAAGTATATCTATATCATTGGGCTTCCTGTCCCTCGGTGCAGAGGGCAGGACCAATGACCAGATCGTAGAAGGCATGGGCTTTAACGTGTCTGAGACTCCCAAAAAAGATATCGATGATGGCTTCCGCAATCTTCAGGAAATGTTAAATGATGATAAGAGAGAGCTGCATCTCGATAGCGGAAATGGCCTTTTTGTGAGCCAAGCATGGAAAATCAAAGATGACTTTCTCGGCAAAGCTAAAAACCTC---GGGTCCGAAGCCTTCACTGTAAACTTTGAGGAAAACGAAGGAGCCAAGAAACAAATC…
>Paroedura.picta_serpina1-1
AAAATAGCCCCAATCGGTGCTGAGTTTGCCTTTAAATTCTACCGCCAGATAGTTCCTGAGTCTGCTGGCAAAAACATTTTCTTTTCTCCAGTGGGGCTTTCCACCGCCTTCCTACTTGTGACCCTAGGAGCTAAAGGAGCCACGCGAGATCAGATTTTGTCAGGAATGGGCTTTAACCAGTCTGTGATCAACGAGAAGGAGCTCCATGATGGTTTCCACCACCTCCTACAAGTGCTGAACAACCCCGAGGATCAAATTGAGCTAAGCATTGGGAATGCCCTTTTCTCAACTGACAAATTCCCAGTGCAACAGAAGACCATAGAGAAGGCTCATGATTTGCTCCATGCAGATGTCGTGCATTCTAATTTCGAGAATGTTGAAGAAGCTGTAAAGCAAATC…
>Anolis.carolinensis_serpina1-7
AAAATAGCCCCTGGCAATGCAGATTTTGCTTTCAAATTCTATCACCAGCTTGCTTCAGAGGCTGCCAATAAGAATGTTGTTTTTTCTCCTGTGAGCATATCTATTGCTTTTGCATTGCTATCACTGGGAGCTAAAGCAAATACTCTGAGACAGCTTTTATTAGGACTTGGTTTCAACCCAAAGGAGATCAGTGAGCAAGAAATACACAATGGTTTTCATCATCTTCTCCTTGAGCTAAATCGTCCTCAGGCTGAACTTGAACTGAACATAGGAAATGCCCTCTTCACACACGACCAGTTCAAACTTCTGCAGAAGTTCTTGAAGGATGCCAAACATTTTTATCACTCAGAGATACTTCCTACTAACTTCAAGAAGCTTAAAGAAGCAGAACAGCGGATT…
>Elgaria.multicarinata_serpina1-6
AAGATAACACCAGGCAATACTGATTTTGCCTTTAAATTCTACCACCAGATTGCTCTAGGGGCTGCTGAT---AACATTTTCTTTTCTCCTCTGAGTATTTCCACTGTCTTTGCTCTGCTGTTGCTGGGGGCTAGATCCACCACACGGAGTCAGCTTTTGTCAGGCCTT------AGCTTGAACCAGATCAATGAGCAGGAAATACATAGAGATTTTCATCTTCTCCTCCAATTTCTAAACCGCCCTAATGCTGAAATTGAGCTGAACATTGGAAATGCTGTTTTCACACATGACCAACTGAAGGTCCTAAATACATTCTTGAGTCATGCCAAAAAAAATTATCAAGCAGAAGTTTTTCCTGTTAACTTCAAGAAACCTGCAGAAGCTGAGCAGCAGATA…
>Elgaria.multicarinata_serpina1-5
AAGATTGCTCAAGCCAATGCTGGCTTTGCCTATAAATTGTACCGTGAGGTTGTTTCAGAGGCTGCTAGGAAGAATATTATTTTTTCTCCTCTGGGTATTTCCAGTGCTTTTTCTATGCTGTCATTGGGGGCTAAATCTACCACACAGACTCAGCTTTTATCAGGACTTGGCTTTAACCTGACAGAGATCAATGAACGGGAAATACATGAAGGTTTTCGGGATCTTCTCAACAAGCTGAACAGCAATGTGACTGAAATAGAGCTGAGCGTTGGGGATGCCCTTTTCAAAGATAAGAAATGGAACCCGCAACTGAAATTTGTGCTTGACACCAAAAAATTTTATCAGGCCGATATTCTCAGTACTATCTTCAAGAATCCCGAAGAAACTGAAGAGACGATC…
>Phrynosoma.platyrhinos_serpina1-3
GACATATCTATAGGCAATGCTAATTTTGCTTTCAAATTTTACCATGATGTTGCTTTAGGGGCTGCTAGGAAGAATATATTCTTTTCTCCTCTGAGCATTTCCACTGCCTTTTCCATGCTGGCACTGGGAGCTAAGTCTCACACACTGAGTCAACTTTTATCAGGACTTAGCTTTAACCTGACAGAAATCACCGAGCAGAAAATACATGAAGGTTTTCATGCACTCATTGAACACTTAAATCACCCCTCAAAAAATATTGAGCTGACCCTTGGGAATGCCCTTTTCATAGATGAGCAATTGAAACCCCTAAATAAGTTCCTGCAAGATGCTAAACATTTCTATAAGTCTGACATTTCTCACACTAACTTCAACAATTCTGAAGAAGCTGAGGAGCAGATT…
>Anolis.carolinensis_serpina1-2
AGAATAGCTCCAGGCAATGTTGATTTTACCTTCAAATTCTACCATCAAGTTTCTTTAGGAGCAGCTAGGAACAATATATTGTTTTCACCTCTGTGCATTTCTAATGCCCTTTCCATGCTTATGCTGGGAGCAAAGCATCACACCCTGAGTCAACTTTTATCAGGACTTAGCTTTAACCAGACAGAAGTAAGTGAGCAAGAAATCCATGAAGGTTTCAGCAACCTCCTGGACCTTTTAAATGACCCTTTGAATGAAATTGAACTGAACATTGGAAATGCCCTTTTCATAGATGAGGAGATGAAACCTCTAAAGAAGTTCCTGCATGATGCTAAACATTTCTATAAATCTGACATTTCTCACACTGACTTCAAAAATTCTAAACAAGCTGAGGAGCAGATT…
>Anolis.carolinensis_serpina1-6
AGAATAGCTCCAGGCAATGTTGATTTTACCTTCAAATTCTACCATCAAGTTTCTTTAGGAGCAACTAGGAACAATATATTGTTTTCACCTCTGTGCATTTCTACTGCCCTTTCCATGCTTATGCTGGGAGCAAAGCATCACACCCTGAGTCAACTTTTATCAGGACTTAGCTTTAACCAGACAGAAGTAAGTGAGCAAGAAATCCATGAAGGTTTCAGCAACCTCCTGGACCTTTTAAATGACCCTTCGAATGAAATTGAACTGAACATTGGAAATGCCCTTTTCATAGATGAGGAGATGAAACCCCTAAAGAAGTTCCTGCATGATGCTAAACATTTCTATAAATCTGACATTTCTCACACTGACTTCAAAAATTCTAAACAAGCTGAGGAGCAGATT…
>Charina.bottae_serpina1-3
AAGATCCATCTCAACATTGCTCATTTTGCAACTGAACTCTACAAAATACTGTCTCCAAGATCAGATGACAAGAATATTATCTACTCACCCTGCAGCATTTCTATAGTGCTTTCCGTTCTGTTACTAGGGTCAAAATCAAATACCCACACAGAGATTTTAAAGGGCCTCGGTTTTAACCTGACACACATTCAGGAAGAGGAGATCCACCAGGGGTTTCATGAACTTCTCCAGCTGCTCACACACTCAGATAATGAGTTCAAGCTTGAAATGGGGCAGGCCCTGTTTGTAAAGGATGACATACAACCATTGCAGACATTTTTAGAGAAGCTCAAGGAATTTTATGAAGCAGAAATCCAAGCCACAAAATTTCAGGAACCCAAAGAAGCTGAAAAACAGATC…
>Charina.bottae_serpina1-4
AAGATCCATCTCAACATTGCTCATTTTGCAACTGAACTCTACAAAATACTGTCTCCAAGATCAGATGACAAGAATATTATCTACTCACCCTGCAGCATTTCTATAGTGCTTTCCGTTCTGTTACTAGGGTCAAAATCAAATACCCACACAGAGATTTTAAAGGGCCTCGGTTTTAACCTGACACACATTCAGGAAGAGGAGATCCACCAGGGGTTTCATGAACTTCTCCAGCTGCTCACACACTCAGATAATGAGTTCAAGCTTGATATGGGGCAGGCCCTGTTTGTAAAGGATGACATACAACCATTGCAGACATTTTTAGAGAAGCTCAAGGAATTTTATGAAGCAGAAATCCAAGCCACAAAATTTCAGGAACCCAAAGAAGCTGAAAAACAGATC…
>Hydrophis.curtus_serpina1-2
AAGATCCAGCGCAATGTTGCTGGTTTTGCAATTGAACTCTACAAAATCCTGGCTGCAAGATCACATGAAGAGAACCTTGTTTTCTCACCCTGCAGCATTTCTATGTTGCTTTCAGTTCTGTTATTAGGGACAGACTCCAACACTCATGCAGAGATTTTAAATGGCCTTGGCTTTAACCTGACACACATTCAGGAAGATGAGATCCACCAGGGGTTTCATGAACTTCTCCATCTGCTTACGCATTTAGAGAAGGATTACAAGCTGGATATTGGGCAGGCCCTGTTTTTAAAGGAAGGCATACAGCCATTGCAGACATTTTTAGATAAGATTAAGGAACTCTATGAAGCAGAAATCCAAACCACCAAGTTTCAGGAACCAAAAGAAGCTGAAAAGCAGATC…
>Crotalus.adamanteus_serpina1
AAGATCCAGAGCAATATTGCTCATTTTGCAACTGAATTCTACAAAATATTGTCTGCAAGATCACAGGACAAGAATATTGTTTTCTCACCCTGCAGCATTTTTATATTGCTTTCCGCTCTGTTGTTAGGGTCAAAATCAAATACCCATGCAGAGATTTTAAAGGGCCTTGATTTCAACTTGACACACATTCAGGAAGATGAGATCCATCAGGGGTTTCATGATCTTCTCCATCTGCTCACACACTCAGAGAAGGATTTCAAGCTGGATATTGGACAGGACCTATTTCTAAAGGAAGACATACAACCATTGCAGACATTTTTAGATAAGATTAAGGAATTCTATGATGCAGAAATCCAAGCTGCAAAGTTTCAGGAACCAAAAGAAGCTGAAAAACAGATC…
>Crotalus.tigris_serpina1-1
AAGATCCAGAGCAATATTGCTCATTTTGCAACTGAATTCTACAAAATATTGTCTGCAAGATCACAGGACAAGAATATTGTTTTCTCACCCTGCAGCATTTTTATATTGCTTTCCGCTCTGTTGTTAGGGTCAAAATCAAACACCCATGCAGAGATTTTAAAGGGCCTTGATTTCAACTTGACACACATTCAGGAAGATGAGATCCACCAGGGGTTTCATGATCTTCTCCATCTGCTCACACACTCAGAGAAGGATTTCAAGCTGGATATTGGACAGGACCTATTTCTAAAGGAAGACATACAACCATTGCAGACATTTTTAGATAAGATTAAGGAATTCTATGATGCAGAAATCCAAGCTGCAAAGTTTCAGGAACCAAAAGAAGCTGAAAAACAGATC…
>Zootoca.vivipara_serpina1-3
AGGATATATCCAAATGTTGGCAGTTTTGCAATTAAATTTATTAGTCTGGCTTCCTCAGCCTCACCTGATAAAAATATTTTCTTCTCGCCCATCAGTATTGTCTCCACCTTTTCCGTTCTTTCACTGGGGGCAAAATCTGCCACACGCACTCAGATCCTAGAAGGCCTTTGCTTTAACCTGACAGAAATTCCAGAGAAGGAGATACACCAGGCGCTTCATAATGACTTTTCCACGCTCACTCGCTCAGATTCTGGGTACCAACTCGAGCTAGGAGACGCTCTGTTTTTAAGGGAGGGCCTGGAGGCATTACCAACCTTTCTGGATGACATCAAGGCTTTTTACTCTGTAGAAGTGTTGCCCGCGAAATTCCAGGAGCCAAAAGAAGCCGAGAAACAAATC…
>Elgaria.multicarinata_serpina1-1
AAGCTGCATCCCAGCACTGTTCACTTTGCCCTTGAATTGTACAAGGAGCTTTCTTCAGCATCACCTGGCAAGAATATTCTCTTTTCACCCATCATTATCTCCGCTGCTTTCTCACTTCTCTCATTGGGGGCAAAATCTGCCACCCACACTCAGATTCTAGAAGGCCTTAGCTTTAACTTAACAAATATCCAAGAGAAAGAGATCCATAATGGATTACATGACCTATTATCTGCGCTGACCCACTCAGATAATGAGATCAAGCTAGATATAGGACAGGCCTTGTTTGTAAGGGAACAGCTAAAGCTACTACCGGAGTTTTTGGATCATGTCAATGCCCACTACACAGCAGACATCTTACCTGCAAAGTTTCAGGAACCAAAAGAAGCTGAGAAACAGATC…
>Phrynosoma.platyrhinos_serpina1-7
AAGATATATACCAACACTGCTCAGTTTGGACTTAATTTGTATAAACAGCTTTCTTCAGCATCACCTGACAAGAATATTTTCTTCTCACCCCTCTGCATCTCTTCTATCTTGTCACTTCTGTCACTGGGGGCAAGATCAACCACCCACACTCAGATTCTGGAAGGCCTCAGCTTTAACCTGACACAAATCCAGGAGAAGGAAATCCATGATGGGTTTCATAACCTCTTTTCTGTGATAACTAACCCTGACAATGAGGTCAAACTTGATATTGGTCAGGCTCTGTTTCTGAAAGATGACCAAAAACCACAACAGAAATTTTTGGATGATGTCCATACTTTCTATGAAGCAGAAGTGTTATCAGCAAATTTCCAGGAGCCCAAAGAAGCTGAGAAGCAGATC…
>Gallus.gallus_serpina1-5
AAGCAAGGCTCCACATATACAGATTTTGCATTTAGATTTTACAAGCAGGCTATATCAAAAGAAGCTGATAAAAACATTTTCTTTTCTCCCATAAGCATCTCTACTACCTTTGCCATGTTAGCTGTTGGTGCTAAGTCAACCACCCTGACCCAGATTTTTGAAGGACTGGGCTTTAATCTGACTGAGACTCGCATACATGATATACATGAAAGTTTTTATAAAGTTTTAGCAGTACTGAACTGTACTGATGTTAACATCACGTTAAATATAGGAAATGCCCTTTTCCCAGCTATTGGTTATGAACCACAGGAGACATTTTTACAAAATGTCCAGCAATTTTATGATGCAGATTTTTTTTCTACTGATTTTCATAAACCTGAAGAAGCTAAGTTGCAAATC…
>Trogon.surrucura_serpina2.1
AAGCAAGGCTCTAACTATGCAGATTTTGTATTTAGATTTTACAAGCAAGCTATATCAAAAGACGCTGATAAAAATGTTTTCTTTTCCCCCATGAGCATCTCCACTGCCTTTGCCGTGCTGGCTGTTGGTGCTAAGTCAACAACCCTGTCTCAGATTTTTGAAGGACTGGGCTTTAGTCTGACTGACACTCACATACATGATATACATGAAAGTTTTCATAAAGTTTTAGCAGTGCTGAACTGTACTGATGGTAACATCACATTAAATATAGGGAATGCTCTTTTTACAGCTGCTGGATATGAACCACAGGAGACATTTTTACAAAATACTAAACAATTTTATGATGCAGATTTTTTTTCCATCAATTTCCATGAACAAGAAGACTCTAAGAACCAAATC…
>Taeniopygia.guttata_serpina2.1
AAGAAAGGCTCTAACTATGCAGATTTTGTATTTAGGTTTTACAAGCAGGCTTCATCAGAAGAAGCTGATAAAAATGTGTTCTTTTCTCCTGTGAGCATCTCCACTGCCTTTGCCATGCTGGCTGTTGGTGCTAAATCAACCACGCTCTCTCAGATTTTTGAAGGACTGGGCTTTAACCTAACTGAGACTCACATAAATGATGTACATGAAAGTTTTCACAAAGTTTTGTCAGTACTGAACTGTGCTGATGTTAATACCACGTTAAATATAGGGAATGCTCTTTTTACAGCTGCTGGGTATGAACCACAGGAATCATTTTTAAAAAATACCAAAAAATTTTATGATGCAGATTTTTTCTCCAGTGATTTTCATAAACCAGAAGAAGCTACAAAGCAAATC…
>Apus.apus_serpina2.1
AAGCAAGACTCTAATTATGCAGATTTTGTATTTAGATTTTACAAGCAGGCTATATCCAAAGAAGCTGATAAAAATGTTTTCTTTTCTCCCATGAGCATCTCCACTGCCTTTGCCATGCTGGCTGTTGGTGCTAAGTCAACCACCTTATCTGAGATTTTTGAAGGACTGGGCTTTAGTCTGTCTGAAGCTCGTATACATGATATCCATGAAAGTTTTCATAATGTTTTAGCAGTACTGACCTGTACGGATGTTAACATCACATTCAATATAGGGAATGCCCTTTTTACAGCTATTGGGTATGAACCACAGGAGACGTTTTTACAAAATACCAAACAATTTTATGAAGCAGATTTTTTTGTTAGTGATTTCCATAAA---ACAGAAACTATAAAGCAAATC…
>Tyto.alba_serpina1-4
AAGCAAGGCTCCAACTCTGCAGATTTTGTATTTAGATTCTACAAGCAGGCTATATCAAAAGAAGCTGATAAAAATGTTTTCTTTTCTCCCATGAGCATCTCCACTGCCTTTGCCATGCTGGCTCTTGGTGCTAAGTCAACCACCCTGACTCAGATTTTTGAAGGACTGGGCTTTGGTCTGACCGAGTCTCGCATACATGATATACATGAAAGTTTTCACAAAGTTTTAGCAGTACTGAAGTGTACTGATGTTAACATCACATTAAATATAGGGAATGTCCTTTTTACAGGTATTGGGTATGAACCACAGGAGACATTTTTACAAAATACCAAACAATTTTATGATGCAGAATTTTTTTCTAGTGATTTCCATAAACCAGAAGAAGCTAAAAAGAAAATC…
>Fratercula.arctica_serpina2.1
AAGCAAGGCTCTAACTATGCAGATTTTGTATTTAGATTTTACAAGCAGGCTATATCAAAAGAAGCTGATAAAAATGTTTTCTTTTCTCCCATGAGCATCTCCACTGCCTTTGCCATGTTGGCTGTTGGTGCTAAGTCAACCACCCTGTCTCAGATTTTTGAAGGGCTGGGCTTTTGTCTGACTGAGACTCACATGCGTGATATACATGAAAGTTTTCATAAAGTTTTGACAGTACTGAACTGTGCTGATGTTAATATCACATTAAATACAGGGAATGCCCTTTTTACAGCTATTGGGTATGAACCACAGGAGACATTTTTACAAAGCACAAAACAATTTTATGATGCAGAATTTTTTTCTAGCAATTTCCATAAACCAGAAGAAGCTACAAAGCATATC…
>Nyctibius.grandis_serpina2.1
AAGGAAGGCTCTAAATATGCAGATTTTGCATTTAGATTTTACAAGCAGGCTATATCAAAAGAAGCTGATAAAAATATTTTCTTTTCTCCCATGAGCATCTCCACTGCCTTTGCCATGCTGGCTCTCGGTGCTAAGTCAACCACCTTGTCTCAGCTTTTTGAACAACTGGGCTTTGGTCTGACTGAGACTCACATACATGATATACATGAAAGTTTTCATAAAGTTTTAGCAGTACTGAACTGTACTGATGTTAACATCACATTAAATATAGGGAATGCCCTTTTTACAGCTATTGGGTATGAACCACAGGAGATATTTTTACAAAATACCAAACAATTTTATGATGCAGAATTATTTTCTAGCAATTTCCATAAACCAGAAGAAGCTAAGAAGCAAATC…
>Theristicus.caerulescens_serpina2.1
AAGCAAGGCTCTAACTATGCAGATTTTGTATTTAGATTTTACAAGCAGGCTATATTAAAAGAAGCTGATAAAAATGTTTTCTTTTCTCCCATGAGCATCTCCACTGCCTTTGCCATGCTGGCTGTTGGTGCTAAGTCAACCACCCTGTCTCAGATTTTTGAAGGACTGGGCTTTGATCTGACTGAGACTCGCATACATGATATACATGAAAGTTTTCATAAAGTTTTAGCAGTACTAAACTGTACTGAAGTTAACATCACATTAAATATAGGAAATGCCCTTTTTACAGCTATTGGGTATGAACCACAGGAGACATTTTTACAAAATACCAAACAATTTTATGATGCAGAATTTTTTTCTAGCAATTATCATAAACCAGAAGAAGCTAAGAAGCAAATC…
>Athene.cunicularia_serpina2.1
AAGCAAGGCTCTAACTATGCAGATTTTGTATTTAGATTTTACAAGCAGGCTGTATCAAAAGAAGCTGATAAAAATGTTTTCTTTTCTCCCATGAGCATCTCCACTGCCTTTGCCATGCTGGCTGTTGGTGCTAAATCAACCACCCTGTCTCAGATTTTTGAAGGACTGGGCTTTGGTCTGACTGAAACTCGCATACATGATATACACAAAAGTTTTCATAAAGTTTTAGCAGTACTGAACTGTACTGATGTTAATATCACATTAAATATAGGAAATGTCCTTTTTACAGCTATTGGGTATGAGCCACAGGAAACATTTTTACAAAATACCAAACAGTTTTATGATGTAGAGTTTTTCTCTAGTGATTTCCATAAACCAGAAGAAGTTAAAAAGCAAGCC…
>Alligator.mississippiensis_serpina1-2
ACACGAGGCTCTAGTTATGCTGATTTTACATTTAGCTTCTACAAACAGGCTATGCTACAGGAACCTAACAAGAATATTTTCTTTTCTCCTATAAGCATCTCCACTGCCTTTGCAATGTTGGCACTGGGTGCTAAGTCAACCACTCTGAATCAGATTTTTGTAGGAATGGGCTTTAACTTGACAGAGGTTCAGGTAGAGGATATACATGAAGGTTTTCATCATCTACTTTACATGCTGAATAAGCCTGACAATGAGATCGAGATCAGTCTGGGAAATGCCCTCTTTACAGATAGGGGATTTAAGCCACTAGAGAAGTTTTTAAATGACATAAAAGGCTTTTATGAAGCAGAATTTCTTTCTAGTAATTTCCATAATCCACCAGAAGCTAAGAAACAGATC…
>Chrysemys.picta_serpina1-6
AAACAAGGTACTAGCTATGCGGACTTTACATTTAGATTCTATAAGCAGGCTATATTAGCAGAAGCAGACAAGAATGTGTTCTTCTCTCCCGTGAGCATTGCCACTGCCTTTGCAATGCTGGCAATGGGTGCTAAATCGGCCACTCGGACTCAGATTTTTGAAGGAATGGGCTTTAGCCTGACAGAGATTCAGGAGGAGGAGATACATGAAAGTTTCCATCATCACATCCACATGATGAATTGTCCTAACAATAAGATCCAGACAAGTATGGGAAATGCCCTTTTCATAGCGACCGAGTTTAAAGCACTAGAGAAGTTTTTACAAGACGTCAAAACCTTTTATGAAACAGAATATTTTTCTACTGATTTCCATAATTCAAAAGAGGCTGCGAAAAAGATC…
>Elgaria.multicarinata_serpina1-4
AAAATAGTCCCTGTCAATGCTGACTTTGCATTCAGACTCTACAGGCACATAATTTCAGATGGAGCTGCTAAAAATGTTTTCTTCTCTCCCATAAGCATTTTCTCTGCAGTGGCATTGCTGACCCTCGGTGCCAAATCTGAAACCCACCATCAGATTCTCAAAGGACTTGGTTTTAATTTGTCAGAGATTGAGGAGAACGAGATACATGAAGGATTCCAAAACCTCATCCAAATGCTGAACCATCAAAATAATGAAGCACAGGTGAATGTAGGGAATACCTTGTTCATCAACGAGTCGCTGAAAATCCTGCCTAAATTTTTGGAGAACGTCAAAACGTTCTATGAAGCTGAATGTTTTTCAGCCAACTTTAATAATCCTACAGAATCCAAAAAGCAAATA…
>Charina.bottae_serpina1-2
AAGATAGTTTCCAGTAATGCTGAATTTGCATTCAGGTTCTACCAGCAAATTGCTTCAGATGCAGCTGCCAAAAATATTTTCTTCTCTCCCTTCAGCATCTCCACAGCTTTTGTACTGCTGACATTAGGTGCCAAATCAGAAACCAAGGATCAGATTCACAAAGCACTTGGTTTTAACCTCTCAGACATTGAAGAGAGGGAGATACATGAAGGATTCCAACAGCTCATCCACGTGCTTAGCCATCCAAGAAATAAAGCACAGGTGAACATAGGCAATGCTTTGTTCATTGAAGAATCCTTGAAATTTCTGCCTAAATTTTTGGAAGATGCCAAAACCTTCTATGAAGCTGAGGGCTTCTCTGCTGATTTCAGTGTTCCCAGACTGGTTAAAAAGCAGATC…
>Hydrophis.curtus_serpina1-1
AAGATAGTTTCCAGTAATTCTGAATTTGCATTCAGATTCTACCAAGAAATTGCTTCAGATGCAGCTGCCAAAAATATTTTCTTCTCTCCCTTCAGCATCTCAACAGCTTTTGCACTATTGACATTAGGTGCCATATCAGAAACTAAGAATCAGATTCACAAAACACTTGCTTTTAACCTCTCAGACATTGAAGAGAGAAAGATACATGAAGGATTCCAACATCTTATCAATGGACTTAGCCATCCAAGCAGTAAAGCCCACCTGAACATAGGCAATGCCCTGTTCATTGAAAAATCCTTGAAATTATTGGCTAAATTTTTGGAAGATGCCAAAATGTTTTATGAAGCTGAGGGATTCTCTACCAATTTCAGTGTACCCAGATTGGTTAAAAAGCAGATC…
>Elgaria.multicarinata_serpina1-3
AAGATAGCTCTCAGTAATGCTGATTTTGCATTCAGATTCTACAGGAACATAGCTTCAGATGCAGCTGCCCAAAACATTTTCTTCTCTCCCTTCAGCATCTCCACAGCTTTTGCATTGGTGGCCTTAGGTGCCAAATCTGAAACCCAGGATGAAATTCACAAAGGACTTGCTTTTAACCTGTTGGAAATTGAGGAAAAGGAGATACATGAAGGCTTCCGCCAGCTCATTCATGTGCTTAACCATCCAGATAGCAAAGCACTGGTGAACTTAGGGAACGCCTTGTTTATGGAACACTCATGGAAATTCCTGCCTACGTTTCTGGAGGATGCCAAAACCTTCTATGAAGCTGATGGGTTCTCCACCTACTTCAACGTTTCCAGAGTGGCTAAAAAGCAGATA…
>Anolis.carolinensis_serpina1-5
AAGATAATTCCCAGTAATGCTGACTTTGCATTCCGGTTCTACAGAAACATTGTTTCAGATCCAGATGGCAAAAATATTTTCTTCTCTCCTCTCAGCATCTCCACAGCTTTTAGTTTGTTGGCATTAGGTGCCAAATCTGAAACCCATGATGAGATTTTTAAAGGACTTGCTTTTGATCTGCTGGAAATTGAGGAGAAGGAAATCCATGAAGGGTTCCACCAGCTCCTTTATGTGCTTAACCAACCAAATAACAAAGCACAGGTGAATTTAGGGAATGGTTTATTTATAGAACCATCACAGAAGTTCCTGCCTGCTTTTTTGGATGATGCCAAAAACTTGTATGGTGCCGATGGTTTTTCTACCAACTTCAGCAACCCCAGTGTGGCTAAAAAGCAGATT…
>Phrynosoma.platyrhinos_serpina1-4
AAGATAGCTCCAAGTAATGCTGATTTTGCATTCCGGTTCTACAGGAACATTGCTTCAGATGCAGATGGGAAAAATATTTTCTTCTCTCCCCTCAGCATTTCAACAGCATTTTCTTTGTTGGCATTAGGTGCCAAATCTGAAACCCACGATGAGATCTTTAAAGGTCTTGCTTTTGATTTGTTGAAAATTGAGGAGAAGGAGATACATGAAGGGTTCCACCAGCTCATTCATGTGCTTAACCATCCAAATAACAAAGCACAGGTGAATTTAGGGAATGGTTTATTCATAGAACCATCACTGAAATTCCTGCCTGCATTTTTGGAAGATGCCAAAAACTTATATGAAGCTGATGGTTTCTCCACCAACTTCAGCATCCCTAGAGTGGCTAAAAAGCAGATC…
>Anolis.carolinensis_serpina1-3
AAGATTGCCCCTAGTAATGCTGACTTTGCATTTACATTGTACAGACAAATTGCTTCTGACGGGGCTGGAAAAAATGTATTTTTCTCTCCAGTGAGCATTTCCACAGCCTTTGCGATGCTCAGCCTTGGTGCTAAATCAGAGACTCAGTCTCAGATTCACAAAGGACTTGCTTTTAACCTGTCGGAGATGGAAGAGAAGGAGCTACATGAAGGCTTCCAGCATCTCATCCATATGCTTAACCGTCCAAAGAACAAAGCAGAAATCAACATAGGGAACGCCTTGTTCATAGAAGAATCCTTAAAAGTTCTGCCTAAGTTTTTAGAGGATGCCAAAACCCTGTATGAATCCGAAGGCTTCTCTTCCAACTTCCGGAACACTACCATTGCTAAAAAACAGATA…
>Phrynosoma.platyrhinos_serpina1-6
AAGATAGCCCCCAGTAATGCTGACTTTGCATTCACATTCTACAGGCAAATTGCTTCTGATGGGGCTGAAAAAAATGTTTTTTACTCTCCCACAAGCATTTCCACAGCTTTTGCAATGCTCAGCCTTGGTGCTAAATCAGAGACTCAAACTCAGATTCACAAAGGACTTACTTTTAACCTGTCAGAGATTGAAGAGAAGGAGATACATAAAGGTTTCCACCATCTCATCCATATGCTTAACCAACCAAACAACAAAGCAGAGGTGAACATAGGCAATGCCTTGTTCATACAAGAATCCTTAAAACTTCTGCCTAAGTTTTTGGAGGATGCCAAAACCTTATATCAATCCGAAGGCTTCTCTTCCAACTTCCAGAATACCGCTATTGCTGAAAAACAGATA…
>Zootoca.vivipara_serpina1-2
GAGATTGCTCCCAGTAATGCCAACTTTGCATTTAGATTCCACAAACACATAGCTTTAGGTGAAGCTGGCAAGAATATTTTCTTCTCTCCAGTCAGCATCTCCAGCACTTTCGCAGCACTGACGCTGGGTGCCAAGTCTGAAACCCAAAGCCAAATTTACAAAGGACTTGCTTTTAACCTTTCAGAGATTGAAGAGCACAAAATACACAAAGGATTCCATCAGCTCATCAGTGCCCTGAATGATCCAAACAACAAGGCCCAGATTAACACAGGGATTGCCTTATTCATAGATGAGCCACTGAAAATACTTCCGAAATTCCTGGAAGATGTCAAAACCTTGTATGGCGCCGAAGCCTTTTCATCCGACTTCCAGAATTCATCGGCAGCTAAAACCCAAATA…
>Elgaria.multicarinata_serpina1-2
ATGATAGCTCCTTATAATGCTAACTTTGCATTCAGTTTCTACAGGCAGATAGTTTCTGCTGCAAAGGGCAAAAATGTTTTATTTTCTCCTCCCAGCATCTCTACCGCTTTTGCGTTGTTGACCCTGGGTGCCAAATCTGAAACTCAAAGCCAGATTTACAAAGGGCTTGCGTTTAACTTGTCAGTGATTGAGGAAAATGAGATACACAAAAGTTTCCATCAGCTCATCCAGGTGCTTAACCAACCAAGCAACAAAGCACATGTAAGCCTAGGGAATGCCTTGTTCATAATGGAGTCTTTGAAGATACTGCCTAAGTTTCTGGACAATGCCAAGACCTTGTATGAAGCTGAAGCCTTTTCTTGCAACTTCAATGATTCTGCAGCAGCTGAAAAGCAGATC…
>Anolis.carolinensis_serpina1-4
AAGATAGCTCCCAATAATGCTGATTTTGCATTCAGATTCTACAGGCACATAGCATCCAACACAGCTGCCAAAAATATTTTCTTCTCTCCCTTCAGTATCTCCACAGCTTTCGCTATGCTAGTTCTGGGTGCCAGATCTGAAACCCAAAACCAGATTTATGAAGGTCTTGCTTTTAATCTGTCTGAGATTGAGAAGAATGAGATCCACAAAGGATTCCATCAGCTTATCCACACGCTTAGCAACCCAAATAACAAAGCACAAGTGGAGATAGGGAATGCCATGTTCATGAATGAAACACTGAAAATACTGCCAAAGTTTCTGGAGGACATTAAAAGTTTATATGCTGCTGAAGGGTTTTCTTCAAACTTCAGCAATTCCACAGCAGCTGAAAAGCAAATA…
>Phrynosoma.platyrhinos_serpina1-5
AAGATAGCTCCCAATAATGCTGATTTTGCATTTAGATTCTACAGGCACATAACATTCCATACAACTTCCAAAAATATTTTCTTCTCTCCATTCAGCATTTCCACAGCTTTTGCAATGGTAGCTCTGGGTGCCAGATCTAAAACTCAAAGTCAGATTTATGAAGGACTTGCTTTTAACCTGTCAGTTATGGAGGAAAATGTGATCCACAAAGGATTCCACCAGCTCCTCCAAGTGCTTAGCAATCCAAATAACAAAGCACAAGTGAACACAGGGAATGCCTTATTCATAGAAGAATCATTGAAAGTACTGCCAAAGTTTCTGGAGGATATCAAAGGTTTATATACTGCTGAAGGGTTTTCTTCAAATTTCAGCAATTCCACAGCTACTGAAAAGCAGATA…
>Gallus.gallus_serpina1-3
CATATAATCCCCAGCAACACAGACTTTGCCTTCAGGTTTTACAGACAAGCAACTGTCCAAGCACCTGGCAAGAATATTTTCTTCTCCCCAGTCAGTGTCTCTGCTGCCTTTGCCCTGCTGGCTCTGGGCTCCAGAGCCGCAACCCAGGCTCAGCTGCTGGAGGGGTTGGCCTTCAATCTCACCAACAACAGGGAGGAAGAGATACACCGTGGCTTTCATCATCTCCTTCTCCTGCTGAACCGTCCTGGCAGTCAGGTGGAGCTGAGCATGGGAAACACCTTGTTCATGGACAAGCACCTGAAGCCACTGACAACATTTCTGAAGGACATAAAAAAACTGTACAAGGGGGAAATTATTTCTAGTAACTTTCAGAATTCTACTGAGGCTAAAAAAGAGATC…
>Meleagris.gallopavo_serpina1-3
CATATAATACCCAGCAACACAGACTTTGCCTTCAGGTTTTACAGGCAAGCAACTGTCCAAGCACCTGGCAAGAATGTTTTCTTCTCTCCAGTCAGTGTCTCTGCTGCCTTTGCCCTGCTGGCCCTGGGCTCCAGAGCCACAACCCAGGCTCAGCTGCTGGAGGGGCTGGCCTTCAATCTCACCAACAACAGGGAGGAGGAGATACACCGTGGCTTTCATCATCTCCTTCTCTTGCTGAACCGTCCTGGCAGACAGGTGGAGCTAAGCATGGGAAATACCTTGTTTGTGGACAAACACCTGGAGCCACTGACAACATTTCTGAAGGACATAAAAAAACTGTACAAAGCAGAAATTATTTCTAGTAACATTCAGAATTCTACTGAGGCTAAAAAAGAGATC…
>Fratercula.arctica_serpina1-3
CAGATAGTCTCCAGCAACGCAGACTTTGCCTTCCGGTTTTACAGGCAAGCAACCACCCAAGAACCTGACAAGAACATTTTCTTTTCCCCAGTCAGCATCTCTGCTGCCTTTGCCCTGCTGGCCCTGGGCTCCAGAGCCACCAGCCAGGCTCAGGTGCTGGAAGGGCTGGCCTTTAACCTCACGGACACCCGGGAGGAGGAGATACACAACGGCTTTCGTCACCTCCTCCTCTTGCTGAACCGCCCTGGCAGCCAGGTCCAACTGAGCATGGGGAATGCCCTGTTCATGGACAAACACCTGAAGCCACAGAAAACATTTGTGAAGGAGATCAAAAAACTCTACGAAGGAAAAATTGTTTCTAGTAACTTCCAGAATTCCACTGAAGCTAAAAAAGAGATC…
>Athene.cunicularia_serpina1-3
CAGGTAGTCCCCAGCAACACAGACTTTGCCTTCCGGTTTTACAGGCAAGCAACCACGCAAGAACCTGGCAAGAACATTTTCTTTTCCCCAGTTAGCATCTCCACTGCCTTTGCCCTGCTGGCCCTGGGCTCCAGAGCCACCAGCCAGGCTCAGGTGCTGGAAGGGCTGGCCTTTAACCTCAGTGACACCCGGGAGGAGGAAATACACAACGGCTTTCGTCATCTCCTCCTCTTGCTGAACCGCCCTGGCAGCCAGGTGCAACTGATCATGGGCAACACCCTGTTCATGGACAAACACCTGAAGCCACTGAAAACATTTCTGAAGGACATTAAAAAACTGTACAAAGGAAAAGTTTTTTCTAGTAACTTCCAAAATTCCACTGAAGCTAAAAAAGAGATC…
>Tyto.alba_serpina1-3
CAGATAGTCCCCAGCAACACAGATTTCGCCTTCCGGTTTTACAGGCAAGCAACCACCCAAGAACCGGTCAAGAACATTTTCTTTTCCCCAGTCAGCATCTCCTCTGCCTTCGCCCTGCTGGCCCTGGGCTCCAGAGCCACCAGTCAGGCTCAGGTGCTGCAAGGGCTGGGCTTTAACCTCACCAACACCCGGGAGGAGGAGATACACAACGGCTTTCATCACCTCCTCCTCTTGCTGACCCACCCTGGCAGCCAGGTGCAACTGAGCATGGGGAACACCCTGTTCATGGACAAACACCTGAAGCCACTGAAAACATTCCTGAAGGACATCAGAAAACTGTACAAAGGAGAAGTTGTTTCTAGTAACTTTCAGAATTCCACTGAAGCTAAAAAAGAGATC…
>Gallus.gallus_serpina1-1
AAACTAGTGCCAAACAATGCTGACTTTGCATTTAAATTTCTAAATGAGGTTGCACAAGAAGCACCTAATAAGAACATTTTCTTCTCTCCTGTAAGCATCTCTGCTGCCTTTGCAATGCTGGCCCTGGGGGCTAGGTCAATCACCAAGACTCAGATCCTGGAAGGACTTGCCTTTAACCTTACAGAGATTCAGGAGAAAGAGATACATGAAGGCTTCCACAATCTCATGCACATGCTGAGCCATCCCGAGAGTGGGGTGCAGCTCAACATGGGGAATGCAATCTTTCTAACAAAGAAGCTGAAACCACTAAAAAAGTTTTTAGATGATGCCAAACCTTTGTATCAACTAGAGGTTTTAGCTACTGACTTCAACAATCCCACAGAGGCTGAGAAGGAGATC…
>Meleagris.gallopavo_serpina1-1
AAACTAGTGCCAAACAATGCTGACTTTGCATTTAAATTTCTAAATGAGGTTGCGCTGGAAGAACCTAATAAGAACATTTTCTTCTCTCCTGTAAGCATCTCCACTACCTTTGCAATGCTGGCCCTGGGGGCTAGGTCAATCACCAAGACTCAGATCCTGGAAGGACTTGCCTTTAACCTTACAGAAATTCAGGAGAATGAGATACATGAAGGCTTCCACAATCTCGTGCACATGCTGAGCCATCCCGAGAGTGGGGTACAGCTCAACATGGGGAATGCAATCTTTCTAACAGAGAAGTTGAAACCACTAGAAAAGTTTTTAGATGATGCCAAACCTTTGTATCAACTACAGGTTTTAGCTACTGACTTCAACAATCCCACAGAGGCTGAGAAGGAGATC…
>Taeniopygia.guttata_serpina1-1
AAACTTGTGCCAAACAATGCTGACTTTGCATTCCAGTTTTTTAGGGAGGTTACACAGGAGGCACCAAATAAGAACATTTTCTACTCTCCTGTGAGCATCTCCGCTGCCTTTGCGATGCTGGCCCTTGGGGCTAGGTCAGCCACACAGTCTCAGATCCTGGAAGGACTTGCATTCAACCTTACAGAGATTCAGGAGAAAGAGATACATGAAGGCTTCCACAACCTAATCCACATGCTGAACCATCCTGAGGGTGGAGTCCAGCTCAACATGATGAATGCCATCTTTGTGACGGAGAAGCTGAAACTCCTAAGAAAATTCTTAGATGATGCCAAAGCTCTGTATCAGTTGGAAGCTTTTACAACTGACTTTAACAAACCCACAGAAGCTGAAAAGCAGATC…
>Apus.apus_serpina1-1
AAACTAGTGCCAAACAATGCTGACTTTGCATTTCAGTTTTTTAAAGAGGTTGCACTGGAGGCACCTAATAAGAACATTTTTTTCTCTCCTGTAAGCATCTCCACTGCATTTGCAATGCTGGCTCTGGGGGCTAGATCAACCACTCAGATTCAGATCCTGGAAGGACTCAGTTTCAACCTTACAGAGATTCAGGAGAACGAGATACATGAAGGCTTCCACAACCTCATTCACATGCTGAGCCATCCTGAGGGTGGGGTCCAGCTCAATATGGGGAATGCCATCTTTCTAACAGAGAAGCTGAAACCTCTCAAAAAGTTTTTAGATGATGCCAAAGCACTGTATCAGCATGAGACTTTTACCACAGACTTTAACAGTCCCATGGAGGCTGAGAAGCAGATC…
>Trogon.surrucura_serpina1-1
AAACTAGTGCCAAACAACGCTGACTTTGCATTTCATTTTTTTAAAGAAGTTACGCTGGAGGCACCTAATAAGAACATTTTCTTCTCTCCTGTAAGCATCTCCACTGCATTTGCGATGCTTGCCCTAGGGGCTAGATCAACCACTCAGACTCAGATCCTGGAAGGACTCGCCTTCAACCTCACAGAGATTCAGGAGAGAGAGATACATGAAGGCTTCCACAACCTCATCCACATGCTGAGCCATCCTGAGGGCGGAGTCCAGCTCAGCATGGGGAATGCCATCTTTCTAACAGAGAACCTGAAACCTCTAAAAAAGTTTTTAGATGATGCCAAAGCTCTATATCAGCTGGAGGCTTTTACTACTGACTTTAACAAACCCACGGAGGCCGAGAAGCAAATC…
>Melopsittacus.undulatus_serpina1-3
AAACTAGTTCCAAACAATGCTGACTTTGCGTTTCAATTTTTTAAAGAAATTATACTGGAGGTACCTAATAAGAACATTTTTTTCTCCCCTGTAAGCATCTCCACTGCATTTGCAATGCTGGCCCTAGGGGCTAGATCCACCACTCAGACTCAGATCCTGGAAGGACTCTCCTTCAACCTTACAGAGATTCAGGAGAAAGAGATACAAGAAGGCTTCCACAACCTCATCCACATGCTGAGCCATCCTGAGAGCAAAGTCCAGCTCAACATGGTGAATGCCATCTTTCTAACAGAGAGGCTGAAACCTCTAAAAAAGTTTTTAGATGATGCCAAGGCTCTTTATCAGCTGGAGGCTTTTACCACTGACTTTAACAATCCCAGGGAAGCTGAGAAGCAAATC…
>Theristicus.caerulescens_serpina1-1
AAACTAGTGCCAAGCAATGCTGACTTTGCATTTCAATTTTTTAAAGAGGTTACACTGGAGGAACCTAATAAGAACATTTTCTTCTCTCCTGTAAGCATCTCCACTGCATTTGTGATGCTGGCCCTAGGGGCTAGATCAACCACTCTGACTCAGATCCTGGAAGGACTCGCCTTCAACCTTACAGAGATTCAGGAAAAAGAGATACATGAAGGCTTCCACAACCTTATCCACATGCTGAGCCATCCTGAGAGTGGGGTCCAGCTCAACATAGGGAATGCCATCTTTCTAACAGAGAAGCTGAAACCTCTAAAAAAGTTTTTAGATGATGCCAAAGCTCTATATCAGCTGGAGGCTTTTACCACTGACTTTATCAATCCCATGGAGGCTGAGAAGCAGATC…
>Fratercula.arctica_serpina1-5
AAACTAGTGCCAAACAATGCTGACTTCGCCTTTCAGTTTTTTAAAGAGGTTGCACTGGAGGCACCTAATAAGAACATTTTCTTCTCTCCTGTAAGCATCTCCACTGCATTTGCGATGCTGGCCCTAGGGGCTAGATCAGCCACTCAGACTCAGATCCTGGAAGGACTCGCCTTCAACCTCACAGAGATTCAGGAGAAAGAGATACATGAAGGCTTCCACAACCTCATCCACATGCTGAGCCATCCCGAGAACGGGGTCCAGCTCAACATGGGGAATGCCATCTTTCTCACAGAGAAGCTGAAACCTCTAAAAAAGTTTTTAGATGATGCCAAAGCTCTGTATCAGATGGAGGCTTTTACCACTGACTTTAAGAATCCCACGGAGGCTCACAAGCAGATC…
>Nyctibius.grandis_serpina1-1
AAACTAGTACCAAACAATGCTGACTTTGCATTTCAATTTTTTAAAGAGGTTACACTAGAGGTACCTAATAAGAACATTTTCTTCTCTCCTGTAAGCATCTCCACTGCATTTGCGATGCTGGCCCTAGGGGCTAGATCAACCACTCAGACTCAGATCCTGGAAGGACTTACTTTCAACCTTACAGAGATTCAGGAGAAAGAGATACATGAAGGCTTCCACAACCTCATCCACATGCTGAGCCATCCTGAGAGTGGGGTCCAGCTCAACATGGGGAACGCCATCTTTCTAACAGAGAAGCTGAAACCTCTAAAAAAGTTTTTAGATGATGCCAAAGCTCTGTATCAGCTGGAGGCTTTTGCCACTGACTTTAACAATCCCACGGAGGCTGAAAAGCAGATC…
>Athene.cunicularia_serpina1-5
AAACTAGTGCCAAACAATGCTGACTTTGCATTTCAATTTTTTAAAGAAGTTACACTGGAGGCACCTAATAAGAACATTTTCTTTTCTCCTGTAAGCATCTCCACTGCATTTGCAATGCTAGCCCTAGGGGCTAGATCAACAACTCGGACTCAGATCCTGGAAGGACTCACCTTTAACCTTACAGAGATTCAGGAGAAAGAGATACATGAAGGCTTCCACAACCTCTACCACATGCTGAGCCATCCTGAGAATGGGGTCCAGCTCACCATGGGGAATGCCATCTTTCTAACAGAGAAGCTGAAACCTCAGAAAACGTTTTTGGATGATGCCAAAGCTCTGTATCAGCTGGAAGCTTTTACCACTGACTTCAACAATCCCACAGAGGCTGAGAAGCAGATC…
>Tyto.alba_serpina1-1
AAGCTAGTGCCAAACAATGCTGACTTTGCATTTCAATTTTTTAAAGAGGTTACACTGGAGGCACCCAATAAGAACATTTTCTTTTCTCCCGTAAGCATCTCCACTACATTTGCGATGCTGGCCCTAGGGGCTAGATCCACCACTCAGACTCAGATCCTGGAAGGACTTGCCTTCAACCTTACAGAGATTCAGGAGAAAGAGATACATGAAGGTTTCCACAACCTCTACCACATGCTGAGCCATCCTGAGAATGGGGTCCAGCTCAACATGGGGAACGCCATCTTTCTAACGGAGAAGCTGAGACCTCTAAAAAAGTTTTTAGATGATGCCAAAGCTCTGTATCAGCTGGAGGCTTTTACCACTGACTTTAACAATCCCACAGAGGCTGAGAAGCAGATC…
>Alligator.mississippiensis_serpina1-9
AAATTAGTTCCTAACAATGCTGACTTTGCATTTAGATTGTACAAGGAGATTACATTAGAGGAACCTAATAAGAACGTTTTTTTCTCTCCTGTGAGCATCTCCACTGCCTTTGCAATGCTGGCATATGCTGCTAGATCAACCACTCAGACACAGATTCTGGAAGGTCTCACCTTTAACCTGACAGAGATTGAGGAGAGAGAGATACATGAAGGTTTTCAACATCTCATCTACATGTTGAACAATCCTGACAGCCAGCTCCAGCTCAATATGGGAAATGCCATATTTCTCAGAGAAAAGCTGAAACCACTACAGGAGTTTTTAGAAGGTATCAAAAACTTGTATGATACAGAAGCTTTTACTACCAACTTCAAGGACCCCACGGAGGCTGAGAAACAGATT…
>Chrysemys.picta_serpina1-1
AAACTAGCTCCCAGCAATGCTGATTTTGCATTTAGACTCTACAAGCAGATTACCTCAGAAGCCCCTAAGAAGAACATTTTCTTCTCTCCTGTTAGCATCTCCACTGCCTTTGCAATGCTGGCCCTTGGTGCTAAATCAGCCACTCTGACTCAGATTCTGGAAGGACTCGCCTTTAATCTGACAGAACTTCAGGAGAAGGAGATACATGATGGTTTCCATAATCTCATCCACATTCTAAACCGTCCTGACAGTGAGCTCCAACTTGATATGGGAAACGCCTTGTTTCTAAAAGAAAAACTGAAAACACTAGAGAAGTTTTTAGAGGACATCAAAAACCTGTATGAAGCAGAAGCTTTTAGTATCAACTTCAAGAATACTGCAGAGGCTCAGAAACAGATC…
>Alligator.mississippiensis_serpina1-8
AAGATAGCCCCAAGCAATGCTGACTTTGCATTCAGATTCTACAGGCAGGCTGCATCACAGGAAGATGGCAAGAATGTTTGCTTCTCTCCTGTGAGCATCTCCACTGCCTTTGCAATGCTCATGCTAGGTGCCAAGAACACCACACTGAGGCAAACTCTGGAAGCCTTTGCTTTTAACCTGACAGAGATTGAGGAGAAAGAGATCCACGATGGTTTCCGGCATCTACTTCACATGCTAAACCAACCAGACAGTGGGGTCCAGCTGAGCATGGGAAATGCCCTGTTTATAAAAGATGGGCTGAACGTACTCCCAAAGTTTTTGGAGGATGTCAAAAGCTTTTATGAGTCAGAAGCTTTTTTGAGCAACTTCCGGAATCCTCCTGAGGCTGAGAAGCAGATC…
>Taeniopygia.guttata_serpina1-3
AAACTAGTTCTCAGCAATGCTGACTTTGCATTTTCCTTTTACAAGCTGGTTGCATCTGAAGCAATGGACAAAAATATTTTCTTTTCACCCATAAGCATCTCTGCTTCCTTTGCGATGCTGGCACTTGGTGCCAAGGCTGTGACACTGACACAGATTTTGGAAGGGCTTGCCTTTAACCTTAAAAAGACTCAGGAGCAGAAAATACATAAAGTTTTTTGCCAACTTCTCCACATGCTGAACCGTTCAAATAGTGAGTTCCAGCTGAGCCTGGGCAATGCCCTTTTTATAGAAGAGACACTAAAGCCACTACAGAAGTTTTTGGATGATGTCAAGAGCTTTTATGAATCTGAAGTCTTCTCTACTGACTTTAACAACTCTGTTGGTGCTGAGAGTCAGATC…
>Melopsittacus.undulatus_serpina1-2
AAACTAGTTTCCAGCAATGCTGACTTTGCATTCTTATTTTACAAGCTGATTGCATCCGAAGCAACTGATCAAAATATTTTCTTTTCACCCATAAGCATCTCTGCTTCCTTTGCAATGCTGGCACTCGGTGCTAAGTCAGCAACACTGACACAGATTCTGGAAGGACTTGCCTTTAACCTGGAAAACACTCAGGAGCAGGAAATACATGAAGGTTTTTGCCAGCTCCTCCACATGTTGAACCACCCAGACAGTGAACTCCAGCTGAGCCTGGGCAATGCACTTTTTATAGATGAGACACTAAAACCACTACAGGAGTTCCTGGATGATGTCAAAAGCTTTTATGAATCTGAAATCTTTTCTACTGACTTTAACAACTCCTCTGGTGCAAAGAATCAGATC…
>Gallus.gallus_serpina1-4
AAAGTAGTTCACAGCAATGCTGATTTTGCACTTTCATTTTACAAGCTGGTTGCATCTGAAGCAACCGATCAAAACATTTTCTTTTCACCCATAAGCATCTCTACTTCCCTTGCAATGCTGGCACTGGGTGCCAAGTCAGCGACACTGACGCAGATTCTGGAAGGGCTTGCCTTTAACCTGAAAAAGACTCAGGATCAGGAAATACATGAAGGTTTTTGCCAGCTCCTCCACATGCTGAACCGTTCAGATAGTGATCTCCATCTAAGCCTGGGCAATACCCTTTTTATAGAAGAGACGCTGAAACCACTACAGAAGTTCTTGGATGATGCCAAAAGCTTTTACCAGTCTGAAGTCCTTTCTGCTGACTTTAACAACTCCTCCGGTGCTGAGAACCAGATC…
>Meleagris.gallopavo_serpina1-4
AAAGTAGTTCACAGCAATGCTGATTTTGCATTTTCATTTTACAAGCTGGTTGCATCCGAAGCAACCGATCAAAATATCTTCTTTTCACCCATAAGCATTTCTGCTTCCCTTGCAATGCTGGCACTGGGTGCCAAGTCAGCAACGCTAACACAGATTCTGGAAGGTCTTGCCTTTAACCTGAAAAAGACTCAGGATCAGGAAATACATGAAGGTTTTTGTCAGCTCCTCCACATGCTGAACCGTTCAGATAGCAATCTTCATCTAAGCCTGGGCAATGCGCTTTTTATAGAAGAGACACTGAAACCACTACAGAAGTTCTTGGAAGATGCCAAAAGCTTTTATCAGTCTGAAGTCCTTTCTGCTGACTTTAACAACTCCTCTGGTGCTGAGATCCAGATC…
>Trogon.surrucura_serpina1-3
AAACTAGCTCCCAGCAATGCCGACTTTGCATTTTCACTTTACAAGATTGTTTCTTCTGAAGCAACCGACCAAAATATTTTCTTTTCACCCATAAGCATCTCCGCTTCCTTTGCAATGCTGGCACTTGGCGCCAAGGCAGCCACGCTGATGCAGATTCTGGAAGGGCTTGCCTTTAACCTGAAAAAGACTCAGGAGCAGGAAATACATCAGGGTTTTTGCCAGCTCCTCCACACGCTGAACCGTTCAGACAGCGAGCTCCAGCTGAACCTGGGCAATGCCCTTTTTATAGGAGAAACGCTAAAACCACTACAGAAGTTCTTGGATGATGTCAAAAGTTTTTATGAATCTGAAGTCTTTTCTACTGACTTTAACAACTCCTCTGGTGCTGAGAATCAGATC…
>Apus.apus_serpina1-3
AAACTGATTCCCAGCAATGCTGACTTTGCATTTTTACTTTATAAGCTGGTCACATCTGAAGAAACTGATAAAAATATTTTCTTTTCACCCATAAGCATCTCTGCTTCCTTTGCAATACTGGCACTCGGTGCCAAGTCAGCGACGCTGACGCAGATTCTGGAAGGGCTTGCCTTTAACCTGAAAAAGACTCAGGAGCAGGAAATACATGAAGGTTTTTGCCAGCTCCTCCACTTGCTGAACCGTACAGACAGTGAGCTGCAGCTGAGCCTGGGCAATGCCCTTTTTATAGAAGAGACACTAAAACCACTGCAGAAGTTCTTGGATGATGTTAAAAGCTTTTACAAATCTGAAGTCTTTTCTACTGACTTTAACAACTCCTCTGGTGCTGAGAATCAGATC…
>Athene.cunicularia_serpina1-2
AAACTAGTTCCCAGCAATGCTGACTTTGCATTTTCATTTTACAAGCTTGTTGCATCTGAAGCGACTGATGAAAATATTTTCTTTTCACCCATAAGCATCTCTGCTTCCTTTGCAATGCTGGCACTCGGTGCCAAGTCAGCGACGCTGACGCAGATTCTGGAAGGGCTTGCCTTTAACCTGAAAAAGACTCAGGAGCAGGAAATACATGAAGGGTTTTGCCAACTCCTCCACATGCTGAACCGTTCAGACAGTGAGCTCCAGTTGAGCCTGGGCAATGCCCTTTTTATAGAAGAGACACTAAAACCACTACAGAAGTTCTTGGATGATGTCAAAAGCTTTTATGAAGCTGAAGTATTTTCTACTGACTTTAACAACTCCTCTGGTGCTGAGAATCAGATC…
>Fratercula.arctica_serpina1-2
AAAATAGTTCCCAGCAACGCTGACTTTGCATTTTCATTTTACAAGCTGGTCGCATCTGAAGCAACCAACCAAAATATTTTCTTTTCACCCATAAGCATCTCTGCTTCCTTCGCGATGCTGGCACTCGGTGCCAAGTCAGCGACACTGACGCAGATTCTGGAAGGGCTTGCCTTTAACCTGAAAAAGACTCAGGAGCAGGAAATACATGAAGGTTTTTGCCAACTCCTCCACATGCTGAACCGTTCAGACAGTGAGCTCCAGCTGAGCCTGGGCAATGCCCTTTTTATAGAAGAGACGCTAAAACCACTACAGAAGTTCTTGGATGATGTCAAAAGCTTTTACGAATCTGAAGTCTTTTCTTCTGACTTTAACAACTCCTCTGGCGCTGAGAATCAGATC…
>Nyctibius.grandis_serpina1-3
AAACTGGCTCCCAGCAATGCTGACTTTGCATTTTCATTTTACAAGCTGGTCGCATCCGAAGCAACCGATGAAAATATTTCCATTTCACCCATAAGCATCTCTACTTCCTTTGCAATGCTGGCACTCGGTGCAAAGTCAGTGACGCTGACACAGATTCTGGAAGGGCTTGCCTTTAACCTGAAAAAGACCCAGGAGCAAGAAATACATGAAGGTTTTTGCCAGCTCCTCCACTTGCTGAACCGTTCAGACAGTGAGCTCCAGCTGAGCCTGGGCAATGCCCTTTTTATAGAAGAGACGTTAAAACCACTACAGAAGTTCTTGGACGATGTCAAAAGCTTTTATGAATCTGAAGTCTTTTCTACTGACTTTAACAGCTCCTCTGGCGCTGAGAATCAGATC…
>Theristicus.caerulescens_serpina1-4
AAACTAGCTCCCAGCAATGCTGACTTTGCATTTTCATTTTACAAGCTGGTTGCTTCCGAAGCAACCGATCAAAATATTTTCTTTTCACCCATAAGCATCTCTGCTTCCTTTGCAATGCTGGCACTTGGTGCCAAGTCAGCAACGCTGACACAGATTCTGGAAGGGCTTGCCTTTAACCTGGGAAAGACTCAGGAGCAGGAAATACATGAAGGTTTTTGCCAACTCCTCCACATGCTGAATCGTTCAGACAGTGAGCTCCAGCTGAGCCTGGGCAATGCTCTTTTCATAGAAGAGACAATAAAACCACTACAGAAGTTCTTGGATGATGTCAAAAGCTTTTATGAATCTGAAGTCTTTTCTAGTGACTTTAACAACTCCTCTGGTGCTGAGAATCAGATC…
>Alligator.mississippiensis_serpina1-3
AAACTAGCCCCAAGTAATGCTGACTTTGCTTTCAGATTTTACCAGTTGGTTGTATCAGAGGAATCTGACAAAAATGTTTTTTTCTCACCCATAAGTATTTCCATTTCCTTTGCAATGCTGGCACTCGGTGCTAAATCAGCCACTCTGAATCAGATTCTGGAAGGGCTGGCCTTTAACATGGAAAAGACTCAGGAGAAGGAAGTACATGAAGGTTTTTGCCATCTCATCTGTGTACTGAACCACACAGACTGCGAGAACCAATTGAATATGGGCAATGCCCTTTTCATAGAAGAAACCCTGAGACCACTACAGACCTTTCTGGAGGATGTCAAAAACTTTTATGACTCTGAAGTTTTATACACTGACTTCCAAAATTCTACTGCTGCGGAAAAGCTGATC…
>Chrysemys.picta_serpina1-5
AAACTGGCCCCCAGCAATATTGACTTTGCATTTAGATTTTACAAGCAAGTTATATCAGAGACAGCTGACAAAAATATTTTCTTCTCTCCCATAAGCATCTCTACTGCCTTTTCGATGCTGGCACTTGGGGCTAAATCAGCTACTCTGAATCAGATTCACAAAGGACTTACCTTTGACCTGAACAAGACTCAGGAAAAGGAGATACATGAAGGCTTTTGCCATCTCATCTGTGCGCTAAACCGTCCAGACAGGGAGATCCAGCTGAATATGGGCAATGCCCTTTTCCTAGGAGAGAGACTGAAACCACTCAAAAAGTTTTTAGAAGATGTTAAAAACTTTTATAAATCAGAAGTTTTTTCTAGTGACTTTAACAATTCTACCAATGCTGTGAAACAGATC…
>Gallus.gallus_serpina1-2
AAGATAGCCCCCAGCAACGCTGAATTTGCATTTAGGTTTTACAAGCAGGTCACAGAAGCGGGAGGCAACAAGAACATTTTCTTCTCTCCCTTGAGCCTTTCTACTGCCTTTGCAATGCTCTCCCTGGGGGCCAGATCAAACACACTCAGCCAGCTGCACAAATGCCTCACCTTCAACCTGACAGAGATGGAAGAGCAGGAGATCCATGAGGGCTTCCAACGTCTCCTCCAGCTGCTGAATGACTCTCAGCGAGATATTCAATTGAATATGGGCAATACTCTGTTCATAGATGAGAGACTGAAACTGCAACAAAAATTTTTGGATGATGTAACAAATTTTTATTATTCGGAAGCTGTTTCTATGGATTTCCAGAATTCTGAACATGCTAAGGAGGAAATC…
>Meleagris.gallopavo_serpina1-2
AAGATAACCCCTAGAAATGCTGAATTTGCATTTAGGTTTTACAAGCAGGTTACAGAAGAGGGAGGTAACAAGAACATTTTCTTCTCTCCCTTGAGCCTTTCTACTGCCTTTGCAATGCTCTCCCTGGGGGCCAGATCAAACACACTCAGCCAGCTGTACAAATGCCTCTCCTTCAACCTGACAGAGATGGAAGAGCAGGAAATCCATGAGGGCTTCCAGGATCTCCTCCAGCTGCTGAATGACCCTCACAGAGAGATTCAATTGAACATGGGCAATACTCTGTTCATAGATGAGAGACTGAAACTGCAACAAAAATTTTTGGATGATGTCACAAATTTTTATTATTCGGAAGCTGTTTCTATGGATTTCCAAAATTCTGAACATGCTAGAGAGGAAATC…
>Taeniopygia.guttata_serpina1-2
AAGCTAGCCCCCAGCAATGCTGACTTTGCATTTAAGCTTTACAAGCAGATCAGAGATGACATGGGGGATGGGAACATTTTCTTCTCTCCTTTGAGTATCTGCACTGCCTTTGCAATGCTCACCCTGGGAGCCAGATCAAACACGCTCAGAGAGCTGCAGAAAGGCCTTGCCTTCAACCTGACGCGGATGGAGGAGCAGGAGATTCATGAGGGATTTCAGCGTATCCTCCAGATGCTGAATGACCCTCACCGAGAAGACCAACTGAACATGGGCAATGCCCTGTTTGTAGACAGCCGAGTGGAATTGCTTCAAAACTTTTTAAATGGTGTCACAAATTTTTATCATGCTGAACCTGTTTCTAGTGACTTCCAGAATCTTCCACAGGCTATAAAGGAAATC…
>Trogon.surrucura_serpina1-2
AAGATAGCCTCCAGCAACACTGATTTTGCATTTAGGCTTTACAAGCAGGTCAGAGAGGAAGCAGGCAACAAGAACATTTTCTTCTCTCCTTTGAGCATCTCCACTGCCTTTGCAATGCTCTCCCTGGGGGCCAGATCAAGCACACTCAGTCAACTGCACAAAGGCCTTGCCTTCAACCTGACAGAGGTGGAGGAGCAGGAGATCCATGAGGGATTTCAGCGTGTCCTCCAGCTGCTGAACAGTTCTCACCAAGAAGTCCAGTTGAGCATGGGCAATGCCCTGTTCATAGATGACCAAATGAAACTGCTCCAAAAATTTTTGGATGATGTCGCAAATTTCTATTATTCTGAAGCTATTTCTACTAGCTTCAAGAATTCTACAAAGGCTACAAAGGAAATC…
>Apus.apus_serpina1-2
AAGATAGCCCCCAGCAACGCTGACTTTGCATTTAGGGTTTACAAGCAGATCAGAGAGGAGACAGGCAACAAGAACATTTTCTTTTCTCCTTTGAGTATCTCCACTGCCTTTACAATGCTCTCCCTGGGGGCCAGATCAAACACTCTCAGTCAGCTGCACAAAGGCCTCGCCTTCAATCTGACAGAGATGGAGGAGCAGGAGATCCATGCGGGATTTCAGCGCATCCTCCAGCTGCTCAATGATCCTCACCAAGAAGACCAGTTGAACATGGGCAACGCCCTGTTCATAGACGACCGACTGAAACTGCTCCAAAAATTTTTGGATGATGTGAGAAGTCTGTATTATTCTGAAGCTATTTCTACTAGCTTCCAGAATTCTCCAGAGGCTATAAAGGAAATC…
>Tyto.alba_serpina1-2
AAGATAACCCCCAGCAATGCTGATTTCGCATTTAGGTTTTACAAGCAAGTCAGAGACGAGGCAAGCAACAAGAACATTTTCTTCTCTCCTTTGAGCATCTCCACTGCCTTTGCAATGCTTTCGCTGGGGGCCAGATCAAACACACTCAATGAGCTGCACAAAGGCCTTGCCTTCAACCTGACAGAGGTGGAGGAGCAGGAGATCCATGAGGGATTTAAGCATGTCCTCCAGCTGCTGAACGACCCTCACCGAGAAGTCCAGTTAAATATGGGCAATATCCTGTTCATAGATGACCAACTGAAACTGCTCCAAAAATTTTTGGATGATGTCACAAATTTTTATTATTCTGAAGCTATTTCTAGTAAGTTACAGAATTCTGCAGAGGCTGCAAAGGAAATC…
>Athene.cunicularia_serpina1-4
AAGATAGCACCCAGCAATGCTGACTTTGCGTTTAAGTTTTACAAGCAGGTCAGAGACGAGGTGGGCAACAAGAACATTTTCTTCTCTCCTTTGAGCATCTCCACTGCCTTTGCAATGCTTTCGCTGGGAGCCAGATCAAACACACTTCATCAGTTGCACAAAGGCCTCGCCTTCAACCTGACAGAGATGGAGGAGCATGAGATCCATGAGGGATTTCAACGTGTCTTGCAGCTGCTGAATGACCCCCACCGAGAAATCCAGTTGAACATGGGCAATATCCTGTTCATAGATGACCAGCTGAAACTGGTCCAAAAATTTTTGGATGACGTCACAAATTTTTATTATTCTGAAGCTATTTCTAGTAAATTACAGAATTCTGAAGAGGCTGTAAAGGAAATC…
>Nyctibius.grandis_serpina1-2
AAGATAGCCCCCAGCAACGCTGACTTTGCATTTAGGCTTTACAAGCAGGTCAGAGAGGAGGCAGGCAGCAAGAACATCTTCTTCTCTCCTTTGAGCATCTCCACTGCCTTTGCAATGCTCTCCCTGGGGGCCAGAACAAACACGCTCAGTCAGCTGCACAAAGGCCTCACCTTCAACCTGACAGAGATGGAGGAGCAGGAGATCCATGAGGGATTTCAGCGTGTCCTCCAGCTGCTGAACGACCCTCACCGAGAAGTCCAGTTGAACATGGGCAATGCCCTGTTCATAGATGACCAGCTGGAACTGCTCCAAAAATTTTTGGATGATGTCACAAATTTTTATCATTCTGAAGCTATTTCTAGCAACTTCCAGAATTCTTCACAGGCTACAAAGGAAATC…
>Theristicus.caerulescens_serpina1-2
AAGATAGCTGCCAGCAACGCTGACTTTGCATTTAGGTTTTACAAGCAGGTCAGAGAGGAGGTGGGCAACAAGAACATTTTCTTCTCTCCTTTGAGCATCTCCACTGCCTTTGCAATGCTCTCCCTGGGGGCCAGATCAAAGACGCTCAGTCAGCTGCACAAAGGCCTCACCTTCAACCTGACAGAGATGGAGGAGCAGGAGATCCATGAGGGATTTCAGCGTGTCCTCCAACTGCTGAACGACCCTCACCGAGAAGTCCAGTTGAGCATGGGCAATGCCCTGTTCATAGATGATCGACTGAAACTGCTCCAAAAATTTTTGGATGATGTCACAAATTTCTATTATTCTGAAGCTATTTCTAGTAACTTCCAGAATTCTCCAGAGGCTATAAAGGAAATC…
>Alligator.mississippiensis_serpina1-5
AAGATAGCCCCTAGCAATGCTGACTTTGCATTCAGATTCTATAGGCAAGCTGCATCAGAGGCAGCTGACCAGAACGTTTTCTTCTCACCTGTTGGCATCTCCACTGCCTTTGCGATGCTGGCCCTTGGGGCTAGATCAACCACGCTGGCTCAGATTCTGGAAGGTCTCGCCTTTAACCTGACAGAGCTTGAGGAGAAGGAGATCCATGATGGTTTTCATCATCTCATCCACATGCTGAACCGTCCAGACAGCAATATTCAGCTGAGTATGGGAAATGCAGTCTTTGTTGATGAGAAAGTGAAACTAATCCAGAAGTTTTTGGATGACATCAAAAGCTTGTATGAAGCAGAAAGCTCTTCTAGTAACTTCCAGAATTCCTCAGAAGCTGTGAAAGAGATC…
>Alligator.mississippiensis_serpina1-7
AAGATAGCCCCTAGCAATGCTGACTTTGCTTTCAGATTCTATAGGCAAGCTGCATCAGAGGCAGCTGGCAAGAACGTTTTCTTCTCACCTGTGAGCATCTCCACTGCCTTTGCGATGCTGGCCCTTGGGGCTAGATCAACCACACTGGCTCAGATTCTGGAAGGCCTCGCCTTTAACCTGACTGAGCTTGAGGAGAAGGAGATCCATGATGGTTTTCATCATCTCATCTGTATGCTGAACCGTCCTGACAGCAAGATTCAGCTGAGTATGGGAAATGCGGTTTTCATCAATGAGAAACTGAAACTACTCCAGAAGTTTTTGGATGACATCAAAAGCTTGTATGAAGCAGAAAGCTCTTCTAGTAACTTTCAGAATTCCTCAGAAGCTGTGAAAGAGATC…
>Chrysemys.picta_serpina1-4
AAAATAACTCCCAGCAATGCTGACTTTGCATTTAGATTCTACAAGCAGGTTACATCAGATGCAGTTGAGAAGAATATTTTCTTCTCTCCTTTCAGCATCTCCACTGCTTTAGCCATGGTGGCTCTAGGTGCTAAATCAACCACTCTGACTCAGATTCTGGAAGGACTCGCCTTTAACCTGACAGAGATTGAGGAGAAGGAGATACATGAAGGTTTTCGTGATCTCATTCACTGGCTAAACCTTCCTGACATTGAAGTCCAGCTGAATCTGGGAAATGCCCTTTTTGTTGATGAGAAGCTGATATTGCTACAGAAGTTTTTGGAAGACGTCAAAAGCTTGTATGAAGCAGAAGCTTTTCATAGTAATTTCCAGAATCCTCCAGAGGCTGAGAAACAGATC…
>Chrysemys.picta_serpina1-2
CAAGTAGTTCCTAGCAATGCTGACTTTGCATTTAGATTCTACAAGCATATTAAATCAGAAGCAGCTGACAAGAACATTTTCTTCTCTCCTCTGAGCATCTCCACTGCCTTTGCAATGCTGACATTAGGTGCCAAGTCAACCACTCTGAGTCAAATTCACAAAGGACTCTCCTTTAACCTGACAGAGATTGAGGAGAGGGAGATACATGAAGGTTTTCATCATCTCATCCAGATGTTAAACCGTCCTGACAGTGAGATCCAGCTGAATATGGGAAATGCCCTTTTTATAGATGATCAACTGAAACTACTAGAGAAGTTTTTGGAAGATGTCAAAACTCTGTATGAGTCTGAAGCTTTTCTAAGTAACTTCCAGAATTCTGCAGTGGCTGAGAAACAGATC…
>Chrysemys.picta_serpina1-3
CAAGTAGCTCCTAGCAATGCTGACTTTGCATTTAGATTCTACAAACAGATTAAATCAGAAGCAGCTGACAAGAACATTTTCTTCTCTCCTCTGAGCATCTCCACTGCCTTTGCAATGCTGACATTAGGTGCCAAGTCAACCACTCTGAGTCAAATTCACAAAGGACTCTCCTTTAACCTGACAGAGATTGAGGAGAGGGAGATACATGAAGGTTTTCATCATCTCATCCAGATGTTAAACCGTCCTGACAGTGAGATCCAGCTGAATATGGGAAATGCCCTTTTTGTAGATGATCGACTGAAACTACTAGAGAAGTTTTTGACTGACGTCAAAAGTCTGTATGAGTCTGAAACTTTTCCTAGTAACTTCCAGAATTCTGCAGCGGCTGAGAAACAGATC…
>Sigmodon.hispidus_serpina1-3
CGTATCTCTTACAACATCATCCAGTTATCTTTTGCCTTGTATCGCAAGTCTGAGAGCTGGCTGCAATATTCTAACATCTTATTCTCCCCAACAAATGTCATTGCTGCCTCTTTAATGCTCTCCCTGGGAGCCAAGAACAACACCCACTACCAGATCATGGAAGGACTGAATTTC------ACAGACACAATCGAGGGCTATCTTCATGCATGCCTCAAGCAAATAATTTATATCCTTCATCTGCCAGACCACACGCCACACCTAAAAATGAGCAGCAACCTATTCGCTGATGAGAGTCTGAAGATAATGGACCAGTTTGTGAAGAATGTTAATGATCTGTACTTCTCAAAAGTCATTCCCATCAACTTGAAGGACACCCAAGCAGCCCCAAAACAAATC…
>Rattus.norvegicus_serpina1-3
CGAGTCTCCTACATCATCATCCAGATAACCTTCACCTTGTATCATAAGTCTGATAGCTGGTCAAAACAAACCAACGTCTTATTCTCCCCGCTGAGTATTATTGCTTCCTCTCTGATGCTCTCCCTGGGGGCAAAGAACAACACCCATGACCAGATCCTGGAGGGACTGAACTTCAACCTCACAGAAACACCTGAGAATTTCATCCATGAATGCTTTCAGCAACTTACATATATCCTGCATCTGCCAGACCACACACCGCAGCTGACAATGGACAGCAGCCTGTTCACTGACCAGAAGCTGAAGCTTATGGACAAGTTCGTGGAAGACGTCAGGAGGCTATACCACTCAAAGGTCATTGCTCTCAACTTCAAGGACACCCAAAGAGCCCAAAACCAGATC…
>Microtus.ochrogaster_serpina1-3
CGCATCTCCTACAGCATCATCCAGTTAACCTTCACCTTGTATCAGAAGTCAGAGAGTTGGGCAAAAGACACCAACATCTTATTCTCCCCAGCGAACATCATTGTTGCCACTTTAATGCTCTCCCTGGGGACCAAGAATAGCACCCACAGCCAGATCCTGGAAGGACTGAAGTTCAACCTCACAGAAATGCCCAAGAACTACATTCATGAATGCATCAAGCAACTTCTCTCTATCCTCCGTCTGCCAGACCACAGGTCCCGGCTGACTATAGACAGCAGCCTATTCACTGACCAGAGTCTGAAGCTGGTGGACAAGTTTGTGGAGGATGTCAAGGGGCTGTACCATTCAAAAGTCATTGCTGTCAACTTCAAGGACACCCAACGAGCCCAAAAACAAATC…
>Neotoma.fuscipes_serpina1-4
TGCATCTCCTACAACATCATCCAGTTAACCTTCACCTTGTACCGGAAGGCTAAGAGTTGGACAAAAGATACCAACATCTTATTCTCCCCAGTGAATATTGTTGTTGCCTCTTTAATGCTCTCCCTGGGGGCCAAGAATAACACTCACAACCAGATCCTGGAGGGACTAAAGTTCAACCTCAAAGACATACCCGAGAGCTTCATTCATGTATGCATCCAGCAATTTATCTATACCCTCCATCTGCCAGACCACAGGTTACAGCTGACCCTAAACAGCAGCCTGTTCACTGACCAGAGTCTGAAGCTGGTGGACAAGTTTGTAGAGGATGTCAAGGGGCTGTACTTCTCAAAAACTGTGCCTATCAACTTCAAAGACACCGAAAGAGCCCAAAAGCAGATC…
>Neotoma.macrotis_serpina1-4
TGCATCTCCTACAACATCATCCAGTTAACCTTCACCTTGTACCGGAAGGCTGAGAGTTGGACAAAAGATACCAACATCTTATTCTCCCCAGTGAATATTGTTGTTGCCTCTTTAATGCTCTCCCTGGGGGCCAAGAATAACACTCACAACCAGATCCTGGAGGGACTAAAGTTCAACCTCAAAGACATACCCGAGAGCTTCATTCATGTATGCATCCAGCAATTTATCTATACCCTCCATCTGCCAGACCACAGGTTACAGCTGACCCTAAACAGCAGCCTGTTCACTGACCAGAGTCTGAAGCTGGTGGATAAGTTTGTAGAGGATGTCAAGGGGCTGTACTTCTCAAAAACCGTGCCTATCAACTTCAAAGACACCGAAAGAGCCCAAAAGCAGATC…
>Sus.scrofa_serpina1-1
AGCATAGCTCCCAGACTGGACAACTTTACCTTCAAATTGTACCACGAACTGGCCTATCAGTCCAAAAAC---AACATCATCTTCTCCCCCGTGAGCATCGCTTTAGCCTTTCTGATGCTCTCCCTGGGGACCAAAGGGGACACTCATACCCAGATCCTGTGGGGCATAGATTACAAGTTTAAGAAGCCGCCTATGGCAGAGATCCACAAAGGCTTAGCGCACCTCCTTGAAATTCTCAATCAGCCAGGCGACCAGATCCAGATAACCACCAGCACTATGCTCTTCCTTGATAAGAGGCTAAAGCACGCACACAAGTTTTTGGACAATGTCAAGAGGCTGTACCACTCAAAAGCCTTCTCCGTCAACTTCAGGGACACTGAAGAGGCCAAGAAAGAGATC…
>Ornithorhynchus.anatinus_serpina1
CAGATCTCAGCCAACATAGCCAACTTCGCTTTAAATCTGTACCAGCAACTGGCATCTGACTCCAACTCCACCAACATCTTCTTCTCCCCACTGAGCATCTCCTCAGCTTTCGCCCTGCTGTCGCTGGGAGCCCGGTCAGTCACCCATACCCAGATCCTCGAGGGCCTTGGGTTCAACCTGACGCGCACCTCGGAGGCCGAGATCCATAAGGGCTTCCAGGACATCGTCCGTTCCCTCGCCCGGGCCAACAGCGGGCTCCAGCTGGATACAGGCAGCGCCTTGTTTGTGGACAACAAACTCAAACTGCTGGAACGCTTCCTGGAGGATGCTAAGAACCTGTACTCCTCAGAAGCCTTCTCAACTGACTTCAAGGACCTGGCGGTGGCCAAGAAGCAGATC…
>Callithrix.jacchus_serpina1-1
AAGATCTCCCATAACATCACCGACTTCACCTTCGATTTGTACAAAGAGCTGGCTGATCTATCAAAAACCAGCAATATCCTAGTTGCCCCAACGAGCGTGGCTATGGACTTTGCAATGCTCTCCCTGGGGACCAAGGCCGACACGCGCACAGAGATCCTGGAAGGCCTGAATTTCAACCTCACGGAGACGCCTGAGCCCAAGATCCATGAATGCTTCCAGCAATTTCTCCAAGCCTTCAGCAGCCCGAACAGCCAGCTCCAGCTGACCACCGGCAGTAGCTTGTTCATCAACAAGAGTGTGAAGCTGGCGGACACGTTTCTGGAGGATATCAAGAAGCTGTACCACTCAGAACCCTCCTCCATCAACTTCAGGGACACCGAGGAGGCCAAGGAGCAGATG…
>Macaca.mulatta_serpina1-1
AAGATCTCCTATAATATCATCGACCTCGCCTTTGATTTGTACAAAGAGCTGGCTGATCTATCACAAACCAGCAATATCTTAGTCGCCCCAACGAGCGTGGCTATGGCCTTTGTAATGCTCTCCCTGGGGACTAAGGCTGACACTCGCACGGAGATCCTGGAAGGCCTGAATTTCAATCTCACGGAGACGCCTGAGGCCAAGATCCACGAATGCTTCCAGCAAGTTCTCCAAGCT------AGGCCAGACACCCGGCTCCAGCTGACCACCGGCAGTAGCCTGTTTGTCAACAAGAGTGTGAAGCTAGTGGACACGTTTTTGGAGGATATCAAGAAACTGTACCACTCAGAAGCCTCCTCCATCAACTTCAGGGACACCGAGGAGGCCAAGGAGCAGATC…
>Gorilla.gorilla_serpina1-1
AAGATCTCCTATAACGTCACCGACCTCGCCTTTGATTTGTACAAAGAGCTGGCTGATCTATCACAAACCAGCAATGTCTTAGTCGCCCCAACAAGCGTGGCTATGGCCTTTGCAATGCTCTCCCTGGGGACCAAGGCTGACACTCGCACAGAGATCCTGGAAGGCCTGAATGTCAACCTCAGTGAGACGCCTGAGGCCAAGATCCACGAATGCTTCCAGCAAGTTCTCCAAGCCCTCAGCAGGCCAGACACCTGGCTCCAGCTGACCACCGGCAGTAGCCTGTTTGTTAACAAGAGTGTGAAGCTAGTGGACACGTTTTTGGAGGATATCAAGAAGCTGTACCACTCAGAAGCCTCTTCCATCAACGTCAGGGACACCGAGGAGGCCAAGGAGCAGATC…
>Pongo.abelii_serpina1-1
AAGATCTCCTATAACATCACTGACCTCGCCTTTGATTTGTACAAAGAGCTGGCTGATCTATCACAAACCGGCAATATCTTAGTCGCCCCAACGAGCGTGGCTACGGCTTTTGCAATGCTCTCCCTGGGGACCAAGGCTGACACTCGCACGGAGATCCTGGAAGGCCTGAATGTCAACCTCACGGAGACGCCTGAGGCCAAGATCCACGAATGCTTCCAGCAAGTTCTCCAAGCCCTCAGCAGGCCAGACACCCAGCTCCAGCTGACCACCGGCAGTAGCCTGTTTGTTAACAAGAGTGTGAAGCTAGTGGACACGTTTTTGGAGGATATCAAGAAGCTGTACCACTCAGAAGCCTCTTCCATCAACTTCAGGGACACCGAGGAGGCCAAGGAGCAGATC…
>Trichosurus.vulpecula_serpina1
AGAATTTCCCCCTATATGGCTGATTTTAGCTTCGATTTCTACAGGCTGCTGGTTTCTAAGTCCAACACCACCAACATATTCTTCTCTCCAATGAGCATCTTCACTGCCTTTACCCTGCTGGCTCTTGGGGCCAAATCAGCCACTCATGATCAGATCCTGCATGGATTGGGTTTCAACCTCACTGACATTTCAGAGAAAGAAATCTTTGAGGGCTTCCAGCAGCTTCTCCATACACTCAATCTACCTGGAAATGAGCTTCAACTGACCACAAGCAATGGCCTGTTCATAGACAAAAAGCTGAAACTTGTAGAGAAGTTTTTGGAAGACAGCAAGAAACTCTATGCTTCAGATACCTTCTCTACAAATTTTGAAGACAAGGAGGCTGCCAAGAAACAAATC…
>Fukomys.damarensis_serpina1
AAGATCGCCCCGAGTCTGGCTGAGTTTGCCTTCAGCACGTACCGGGTGCTGGCCCAGCAGTCCAACACCAGCAACATCTTCTTTTCCCCTGTGAGCATCGCCTCAGCCTTGGCCATGCTTTCCCTGGGGGCCAAGGGGGACACTCACGATCAGATCCTGCAGGGCCTGCAGTTCAACCTCACAAAGACAGCCGAGGATGACATCCACAACGGCTTCAAGGACCTCCTCCACATCCTCAACACGCCCAACAGCAAGCACCAGTTGACCACAGGCAACGGCCTCTTTGTGGACCACAACCTGAAGCTCACTGCTAAGTTTTCAGAAGAAACCAAGAACCATTACCATGCAGAAGCCTTCCCTGCCAACTTCAGCAACCCTGAAGAGGCTATGAAATTGATC…
>Oryctolagus.cuniculus_serpina1-6
AGGATCGCCCCGAGCCTGGCCGAGTTCGCCCTCAGCCTGTACCGCGAGGTGGCCCACGAGTCCAACACCACCAATATCTTCTTCTCCCCGGTGAGCATCGCCCTGGCCTTTGCCATGCTCTCCCTGGGGGCCAAGGGGGACACCCACACCCAGGTCCTGGAGGGCCTGAAGTTCAACCTCACGGAGACGGCCGAGGCCCAGATCCACGACGGCTTCCGGCACCTCCTGCACACCGTCAACAGGCCCGACAGCGAGCTGCAGCTGGCCGCCGGCAACGCCCTGGTCGTCCACGAGAACCTGAAGCTGCAGCACAAGTTTCTAGAAGACGCCAAGAACCTGTACCAGTCCGAAGCCTTCCTCGTCGACTTCAGGGACCCCGAGCAGGCCAAGACCAAGATC…
>Oryctolagus.cuniculus_serpina1-5
AGGATCGCCCCGAGCCTGGCCGAGTTCGCCCTCAGCCTGTACCGCGAGGTGGCCCACGAGTCCAACACCACCAATATCTTCTTCTCCCCGGTGAGCATCGCCCTGGCCTTTGCCATGCTCTCCCTGGGGGCCAAGGGGGACACCCACACCCAGGTCCTGGAGGGCCTGAAGTTCAACCTCACGGAGACGGCCGAGGCCCAGATCCATGACGGCTTCCGGCACCTCCTGCACACCGTCAACAGGCCCGACAGCGAGCTGCAGCTGGCCGCCGGCAACGCCCTGGTCGTCCACGAGAACCTGAAGCTGCAGCACAAGTTTCTAGAAGACGCCAAGAACCTGTACCAGTCCGAAGCCTTCCTCGTCGACTTCAGGGACCCCGAGCAGGCCAAGACCAAGATC…
>Oryctolagus.cuniculus_serpina1-3
AGGATCGCCCCGAGCCTGGCCGAGTTCGCCCTCAGCCTGTACCGCGAGGTGGCCCACGAGTCCAACACCACCAATATCTTCTTCTCCCCGGTGAGCATCGCCCTGGCCTTTGCCATGCTCTCCCTGGGGGCCAAGGGGGACACCCACACCCAGGTCCTGGAGGGCCTGAAGTTCAACCTCACGGAGACGGCCGAGGCCCAGATCCACGACGGCTTCCGGCACCTCCTGCACACCGTCAACAGGCCCGACAGCGAGCTGCAGCTGGCCGCCGGCAACGCCCTGGTCGTCCACGAGAACCTGAAGCTGCAGCACAAGTTTCTAGAAGACGCCAAGAACCTGTACCAGTCCGAAGCCTTCCTCGTCGACTTCAGGGACCCCGAGCAGGCCAAGACCAAGATC…
>Oryctolagus.cuniculus_serpina1-4
AGGATCGCCCCGAGCCTGGCCGAGTTCGCCCTCAGCCTGTACCGCGAGGTGGCCCACGAGTCCAACACCACCAATATCTTCTTCTCCCCGGTGAGCATCGCCCTGGCCTTTGCCATGCTCTCCCTGGGGGCCAAGGGGGACACCCACACCCAGGTCCTGGAGGGCCTGAAGTTCAACCTCACGGAGACGGCCGAGGCCCAGATCCACGACGGCTTCCGGCACCTCCTGCACACCGTCAACAGGCCCGACAGCGAGCTGCAGCTGGCCGCCGGCAACGCCCTGGTCGTCCACGAGAACCTGAAGCTGCAGCACAAGTTTCTAGAAGACGCCAAGAACCTGTACCAGTCCGAAGCCTTCCTCGTCGACTTCAGGGACCCCGAGCAGGCCAAGACCAAGATC…
>Chrysochloris.asiatica_serpina1
AAGATCTCCCCAAACCTGGCCAACTTCGCCTTCAGTCTATATCATGAGGTGGCCAATACATCCAATACCACCAACATCATCTTCTCTCCCGTGAGTATTGCTGTAGCCTTTGCACTGCTTTCGCTGGGCACCAGATCTAACACCCAGGCCCAGATCCTGAAGGGCCTAGAGTTCAACCTTACAGAGATATCTGAGGCCGAGATTCATGAAAGTTTCCAACACCTCCTCAATACCATCAACCATCCGGACAACCAGCTCCAGCTGACCACCGGCAATGGGCTGTTCGTCAACGAGAGTATGAAGCTAGTGGAAAAGTTTTTGGAGGATGCCAAGACGTTGTACCACTCGGAAGCCTTCTCTGTCAACTTTAAGGACACAGAAGCAGCCAAGAAACAGATC…
>Echinops.telfairi_serpina1
AAGATCGCCCCGAACCTGGTCGACTTCGCCTTCAGCATGTACCACCAGGTGGCTCAGAAGTCCAACACCACCAACATCTTCTTCTCCCCGGTCAGCATCGCCGTAGCCTTCGCGTTGCTCTCCACAGGAGCCAAGTCCGACACCCACAAGCAGATCCTGGAGGCCCTGAAGTTCAACCTCACAGACACGCGTGAGGCCCAGATCCAAGAGGGCTTCCAACACCTCCTGCACACCCTCAACCAGCCCAACAGCCAGCTGCAGCTGACCACCGGCAACGGGATCTTCGTCAACCAGAGCCTGAAGCTGGTGGAGAAGTTCCTGGAGGATTCTAAGAAGCTGTACCACTCCGAAGCCTTCTCCGTCAACTTCAAGGACAGCGCCGCCACCAAGAAGCTGATC…
>Orycteropus.afer_serpina1
AAGATTGCCCCAAACCTGGCCAACTTTGCCTTCAGCCTGTACCACGAGGTGGCCCGTCAGTCCAATACCACCAACATTTTCTTCTCCCCGGTGAGCATTGCTGTAGCCTTCGCGCTGCTCTCCACAGGGGCCAAGTCTGACACCCTCACCGAGATCCTGGAGGGCCTGGAGTTCAACCTCACCGAGACATCCAATGCCGAGATCTACGAAGGCTTCCAACACCTGCTCCACACCCTCAACCAGCCAAATAGCCAACTCCAGCTGACTGCCGGCAATGGGCTCTTCATCAACGAGAGCATGAAGCTAGTGGAGAAGTTTTTGCAGGATGCCAAGAAGCTGTACCACTCAGAAGCCTTCTCTGTTAACTTCCTTGACACCCAAGCAGCTATGAAACAGATC…
>Loxodonta.africana_serpina1
GATATCTCCCCGAGTCTGGTCAACTTCGCCTTCAGCCTGTACCGTGAGGTGGCCCGTGAGTCCAACACCACCAACATCTTCTTCTCCCCAGTGAGCATCGCTGTGGCCTTTGCACTGCTTTCCTTGGGGGCCAAGTCTGACACCCACACCCAGATCCTGGAGGGCCTGAAGTTCAACCTCACCAAGACTCCAGAGGCCGAGATCCATGAAGGCTTCCAACACCTCCTCCAGACCCTCAACCAGCCAGACAGCCAGCTCCAGCTGACCACTGGCAACGGGCTGTTCATCAATGAGAGTCTGAAGCTAGTGGATAAGTTTTTGGAGGATGCCAAGAAGCTGTATCATTCAGAAGCCTTCTCCATCAACTTCAGGGACAACGAAGCAGCCAAGAAACAGATC…
>Trichechus.manatus_serpina1
AAGGTCTCCCCAAATCTGGCCAACTTCGCCTTCAGCCTGTACCGCGAGGTGGCCCATCAGTCCAACACCACCAACATCTTCCTCTCCCCAGTGAGCATCGCCGTGGCCTTTGCGCTGCTTTCCACTGGGGCCAAGTCTGACACCCACAACCAGATCCTGGAGGGCCTGAAGTTCAACCTCACCAAGACATCCGAGGCCGAGATCCATGTAGGTTTCCAACACCTGCTCCACACCCTCAACCAGCCAGACAGCCAGCTCCAGCTGACCACTGGCAACGCGCTGTTCATCAACGAGAGTCTGAAGCTAGTGGATAAGTTTTTGGAGGACGCCAAGAAGCTGTATTACTCAGAAGCCTTCTCCATCAACTTCAGGGACAACGAAGCAGCCAAGAAACAGATC…
>Castor.canadensis_serpina1
AAGATCGCCCCCAACCTGGCCAAGTTTTCCTTCAGCCTGTACCGGGAGCTGGCCCACCAGTCCAATACCACCAACATCTTTTTCTCCCCTGTCAGCATAGCCACGGCATTGGCCATGCTCTCCCTAGGGACCAAGGGTGACACTCACACCCAGATCCTGGAGGGGCTGGAATTCAACCTCACAGAGACAGAGGAAGCTAATATCCATGAAGGCTTCCAGAATCTCCTCCAAACCCTCAACAGGCCAAACAACCAGCTGCAGCTGACCACCGGCAATGGTCTGTTTGTTGACAAGACTCTTAAGCTGCTGGATAAGTTTTCCGAGGAGGTCAAGAACCTGTACCACTCAGAAGCCTTTGCCACCAACTTCAATGACTCCGAACAGGCCAAGAAGCAGATC…
>Sigmodon.hispidus_serpina1-4
AAGTTTGCTACAAGCATGGCAGACTTTGCCTTCAGCTTGTACCAGGAGATAGCACATCAGTACAATACGACCAACATCTTCTTCTCACCCATGAGCATTGCCACAGCCTTTGCTATGCTCTCCCTGGGGACCAAGGGTAATACTCAAACCCAGATTCTAAATGGCCTCAAGTTCAACTCCACAGAAACGCCTGAGACCAAGGTCCACGAGTCCTTCAATAACTTCCTTCAGACCACCAACAGGACAGACAATGAGCTTCAGCTGACCACAGGCAATGGCCTATTTGTCCAAAACAATATGAAGCTGGTGGAGAAGTTCGTGGAAGAAGTAAAGAGCCAGTACCACTCGGAAGTCTTGTCTGTCAACTTCTCAGACACAGAAGAGGCCAAGAAAATCATC…
>Sigmodon.hispidus_serpina1-10
AAGTTTGCTACAAGCATGGCAGACTTTGCCTTCAGCTTGTACCGGGAGATAGCACATCAGTACAATACGACCAACATCTTCTTCTCACCCATGAGCATTGCCACAGCCTTTGCTATGCTCTCCCTGGGGACCAAGGGTAATACTGAAACCCAGATTCTAAATGGCCTCCAGTTCAACTCCTCAGAAATGCCTGAGGCCAAGGTCCACGAGGCCTTCCATCACTTCCTTCAGACCACCAACAGGATAGACAATGAGCTTGAGCTGACCACAGGCAATGGCCTGTTTGTCGACAACAACATAAAGCTGGTGGAGAAGTTCGTGGAAGAAGTAAAGAGCCAGTACCACTCGGAAGTCTTGACTGTTGACTTCTCAGACACAGAAGAGGCCAAGAAAATCATC…
>Sigmodon.hispidus_serpina1-6
AAGTTTGCTACAAGCATGGCAGACTTTGCCTTCAGCTTGTACCGGGAGATAGCACATCAGTACAATACGACCAACATCTTCTTCTCACCCATGAGCATTGCCACAGCCTTTGCTATGCTCTCCCTGGGGACCAAGGGTAATACTCAAACCCAGATTCTAAATGGCCTCCAGTTCAACTCCTCAGAAATGCCTGAGGCCAAGGTCCACGAGGCCTTCCATCACTTCCTTCAGACCACCAACAGGACTGACAATGAGCTTCAGCTGACCACAGGCAATGGCCTGTTTGTCGACAACAACGTAAAGCTGGTGGAGAAGTTCGTGGAAGAGGTAAAGAGCCAGTACCACTCAGAAGTCTTGCCTGTCGACTTCTCAGACACAGAAGAGGCCAAGAAAATCATC…
>Sigmodon.hispidus_serpina1-8
AAGTTTGCTACAAGCATGGCAGACTTTGCCTTCAGCTTGTACCGGGAGATAGCACATCAGTACAATACGACCAACATCTTCTTCTCACCCATGAGCATTGCCACAGCCTTTGCTATGCTCTCCCTGGGGACCAAGGGTAATACTCAAACCCAGATTCTAAATGGCCTCCAGTTCAACTCCTCAGAAATGCCTGAGGCCAAGGTCCACGAGGCCTTCCATCACTTCCTTCAGACCACCAACAGGACTGACAATGAGCTTCAGCTGACCACAGGCAATGGCCTGTTTGTCGACAACAACGTAAAGCTGGTGGAGAAGTTCGTGGAAGAGGTAAAGAGCCAGTACCACTCAGAAGTCTTGCCTGTCGACTTCTCAGACACAGAAGAGGCCAAGAAAATCATC…
>Sigmodon.hispidus_serpina1-5
AAGTTTGCTACAAGCATGGCAGACTTTGCCTTCAGCTTGTACCAGGAGATAGCACAACAGAACAGTACAACCAACATCTTCTTCTCACCCATGAGCATTGCCACAGCCTTTGCTATGCTCTCCTTGGGGACCAAGGGTAATACTCAAACCCAGATTCTAAATGGCCTCCAGTTCAACTCCTCAGAAATGCCTGAGGCCAAGGTCCACGAGGCCTTCCATCACTTCCTTCAGACCACCAACAGGACTGACAATGAGCTTGAGCTGACCACAGGCAATGGCTTGTTTGTCGACAACAACATAAAGCTGGTGGAGAAGTTCGTGGAAGAGGTAAAGAACCTGTACCACTCTGAAGTCTTGCCTGTCAACTTCTCAGACACAGAAGAGGCCAAGAAAATCATC…
>Sigmodon.hispidus_serpina1-7
AAGTTTGCTACAAGCATGGCAGACTTTGCCTTCAGCTTGTACCGGGAGATAGCACATCAGTACAATACGACCAACATCTTCTTCTCACCCATGAGCATTGCCACAGCCTTTGCTATGCTCTCCCTGGGGACCAAGGGTAATACTCAAACCCAGATTCTAAATGGCCTCCAGTTCAACTCCTCAGAAATGCCTGAGGCCAAGGTCCACGAGTCCTTCCATCACTTCCTTCAGACCACCAACAGGACAGACAATGAGCTTCAACTGACCACAGGAAATGGCCTGTTTGTCGACCACAACATAAAGCTGGTGGAGAAGTTCGTGGAAGAGGTAAAGAACCTGTACCACTCTGAAGTCTTGCCTGTCAACTTCTCAGACACAGAAGAGGCCAAGAAAATCATC…
>Sigmodon.hispidus_serpina1-9
AAGTTTGCTACAAGCATGGCAGACTTTGCCTTCAGCTTGTACCGGGAGATAGCACATCAGTACAATACGACCAACATCTTCTTCTCACCCATGAGCATTGCCACAGCCTTTGCTATGCTCTCCCTGGGGACCAAGGGTAATACTCAAACCCAGATTCTAAATGGCCTCCAGTTCAACTCCTCAGAAATGCCTGAGGCCAAGGTCCACGAGGCCTTCCATCACTTCCTTCAGACCACCAACAGGACAGACAATGAGCTTCAACTGACCACAGGAAATGGCCTGTTTGTCGACAACAACATAAAGCTGGTGGAGAAGTTCGTGGAAGAGGTAAAGAACCTGTACCACTCGGAAATCTTGCCTGTCAACTTCTCAGACACAGAAGAGGCCAAGAAAATCATC…
>Mus.musculus_serpina1-6
GAGATTGCTACAAACCTGGGAGACTTTGCCATCAGTCTATACCGGGAGCTGGTCCATCAGTCCAACACTTCCAACATCTTCTTCTCCCCAGTGAGCATTGCCACAGCCTTTGCTATGCTCTCCCTAGGGAGCAAGGGTGACACTCACACGCAGATCCTAGAGGGCCTGCAGTTCAACCTCACACAAACATCGGAGGCTGACATCCACAATTCCTTCCAACACCTCCTCCAAACCCTCAACAGACCAGACAGTGAGCTGCAGCTGAGCACAGGCAATGGCCTCTTTGTCAACAATGACCTGAAGCTGGTGGAGAAGTTTCTGGAAGAGGCCAAGAACCATTATCAGGCAGAAGTCTTCTCTGTCAACTTTGCAGAGTCAGAGGAGGCCAAGAAAGTGATT…
>Mus.musculus_serpina1-3
GAGATCGCTACAAACCTGGGAGACTTTGCCCTCAGACTATACAGGGAGCTGGTCCATCAGTCCAACACTTCCAACATCTTCTTCTCCCCAGTGAGCATTGCCACAGCCTTTGCTATGCTCTCCCTAGGGAGCAAGGGTGACACTCACACGCAGATCCTAGAGGGCCTGCAGTTCAACCTCACACAAACATCGGAGGCTGACATCCACAAGTCCTTCCAACACCTCCTCCAAACCCTCAACAGACCAGACAGTGAGCTGCAGCTGAGCACAGGCAATGGCCTCTTTGTCAACAATGACCTGAAGCTGGTGGAGAAGTTTCTGGAAGAGGCCAAGAACCATTATCAGGCAGAAGTCTTCTCTGTCAACTTTGCAGAGTCAGAGGAGGCCAAGAAAGTGATT…
>Mus.musculus_serpina1-2
GAGATCGCTACAAACCTGGGAGACTTTGCCATCAGCCTATACCGGGAGCTGGTCCATCAGTCCAACACTTCCAACATCTTCTTCTCCCCAGTGAGCATTGCCACAGCCTTTGCTATGCTCTCCCTAGGGAGCAAGGGTGACACTCACACGCAGATCCTAGAGGGCCTGCAGTTCAACCTCACACAAACATCGGAGGCTGACATCCACAAGTCCTTCCAACACCTCCTCCAAACCCTCAACAGACCAGACAGTGAGCTGCAGCTGAGCACAGGCAATGGCCTCTTTGTCAACAATGACCTGAAGCTGGTGGAGAAGTTTCTGGAAGAGGCCAAGAACCATTATCAGGCAGAAGTCTTCTCTGTCAACTTTGCAGAGTCAGAGGAGGCCAAGAAAGTGATT…
>Mus.musculus_serpina1-4
GAGATCGCTACAAACCTGGGAGACTTTGCAATCAGCCTATACCGGGAGCTGGTCCATCAGTCCAACACTTCCAACATCTTCTTCTCCCCAGTGAGCATTGCCACAGCCTTTGCTATGCTCTCCCTAGGGAGCAAGGGTGACACTCACACGCAGATCCTAGAGGGCCTGCAGTTCAACCTCACACAAACATCGGAGGCTGACATCCACAAGTCCTTCCAACACCTCCTCCAAACCCTCAACAGACCAGACAGTGAGCTGCAGCTGAGCACAGGCAATGGCCTCTTTGTCAACAATGACCTGAAGCTGGTGGAGAAGTTTCTGGAAGAGGCCAAGAACCATTATCAGGCAGAAGTCTTCTCTGTCAACTTTGCAGAGTCAGAGGAGGCCAAGAAAGTGATT…
>Mus.musculus_serpina1-5
GAGATCGCTACAAACCTGGGAGACTTTGCAATCAGCCTATACCGGGAGCTGGTCCATCAGTCCAACACTTCCAACATCTTCTTCTCCCCAGTGAGCATTGCCACAGCCTTTGCTATGCTCTCCCTAGGGAGCAAGGGTGACACTCACACGCAGATCCTAGAGGGCCTGCAGTTCAACCTCACACAAACATCGGAGGCTGACATCCACAAGTCCTTCCAACACCTCCTCCAAACCCTCAACAGACCAGACAGTGAGCTGCAGCTGAGCACAGGCAATGGCCTCTTTGTCAACAATGACCTGAAGCTGGTGGAGAAGTTTCTGGAAGAGGCCAAGAACCATTATCAGGCAGAAGTCTTCTCTGTCAACTTTGCAGAGTCAGAGGAGGCCAAGAAAGTGATT…
>Onychomys.torridus_serpina1
AAGATTGCTCCAAACCTGGCAGATTTTGCCTTCAGCCTGTACCGGGAGCTGGCCCATCAGTCCAATACGACCAACATCTTCTTCTCCCCCGTGAGCATCGCCACAGCCTTCGCTATGCTCTCCCTTGGGACCAAGGGTGACACTCACAGCCAGATTCTAAAGGGCCTGGAAATCAACACCACAGAAATAACTGAGGCTAAGATGCACGAGGCCTTCCTTCACCTCCTCAAGACCCTCAACAAGCCAGACAATGAGCTTCAGCTGACCACAGGCAACGGCCTGTTCATTCACAACAAACTGAAGCTGGTGGAGAAGTTCCTGGCAGATGTCAAGAACTATTACCACTCAGAAGCCTTCCATGTCAACTTCACAGACTCAGAAGAGGCCAAGAAAGTGATC…
>Neotoma.fuscipes_serpina1-5
TACATCGCTCCAAACCTGATAGACTTTGCCTTCAGCCTGTACCGGGAACTGGTCCATGAGTCCAATACGACCAACATCTTCTTCTCTCCCGTGAGCATCGCTACGGCCTTTGCTATGCTCTCCCTGGGGGCCAAGGGTGACACTCACAGCCAGATTCTAGAGGGCCTGAAATTCAACATCACACAAATAACCGAGGATGAGATCCACAACGGCTTCCATCGCCTCCTCCAGACCCTCAACAGGCCAGACAATGAGCTTCAGCTGGCCACAGGCAATGGCCTGTTCGTCAACAACAATCTGAAGCTGCTGGAGAAGTTTCTGGCAGACATCAAGAACCATTACCACTCAGAAGCCTTCTCCATCAACTTCACAGACTCAGAAGAGGCCAAGAAAGTGATC…
>Neotoma.macrotis_serpina1-5
TACATCGCTCCAAACCTGATAGACTTTGCCTTCAGCCTGTACCGGGAACTGGTCCATGAGTCCAATATGACCAACATCTTCTTCTCTCCCGTGAGCATCGCTACGGCCTTTGCTATGCTCTCCCTGGGGGCCAAGGGTGACACTCACAGCCAGATTCTAGAGGGCCTGAAATTCAACATCACACAAATAACCAAGGATGAGATCCACAACGGCTTCCATCGCCTCCTCCAGACCCTCAACAGGCCAGACAATGAGCTTCAGCTGGCCACAGGCAATGGCCTGTTCGTCAACAACAATCTGAAGCTGCTGGAGAAGTTTCTGGCAGACATCAAGAACCATTACCACTCAGAAGCCTTCTCCATCAACTTCACAGACTCAGAAGAGGCCAAGAAAGTGATC…
>Microtus.ochrogaster_serpina1-4
AAGATTGCTCCAAATTTGGCAGACTTTGCCTTCAGTCTGTACCGGGAGTTGGCCCATCAGTCCAATACCACCAACATCTTCTTCTCTCCTGTGAGCATCACCACGGCCTTCGCCATGCTCTCCCTAGGGTCCAAGGGTGTCACTCACACCCAGATTCTAGAAGGCCTGGAATTCAACCTCACAGAAATAGGCGAGGCTGAGATTCACAAGGGCTACCATCACCTCCTCCAGACCCTCAACAAGCCAGACAATGAGCTTCAGCTGACCACAGGCAATGGCCTGTTTGTCCAAAAAAGTCTGAAGCTGACGGAGAAGTTCCTGGAAGAAGTCAAGAACAATTACCACTCAGAACCCTTCCCTGTCGACTTCACAGACTCAGAAGAGGCCAAGAAAGTGATC…
>Cricetulus.griseus_serpina1
AAGATCGCTTCAAATCTGGCAGACTTCGCCTTAAGCCTGTACCGGGAGCTGGTCCATGAGTCCAATACGACCAACATCTTCTTCTCCCCCGTGAGCATTGCTACAGCCTTCGCTATGCTTTCTCTGGGCACCAAGGGTGCCACTCACACCCAGATTCTAGAAGGCCTGGAGTTCAACCTCACACAAATAGCAGAGGGTGAGATCCACAAGGGCTTCCATCACGTCCTCCAGACCCTCAACAAGCCAGACAATGAGCTTCAGCTGACCACAGGCAATGGCCTGTTCATCCACGACAATCTGAAGCTGGTGGCGACGTTCCTGGAAGAGGCCAAGAACAATTACCACTCAGAAGCCTTCTCCCTCAATTTCACAGACTCGGAAGAGGCCAAGAAAGTGATC…
>Mesocricetus.auratus_serpina1
AAGATCGCTCCAAATTTGGCAGACTTTTCCTTCAACCTATACCGGGAGCTGGTCCATCAGTCCAATACGACCAACATCTTCTTCTCTCCTGTGAGCATTGCCACAGCCTTTGCTATGCTCTCTCTGGGCACCAAGGGTGTCACTCACACCCAGATTCTAGAGGGCCTGGGGTTCAACCTCACAGAAATAGCCGAGGCTGAGGTCCACAAAGGCTTCCATAACCTCCTCCAGACCTTCAACAGGCCAGACAATGAGCTTCAGCTGACCACAGGCAATGGCCTGTTCATCCACAACAATCTAAAGCTGGTGGATAAGTTCCTGGAAGAGGTCAAGAACGATTACCACTCGGAAGCCTTCTCTGTCAACTTCACAGACTCAGAAGAGGCCAAGAAAGTGATC…
>Rattus.norvegicus_serpina1-4
AAGATTTCTTCAAACCTGGCAGACTTTGCCTTCAGCCTATACCGGGAGCTGGTCCATCAATCCAATACATCCAACATCTTCTTCTCCCCTATGAGCATCACCACAGCCTTCGCCATGCTCTCCCTGGGGAGCAAGGGTGACACTCGCAAACAGATTCTAGAGGGCCTGGAGTTCAACCTCACACAGATACCTGAGGCTGACATCCACAAGGCCTTCCATCACCTCCTCCAAACTCTCAACAGGCCAGACAGTGAGCTGCAGCTGAACACAGGCAATGGCCTCTTTGTCAACAAGAATCTGAAGCTGGTGGAGAAGTTTCTGGAAGAGGTCAAGAACAATTACCACTCAGAAGCCTTCTCTGTCAACTTTGCCGACTCAGAAGAGGCTAAGAAAGTAATT…
>Arvicanthis.niloticus_serpina1
ATGATCGCTCCAAACCTGGCAGACTTTGCCTTCAGCCTATACCGGGAGCTGGTCCATCAGTCCAATACTTCCAACATCTTCTTCTCTCCCGTGGGCATTGCCACAGCCTTTGCTATGCTCTCCCTGGGGAGCAAGGGTGACACTCACTCGCAGATTCTAGAGGGCCTGGAGTTCAACCTCACACAAATATCCGAGGCTGCCATCCACAAGGCCTTCCACCACCTCCTCCAAACCCTCAACAGGCCAGACAATGAGCTGCAGCTCAACACAGGCAATGGCCTCTTCGTCGACAGCAATCTGAAGCTGGTGGAGAAGTTTCTGGAAGAGGTCAAGAACCATTACCACTCAGAAGCCTTCTCCGTCAACTTTGCAGACTCAGAAGAGGCCAAGAAAGTGATT…
>Grammomys.surdaster_serpina1
GGGATCGCTCCAAACCTGGCGAACTTTGCCTTCAGCCTATACCGGGAGCTGGTCCATCAGTCCAATACTTCCAACATCTTCTTCTCTCCCGTGAGCATCGCCACAGCCTTTGCTATGCTCTCCCTGGGGAGCAAGGGCGACACTCACTCACAGATTCTAGAGGGCCTGGAGTTCAACCTCACACAAACACCGGAGGCTGACATCCACAAAGCCTTCCATCACCTCCTCCAAACCCTCAACAGGCCAGACAATGAGCTGCAGCTGAACACAGGCAATGGCCTCTTTGTCGACAACAAGCTGAAGCTGGTGGAGAAGTTTCTGGAAGAGGTCAAGAACCATTACCACTCAGAAGCCTTCTCCGTCAACTTTGCAGACTCAGAAGAGGCCAAGAAAGTGATT…
>Tupaia.chinensis_serpina1
AGGATCGCTCCGCACCTGTCCAACTTCGCCCTGCGCCTGTACCAGGAGGTGGCCCAGAAGTCCAACACCACCAACATCTTCTTCTCCCCAGTGGGCATCGCGACGGCCTTTGCCATGCTCTCCCTGGGGACCAAGGCAGACACTCACACCCAGATCCTAGAGGGCCTGGATTTCAACCTCACAGAGAAAGCCGAGGCCGATGTCCACAGAGGCTTCCACAATCTCCTCGAGACCCTGAACAGGCCCGACAACCAGCTCCAGCTGACCACCGGCAACGGCCTGTTCATCAACAACAGTATGAAGCTCGTGGATAAGTTCATGGAGGACGCCAAGAAGCTGTACCACTCAGAAGCCTTCTCCGTCAACTTCAAGGACACCGAAAGTGCCAAAGAACAGATC…
>Condylura.cristata_serpina1
AAGATCGCCCCCTACCTGGTTGACTTCACCTTCCACCTGTACCGCCAGGTGGCTCATGAGTCCAACACCACCAACATCTTCTTCTCCCCAGTGAGCATCGCTACAGCCTTTGCCCTGCTCTCCCTGGGAAGCAAGGGTGAAACTCACACCCAGATCCTGGAGGGTCTAGATTTCAACCTCACTGAGCGAGCAGAGGTTGACATTCACAGAGGCTTCCAGCACCTTCTCCACACGCTGAATCAGCCAGACAGCCAGCTGCAGCTGAGCACCGGCAACGGTCTGTTCATCAAAGAGGGTCTGAAGCTGCTGGACAAGTTTTCCGAGGATGTCAAGAATATCTACCACTCCAAGGCCTTCTCTACCAACTTCGAGAACCCCGAAGAGGCCAAGAAACAGATC…
>Pipistrellus.kuhlii_serpina1
AAGATAGCGTTGAACCTGGCCGACTTCGCCTTCAGCCTGTACCGCCAGGTGGCCCGTCAGTCCAATGGCACCAACATCTTCTTCTCCCCGGTGAGCATCGCCACGGCCTTCTCCATGCTCTCCCTGGGCGTCAAGGGCACCACTCCCATCGAGCTCCTGGAGGGCCTTGGTTTCAACCTCACGGAGAGAGCAGAGGCTGACGTGCACAGAGGCTTTGAGAACCTCCTCCACACCCTCAACCAGCCGGACAACCAGCTGCAGCTGACCGCCGGCAACGGCTTGTTTGTCAGCGACAGCCTGAAGCTGGTGGACAAGTTTCTGGAGGACGTGAAGACGATGTACCACTCCGAAGCCTTCTCCGTCAACTTCCAGAACTCCGAAGAGGCCAAGAAAAAAATC…
>Myotis.davidii_serpina1
AAGATCGCCCCCAACCTGGCCGACTTCGCCTTCAGCCTGTACCGCCAGGTGGCCCATCAGTCCAACACCACCAACATCTTCTTCTCCCCAGTGAGCATCGCTACAGTCTTTGCCATGCTCTCCCTGGGGGCCAAGGGCGACACTCACACCCAGATCCTGGAGGGCCTCAATTTCAACCTCACAGAGAGAGCAGAGGCTGACATCCACAGAGGCTTTGAGAATCTCCTCCATACCCTCAACCAGCCAGACAACCAGCTGCAGCTGACCACCGGCAATGGCTTGTTCATCGATGACAGCGTGAAGCTAGTGGGTAAGTTTTTGGAGGATGTCAAGAAAACGTATCACTCCGAAGCCTTCTCCGTCAACTTCAAGCACTCCGAAGAAGCCAAGAAACAAATC…
>Myotis.myotis_serpina1
AAGATCGCCCCCAACCTGGCCGACTTCGCCTTCAGCCTGTACCGCCAGGTGGCCCATCAGTCCAACACCACCAACATCTTCTTCTCCCCAGTGAGCATCGCTACAGCCTTTGCCATGCTCTCCCTGGGGGCCAAGGGCGACACTCACACCCAGATCCTGGAGGGCCTCGATTTCAACCTCACAGAGAGAGCAGAGGCTGACATCCACAGAGGCTTTGAGAATCTTCTCCATACCCTCAACCAGCCAGACAACCAGCTGCAGCTGACCACCGGCAACGGCTTGTTCATCGATAACAGCGTGAAGCTGGTGGATAAGTTTTTGGAGGATGTCAAGAAAACGTATCACTCCGAAGCCTTCTCCGTCAACTTCAAGCACTCCGAAGAAGCCAAGAAACAAATC…
>Hipposideros.armiger_serpina1
AAGATAGCCCCGAACCTGGCGGACTTCGCTTTCAGTCTCTACCGCCAGATGGCCCATCAGTCCAACACCACCAACATCTTCTTTTCGCCGGTGAGCATTGCGACAGCTTTTGCGGTGCTCTCCCTGGGGTCCAAGGGTGACACTCACACCCAGATCCTGGAGGGTCTAGGTTTCAACCTCACCGAGAGAGCAGAGGCTGATATCCACGAAGGCTTCCAGGATCTTCTCCACACCCTGAACCAGGCAGACAACCAGCTGCAGCTGACCACCGGTAATGGCTTGTTCATCAGCGAGAGCGTGAAGCTACTGGATAAGTTTTTGGAGGATGTCAAGAAACTGTACCACTCAGAAGCCTTCTCCATCAACTTCCAGAATCCCGAAGAAGCCAAGAAACGGATC…
>Rhinolophus.ferrumequinum_serpina1
AGGATTGCCCCGAACCTGGCAGACTTCGCTTTCAGCCTCTACCGCCTGGTGGCCCATCAGTCCAAG---TCCAACATCTTCTTCTCCCCAGTGAGCATCGCTGCAGCCTTGGCAGTGCTCTCCCTGGGGACCAAGGGGGAAACTCACACCCAGATCCTGGAGGGTCTAGGTTTCAACCTCACCGAGAGAGCAGAGGCCGATATCCACGAAGGCTTCCAGAATCTCCTCCACACCCTCAACCAGCCAGACAACCAGCTGCAGCTGACCACCGGTAATGGCTTGTTCATCAGCGAGAAGGCGAAGCTAGTGGATAAGTTTTTGGAGGACATCAAGAAACTGTACCACTCAGAAGCCTTCTCCATCAACTTCCAGGATTCCGAGGCAGCCAAGAAACGGATC…
>Canis.familiaris_serpina1-2
AAGATTGCCCCCAACCTGGCTGACTTTGCCTTCAGCTTGTACCGCCAGGTGGCCCAAGAGTCCAATACCACCAACATCTTCTTCTCCCCCGTGAGCATCGCTACAGCCTTTGCGATGCTCTCTCTGGGCACCAAGGGGGACACCCACACCCAGATCATGCAAGGCCTCGGTTTCAACCTCACTGAGAGAGCAGAGAGGGAAGTCCACCAAGGCTTCCATCAACTCCTCAGCATCCTCAACCAGCCAGACAACCAGCTGCAGCTGACCACCGGCAGCGGTCTGTTCATCAACGACACCATAAAGCTACTGAATAAGTTTTTAGAGGATGTCAGGAACCTGTACCACTCAGAAGCCTTCACCATCAACTTCAGGCACACTGAAGAGGCCAAGAAACAGATC…
>Vulpes.vulpes_serpina1
AAGATTGCCCCCAACCTGGCTGACTTTGCCTTCAGCTTGTACCGCCAGGTGGCCCAAGAGTCCAATACCACCAACATCTTCTTCTCCCCCGTGAGCATCGCTACAGCCTTTGCTATGCTCTCTCTGGGCACCAAGGGGGACACCCACACCCAGATCATGCAAGGCCTCGGTTTCAACCTCACTGAGAGATCAGAGAGCGAAGTCCACCAAGGCTTCCATCAACTCCTCAGCATCCTCAACCAGCCAGACAACCAGCTGCAGCTGACCACCGGCAGTGGTCTGTTCATCAACGACACCATAAAGCTACTGAATAAGTTTTTAGAGGATGTCAAGAACCTGTACCACTCAGAAGCCTTCTCCATCAACTTCAGGCACACTGAAGAGGCCAAGAAACAGATC…
>Enhydra.lutris_serpina1
AAGATTGCCCCGAACCTGGCCGACTTCGCCTTCAGCATGTACCGCCAGGTGGCGCATGGGTCCAACACCACCAACATCTTCTTCTCCCCCGTGAGCATCGCGACCGCCTTTGCGTTGCTTTCTCTGGGGGCCAAGGGTGACACTCACTCTGAGATCATGAAGGGCCTTAGGTTCAACCTCACTGAGAGAGCGGAGGGTGAGGTCCACCAAGGCTTCCAGCAACTCCTCCGCACCCTCAACCACCCAGACAACCAGCTGCAGCTGACCACTGGCAATGGTCTCTTCATCGCCGAGGGCATGAAGCTACTGGATAAGTTTTTGGAGGATGTCAAGAACGTGTACCACTCAGAAGCCTTCTCCATCAATTTCGGGGACACCGAAGCGGCCAAGAAACAGATC…
>Eumetopias.jubatus_serpina1
AAAATTGCCCCAAACCTGGCTGACTTCGCCTTCAGTATGTACCGCCAGGTGGCTCGTGAGTCCAACACCACCAACATCTTCTTCTCCCCCGTGGGCATCACTACAGCCTTCGCCATGCTCTCTCTGGGGGCCAAGGGTGACACTCATGGCCAGATCATGGAGGGCCTCGGTTTCAACCTCACTGAGAGAGCAGAGAGTGAGGTCCACGAAGCCTTCCAGCAACTCCTCCGCACCCTTAACCACCCAGACAACCAGCTGCAGCTGACCACTGGCAATCGTCTCTTCATTACTGAGGGTATGAAGCTGCTGGATAAGTTTTTGGAGGATATCAAGAACCTGTACCACTCAGAAGCCTCCTCTACCAACTTCAGGGACACTGAAGCGGCCAAGAAACAGATC…
>Suricata.suricatta_serpina1
AAGATGGCCCCGAACCTGGCTGACTTCGCCTTCAGCATGTACCGCCAGGTGGCCCACGAGTCCAACACCACCAACATCTTCTTCTCCCCCGTGAGCATCGCTACAGCCTTTGCGATGCTGTCTCTGGGAACCAAGGGTGACACGCACAGCCAGATCCTGGAGGGCCTCGGTTTCAACCTCAGCCAGCGAGCGGAGAGCGAGGTCCACCAGGGCTTTCAGCAGCTCCTCCGCACCCTCAACCAGCCTGCCAGCCAGCTGCAGCTGACCACCGGCAACGGGCTGTTCATCAACGAGAGCGTGAAGCTTCTCAACACGTTTCTGGAGGACGTCAAGAACCTGTACCACTCGGAAGCCTTCTCCGTCAACTTCAGGAACAGCGAAGAAGCCAAGAAACGGATC…
>Felis.catus_serpina1
AAAATCGCCCCGAACCTGGCCGACTTCGCCTTCAGCATGTACCGCCAGGTGGCCCATGAGTCCAACCACACCAACATCTTCTTCTCCCCCGTGAGCATCGCTACGGCCCTCGCGATGCTGTCTCTGGGGAGCAAGGGTGACACTCACACCCAGATCCTGGAGGGCCTCGGTTTCAACCTCACCGAGAGAGCAGAGGGTGAAGTCCACGAGGGCTTCCAGCAGCTTCTCCACACCCTCAACCGGCCAGACAGCCAGCTGCAGCTGACCACCGGCAGCGGCCTGTTCATCAACGAGAGCATGAAGCTTCTGAGCAAGTTTCTGGAGGACGTCAAGAACCTGTACCACTCGGAAGCCTTCTCCATCAACTTCGGAGACAGCCAAGAGGCCAAGAAACGGATC…
>Puma.concolor_serpina1
AAAATTGCCCCGAACCTGGCTGACTTCGCCTTCAGCATGTACCGCCAGGTGGCCCATGAGTCCAACCGCACCAACATCTTCTTCTCCCCCGTGAGCATCGCTACGGCCTTCGCGATGCTGTCTCTGGGGAGCAAGGGTGACACTCACACCCAGATCCTGGAGGGCCTCGGTTTCAACCTCACCGAGAGAGCAGAGGGTGAAGTCCACGAGGGCTTCCAGCAGCTTCTCCACACCCTCAACCGGCCAGACAGCCAGCTGCAGCTGACCACCGGCAGTGGCCTGTTCATCAACGAGAGCGTGAAGCTTCTGAACAAGTTTCTGGAGGACGTCAAGAACCTGTACCACTCGGAAGCCTTCTCCATCAACTTCGGAGACAACCAAGAGGCCAAGAAACGGATC…
>Lynx.canadensis_serpina1
AAAATCGCCCCGAACCTGGCTGACTTCGCCTTCAGCATGTACCGCCAGGTGGCCCATGAGTCCAACCACACCAACATCTTCTTCTCCCCCGTGAGCATCGCTACGGCCTTCGCGATGCTGTCTCTGGGGAGCAAGGGTGACACTCACACCCAGATCCTGGAGGGCCTCGGTTTCAACCTCACCGAGAGAGCAGAGGGTGAAGTCCACGAGGGCTTCCAGCAGCTTCTCCACACCCTCAACCGGCCGGACAGCCAGCTGCAGCTGACCACCGGCAGTGGCCTGTTCATCAACGAGAGCGTGAAGCTTCTGAACAAGTTTCTGGAGGACGTCAAGAACCTGTACCACTCGGAAGCCTTCTCCATCAACTTCGGAGACAACCAAGAGGCCAAGAAACGGATC…
>Puma.yagouaroundi_serpina1
AAAATCGCCCCGAACCTGGCTGACTTCGCCTTCAGCATGTACCGCCAGGTGGCCCATGAGTCCAACCGCACCAACATCTTCTTTTCCCCTGTGAGCATCGCTACGGCCTTCGCGATGCTGTCTCTGGGGAGCAAGGGTGACACTCACACCCAGATCCTGGAGGGCCTCGGTTTCAACCTCACCGAGAGAGCAGAGGGTGAAGTCCACGAGGGCTTCCAGCAGCTTCTCCACACCCTCAACCGGCCAGACAGCCAGCTGCAGCTGACCACCGGCAGTGGCCTGTTCATCAACGAGAGCGTGAAGCTTCTGAACAAGTTTCTGGAGGACGTCAAGAACCTGTACCACTCGGAAGCCTTCTCCATCAACTTCGGAGACAACCAAGAGGCCAAGAAACGGATC…
>Rousettus.aegyptiacus_serpina1
AAGATTGCCCCGAACCTGGTGGACTTTGCTTTCAGCCTGTACCGCCAGGTGGCCCGTCAGTCCAACACCAGCAACATCTTTTTCTCCCCAGTGAGCATCGCCACAGCCTTTGGGGTACTCTCCCTGGGGACCAAGGGTGAGACGCAAACCCAGATCCTGGAGGGTCTAGATTTCAACCTCACCGAGAGAGCAGAGGCCGATATCCACGAAGGCTTCCATCATCTCCTCGAAGCCCTCAACCGGCCAGACAACCAGCTGCAGCTGACCACTGGCAACGGCTTGTTCATTGATGAGAATGTGAAGCTAGTGGAGAAGTTCTTGGAGGACATCAAGAAGCTGTACCACTCAGACGCCTTCACCGTCAACTTCAAGGACTCCGAAGCGGCCAAGAAACAGATC…
>Pteropus.alecto_serpina1
AAGATTGCCCCGAACCTTGTGGACTTCGCTTTCAGCCTGTACCGCCAGGTGGCCCATCAGTCCAACACCAGCAACATCTTCTTCTCCCCAGTGAGCATCGCCACAGCCTTTGCGACACTCTCCCTGGGGACCAAGGGTGACACGCACACCCAGATCCTGGAGGGTCTAGATTTCAACCTCACTGAGAGAGCAGAGGCCGATATCCACAAAGGCTTCCATCATCTCCTTGACGCCCTCAACCGGCCAGATAACCAGCTGCAGCTGACCACTGGCAACGGCTTGTTCATCGATGAGAATGCGAAGCTAGTCAGTAAGTTCTTGGAGGACGTCAAGAAGCTGTACCACTCAGAAGCCTTCAGCGTCAACTTCAAGGACTCCGAAGCGGCCAAGAAACAGATC…
>Pteropus.giganteus_serpina1
AAGATTGCCCCGAACCTTGTGGACTTCGCTTTCAGCCTGTACCGCCAGGTGGCCCATCAGTCCAACACCAGCAACATCTTCTTCTCCCCAGTGAGCATCGCCACAGCCTTTGCGACACTCTCCCTGGGGACCAAGGGTGACACGCACACCCAGATCCTGGAGGGTCTAGATTTCAACCTCACAGAGAGAGCAGAGGCCGATATCCACAAAGGCTTCCATCATCTCCTTGACGCCCTCAACCGGCCAGATAACCAGCTGCAGCTGACCACTGGCAACGGCTTGTTCATCGATGAGAATGCGAAGCTAGTCAGTAAGTTCTTGGAGGACGTCAAGAAGCTGTACCACTCAGAAGCCTTCAGCGTCAACTTCAAGGACTCCGAAGCGGCCAAGAAACAGATC…
>Pteropus.vampyrus_serpina1
AAGATTGCCCCGAACCTTGTGGACTTCGCTTTCAGCCTGTACCGCCAGGTGGCCCATCAGTCCAACACCAGCAACATCTTCTTCTCCCCAGTGAGCATCGCCACAGCCTTTGCGACACTCTCCCTGGGGACCAAGGGTGACACGCACACCCAGATCCTGGAGGGTCTAGATTTCAACCTCACCGAGAGAGCAGAGGCCGATATCCACAAAGGCTTCCATCATCTCCTTGACGCCCTCAACCGGCCAGATAACCAGCTGCAGCTGACCACTGGCAACGGCTTGTTCATCGATGAGAATGCGAAGCTAGTCAGTAAGTTCTTGGAGGACGTCAAGAAGCTGTACCACTCAGAAGCCTTCAGCGTCAACTTCAAGGACTCCGAAGCGGCCAAGAAACAGATC…
>Odocoileus.virginianus_serpina1
AAGATTGCCCCCAACCTGGCCAACTTTGCCTTCAGCATATACCACCAGTTGGCCCATCAGTCCAACACCAGCAACATCTTCTTCTCCCCAGTGAGCATCGCTTCAGCCTTTGCAATGCTTTCCCTGGGAGCCAAGGGCAACACTCACACTGAGATCCTAGAAGGCCTGGGTTTCAACCTCACTGAGCTAGCAGAGACTGAGATCCACAGGGGCTTTCAGCATCTTCTCCACACTCTCAACCAGCCAAACCACCAGCTGCAACTGACCACTGGCAATGGTCTGTTCATCAATGAGAGTGCGAAGCTAGTGGATACGTTTTTGGAGGATGTCAAGAATCTGTATCACTCTGAAGCCTTCTCCATCAACTTCAGGGATGCTGAAGAGGCCAAGAAGAAGATC…
>Oryx.dammah_serpina1
AAGATTGCCCCCAACCTGGCCAACTTTGCCTTCAGCATATACCACCAGTTGGCCCATCAGTCCAACACCAGCAACATCTTCTTCTCCCCAGTGAGCATCGCTTCAGCCTTTGCGATGCTTTCCCTGGGAGCCAAGGGCGACACTCACACTGAGATCCTGGAGGGCCTGGGTTTCAACCTCACTGAGCTAGCAGAGGCTGAGATCCACAAAGGCTTTCAGCATCTTCTCCACACCCTCAACCAGCCAAACCACCAGCTGCAACTGACCACTGGCAATGGTCTGTTCATCAGTGAGAGTGCAAAACTAGTGGATACATTTTTGGAGGATGTCAAGAATCTGTATCACTCTGAAGCCTTCTCCATCAACTTCAGGGATGCTGAGGAGGCCAAGAAGAAGATC…
>Bubalus.bubalis_serpina1
AAGATTGCCCCCAACCTGGCCAACTTTGCTTTCAGCATATACCACCATTTGGCCCATCAGTCCAACACCAGCAACATCTTCTTCTCCCCTGTGAGCATCGCTTCAGCCTTTGCGATGCTGTCCCTGGGAGCCAAGGGCAATACTCACACTGAGATCCTGACGGGCCTGGGTTTCAACCTCACTGAGCTCACAGAGGCTGAGATCCACAAAGGCTTTCAGCATCTTCTCCACACTCTGAACCAGCCAAACCACCAGCTGCAACTGACCACTGGCAATGGTTTGTTCATCAATGAGAGTGCAAAGCTAGTGGATACGTTTTTGGAGGATGTCAAAAATCTGTATCACTCCGAAGCCTTCTCCATCAACTTCAGGGATGCTGAGGAGGCCAAGAAGAAGATC…
>Bos.mutus_serpina1
AAGATTGCCCCCAACCTGGCCAACTTTGCCTTCAGCATATACCACCATTTGGCCCATCAGTCCAACACCAGCAACATCTTCTTCTCCCCCGTGAGCATCGCTTCAGCCTTTGCGATGCTCTCCCTGGGAGCCAAGGGCAACACTCACACTGAGATCCTGAAGGGCCTGGGTTTCAACCTCACTGAGCTCGCAGAGGCTGAGATCCACAAAGGCTTTCAGCATCTTCTCCACACCCTGAACCAGCCAAACCACCAGCTGCAACTGACCACTGGCAATGGTCTGTTCATCAATGAGAGTGCAAAGCTAGTGGATACGTTTTTGGAGGATGTCAAGAACCTGTATCACTCTGAAGCCTTCTCCATCAACTTCAGGGATGCTGAGGAGGCCAAGAAGAAGATC…
>Bison.bison_serpina1
AAGATTGCCCCCAACCTGGCCAACTTTGCCTTCAGCATATACCACCATTTGGCCCATCAGTCCAACACCAGCAACATCTTCTTCTCCCCCGTGAGCATCGCTTCAGCCTTTGCGATGCTCTCCCTGGGAGCCAAGGGCAACACTCACACTGAGATCCTGAAGGGCCTGGGTTTCAACCTCACTGAGCTCGCAGAGGCTGAGATCCACAAAGGCTTTCAGCATCTTCTCCACACCCTGAACCAGCCAAACCACCAGCTGCAACTGACCACTGGCAATGGTCTGTTCATCAATGAGAGTGCAAAGCTAGTGGATACGTTTTTGGAGGATGTCAAGAACCTGTATCACTCCGAAGCCTTCTCCATCAACTTCAGGGATGCTGAGGAGGCCAAGAAGAAGATC…
>Bos.taurus_serpina1
AAGATTGCCCCCAACCTGGCCAACTTTGCCTTCAGCATATACCACCATTTGGCTCATCAGTCCAACACCAGCAACATCTTCTTCTCCCCCGTGAGCATCGCTTCAGCCTTTGCGATGCTCTCCCTGGGAGCCAAGGGCAACACTCACACTGAGATCCTGAAGGGCCTGGGTTTCAACCTCACTGAGCTCGCAGAGGCTGAGATCCACAAAGGCTTTCAGCATCTTCTCCACACCCTGAACCAGCCAAACCACCAGCTGCAACTGACCACTGGCAATGGTCTGTTCATCAATGAGAGTGCAAAGCTAGTGGATACGTTTTTGGAGGATGTCAAGAACCTGTATCACTCCGAAGCCTTCTCCATCAACTTCAGGGATGCTGAGGAGGCCAAGAAGAAGATC…
>Camelus.bactrianus_serpina1
AAGATTGCCCCCAACCTGGCCGACTTCGCCTTCAGCTTGTACCGCCAGGTGGCCAGCGGATCCACCACCACCAACATCTTCTTCTCCCCAGTGAGCATCGCTATAGCCTTTGCAATGCTCTCCCTGGGGGCCAAGGGTGACACTCACACCGAGATCCTGAACGGCCTAGATTTCAACCTCACTGAGATAACAGAGGCTGAGATCCACGAAGGCTTCCAGCATCTCCTCCACACCCTCAACCAGCCAGACAACCAGCTGCAACTGACCACTGGCAACGGTCTGTTCATCAACGAGACCGCAAAGCTAGTGAGCAAGTTTTTGGAAGATATCAAGAAATTGTACCACTCCGAAGCATTCTCCATCAACTTCATGGACACTGAAGCGGCCAAGAAACAGATC…
>Camelus.dromedarius_serpina1
AAGATTGCCCCCAACCTGGCCGACTTCGCCTTCAGCTTGTACCGCCAGGTGGCCAGCGGATCCACCACCACCAACATCTTCTTCTCCCCAGTGAGCATCGCTATAGCCTTTGCAATGCTCTCCCTGGGGGCCAAGGGTGACACTCACACCGAGATCCTGAACGGCCTAGATTTCAACCTCACTGAGATAACAGAGGCTGAGATCCACGAAGGCTTCCAGCATCTCCTCCACACCCTCAACCAGCCAGACAACCAGCTGCAACTGACCACTGGCAACGGTCTGTTCATCAACGAGACCGCAAAGCTAGTGAGCAAGTTTTTGGAAGATATCAAGAAATTGTACCACTCCGAAGCATTCTCCATCAACTTCATGGACACTGAAGCGGCCAAGAAACAGATC…
>Camelus.ferus_serpina1
AAGATTGCCCCCAACCTGGCCGACTTCGCCTTCAGCGTGTACCGCCAGGTGGCCAGCGGATCCACCACCACCAACATCTTCTTCTCCCCAGTGAGCATCGCTATAGCCTTTGCAATGCTCTCCCTGGGGGCCAAGGGTGACACTCACACCGAGATCCTGAACGGCCTAGATTTCAACCTCACTGAGATAACAGAGGCTGAGATCCACGAAGGCTTCCAGCATCTCCTCCACACCCTCAACCAGCCAGACAACCAGCTGCAACTGACCACTGGCAACGGTCTGTTCATCAACGAGACCGCAAAGCTAGTGAGCAAGTTTTTGGAAGATATCAAGAAATTGTACCACTCCGAAGCATTCTCCATCAACTTCATGGACACTGAAGCGGCCAAGAAACAGATC…
>Lipotes.vexillifer_serpina1
AAGATCGCCCCCAACCTGGTCGACTTTGCCTTCAGCGTGTACCGCCGGGCGGCCCGTGAGTCCAACGCCACCAACGTCTTCTTCTCGCCAGTGAGCATCGCCACGGCCTTTGCGATGCTCTCCCTGGGGACCAAGGGTGACACTCACACTGAGATCCTGGAGGGCCTAGATTTCAACCTCACTGCAAGAACAGAGGCTGAGATCCACGAAGGTTTCCAGCATCTCCTCCACACCCTCAACCAGCCAGACAACCAGCTGCAGCTGACCACTGGCAACGGCCTGTTCGTCAACGAGACGGCGAAGCTAGTGGCTAAGTTTCTGGATGACGTCAAGAACCTGTACCACTCTGAAGCCTTCTCCGTCAACTTCAGGGATGCTGAAGAGGCCAAGAAAAAGATC…
>Balaenoptera.acutorostrata_serpina1
AAGATCGCCCCCAACCTGGCCGACTTCGCCTTCACTGTGTACCGCCAAGTGGCCCATGAGTCCAACGCCACCAACATCTTCTTCTCCCCAGTGAGCATCGCCACAGCCTTTGCGATGCTCTCTCTGGGGACCAAGGGTGACACTCACACCGAGATCCTGGAGGGCCTAGATTTCAACCTCACTGCAAGAACAGAGGCTGAGATCCACGAAGGTTTCCAGCATCTTCTCCACACCCTCAACCAGCCAGACAACCAGCTGCAGCTGACCACTGGCAACGGCCTGTTCATCAACGAGAGCGCGAAGCTAGTCAGTAAGTTTCTGGAGGATGTCAAGAACCTGTACCACTCCGAAGCCTTCTCCATCAACTTCAGGGATGCTGAAGAGGCCAAGAAAAAGATC…
>Balaenoptera.musculus_serpina1
AAGATCGCCCCCAACCTGGTCGACTTCGCCTTCACTGTGTACCGCCAAGTGGCCCATGAGTCCAACGCCACCAACATCTTCTTCTCCCCAGTGAGCATCGCCACAGCCTTTGCGATGCTCTCTCTGGGGACCAAGGGTGACACTCACACCGAGATCCTGGAGGGCCTAGATTTCAACCTCACTGCAAGAACAGAGGCTGAGATCCACGAAGGTTTCCAGCATCTTCTCCACACCCTCAACCAGCCAGACAACCAACTGCAGCTGACCACTGGCAATGGCCTGTTCATCAACGAGAGCGCGAAGCTAGTCAGTAAGTTTCTGGAGGATGTCAAGAACCTGTACCACTCCGAAGCCTTCTCCATCAACTTCAGGGATGCTGAAGAGGCCAAGAAAAAGATC…
>Tursiops.truncatus_serpina1-1
AAGATCGCCCCCAACCTGGTCGACTTCGCCTTCAGCGTGTACCGCCGAGTGGCCCATGAGTCCAATGCCACCAACATCTTCTTCTCCCCAGTGAGCATCGCTACAGCCTTTGCGATGCTCTCGCTGGGGACCAAGGGTGACACTCACACCGAGATCCTGGAGGGCCTAGATTTCAACCTCACTACAAGAATAGAGGCTGAGATCCACGAAGGTTTCCAGCATCTTCTCCACACCCTCAACCAGCCAGACAACAAGCTGCAGCTGACCACTGGCAATGGCCTGTTCATCAACGAGAGCGCGAAGCTAGTGAGTAAGTTTCTGGAGGATGTCAAGAACCTGTACCACTCTGAAGCCTTCTCCATCAACTTCAGGGATGCTGAAGAGGCCAAGAAAAAGATC…
>Neophocaena.asiaeorientalis_serpina1
AAGATCGCCCCCAACCTGGCCGACTTCGCCTTCAGCGTGTACCGCCGAGTGGCCCATGAGTCCAACGCCACCAACATCTTCTTCTCCCCAGTGAGCATCGCTACAGCCTTTGCGATGCTCTCCCTGGGGACCAAGGGTGACACTCACACCGAGATCCTGGAGGGCCTAGATTTCAACCTCACCAGAAGAGCAGAGGCTGAGATCCACGAAGGTTTCCAGCATCTTCTCCACACCCTCAACCAGCCAGACAACAAGCTGCATTTGACCACTGGCAACGGCCTGTTCATCAACGAGAGCGCGAAGCTAGTGAGTAAGTTTCTGGAAGATGTCAAGAACCTGTACCACTCTGAAGCCTTCTCCATCAACTTCAGGGATGCTGAAGAGGCCAAGAAAAAGATC…
>Phocoena.sinus_serpina1
AAGATCGCCCCCAACCTGGCCGACTTCGCCTTCAGCGTGTACCGCCGAGTGGCCCATGAGTCCAACGCCACCAACATCTTCTTCTCCCCAGTGAGCATCGCTACAGCCTTTGCGATGCTCTCCCTGGGGACCAAGGGTGACACTCACACCGAGATCCTGGAGGGCCTAGATTTCAACCTCACCAGAAGAGCAGAGGCTGAGATCCACGAAGGTTTCCAGCATCTTCTCCACACCCTCAACCAGCCAGACAACAAGCTGCATTTGACCACTGGCAACGGCCTGTTCATCAACGAGAGCGCGAAGCTAGTGAGTAAGTTTCTGGAAGATGTCAAGAACCTGTACCACTCTGAAGCCTTCTCCATCAACTTCAGGGATGCTGAAGAGGCCAAGAAAAAGATC…
>Molossus.molossus_serpina1
AAGATCGCCCCGAACCTGGCAGACTTCGCTTTCAGCCTGTACCGCCAGGTGGCCCATGAGTCCAATACCACCAACATCTTCTTCTCCCCAGTGAGCATCGCCACAGCCTTTGCCATGCTCTCCCTGGGGGCTAAGGGTGAGACTCACAACCAGATCCTGAAGGGTCTAGATTTCAACCTCACAGAGAGAGCAGAGGCAGATATCCACAAAGGCTTCGAGGGTCTCCTTTACACCCTCAATCGGCCAGACAGCCAGCTGCAGCTGACCACCGGCAATGCCTTGTTCATCAATGAGAGCGTGAAGCTAGTGGAGAAGTTTCTGGAGGATGTCAAGAAGATGTATCACTCAGAAGCCTTCACCGTCAACTTCCAGGACTCTGAAGCAGCCAAGAAACGCATC…
>Desmodus.rotundus_serpina1
AAGATTGCCCCGAACCTGGCTGACTTTGCAATCAACTTCTACAGTCAGGTC---CAACTGTGCAATGAAACCAACATCTTCTTCTCCCCAGTGAGCGTCGCTACAGCCTTTGCCATGCTCTCGCTGGGGGCCAAGGGTGAGACTCACACCCAGATCCTAGAGGGTCTAGATTTCAACCTCACTGAGAGAGCAGAGGCTGATATCCACAAAGGCTTCCAGAATCTCCTCCACACCCTCAACAAGCCAGACAATCAGCTGCAGCTGACCACCGGCAATGGCTTGTTCATCAATGAGAGTGCGAAGCTAGTGGGTAAGTTTTTAGAGGATGCCAAGAAACTGTACCACTCAGAAGCCTTCTCTGTCAACTTTCGGGACTCCGAAGCAGCCAAGAAACAAATC…
>Artibeus.jamaicensis_serpina1
AAGATTGCCTCAAACCTGGTTGACTTTGCTCTCAACTTCTACAGTCAGGTA---GAAAAGCAAAATGACACCAACATCTTCTTCTCCCCGGTGAGCGTCGCCACAGCCTTTGCCATGCTCTCTCTGGGGGCCAAGGGTGAGACTCACACCCAGATCCTAGAGGGTCTAGATTTCAACCTCACTGAGAGAGCGGAGGCTGATATCCACAAAGGCTTCCAGAGTCTCCTCAAGACCCTCAACCAGCCAGACAACCAGCTGAAGCTGACCACCGGCAATGGCTTGTTCATCAATGCGAGTGCGAAGCTGGTGGGTACGTTTTTAGAGGATGTCAAGAAACTGTACCACTCAGAAGCCTTCTCCGTTAACTTTAGGGACTCCGAAGAAGCCAAGAAACAGATC…
>Sturnira.hondurensis_serpina1
AAGATTGCCTCAAACCTGGCTGACTTTGCTATCAACTTCTACCGTCAGGTA---GAAAAGAACAATGACACCAACATCTTCTTCTCCCCAGTGAGCATCGCTACAGCCTTCGCCATGCTCTCTCTGGGGGCCAAGGGCGAGACTCACACCCAGCTCCTAGAGGGTCTAGATTTCAACCTCACTGAGAGAGCGGAGGCTGATATCCACAAAGGCTTCCAGAATCTCCTCGAGACCCTCAACCAGCCAGACAACCAGCTGAAGCTGACCACCGGCAACGGCTTGTTCATCAATGAGAGTGTGAAGCTAGTGGGTAAGTTTTTAGAGGATGTCAAGAAACTGTACCACTCAGAAGCCTTCTCCACCAACTTCAGGGACTCCGAAGAAGCCAAGAAACAGATC…
>Carlito.syrichta_serpina1
AAGATCGCCCCCAGTCTGCTGGACTTCACCTTCAGCCTGTACCGCCAACTGGCCAACCAGTCCAGCACCGCCAACATCTTCTTCTCGCCCGTGAGCGTCGCCGCGGCCTTCGCCATGCTCTCCCTGGGGACCAAGGAGGACACGCTGTCCCAGATCCTGGAAGGCTTGCACTTCAACCTCACCAAGACACCCGAGGCACAGGTCCACGAAGGCTTCCGAGATCTCCTCCAGACGCTCAACCAGCCCGACGGCCAGCTCCAGCTGGTCACTGGCAACAGCCTGTTCGTCAACCAGAGCCTGAAGCTCGCGCACTCGTTCCTGGAGAACTCCAGGAAGCTCTACCAGGCCGAAGCCCGCTCCGTCAACTTCAGGGACCCCGAGGAGGCCAAGAAACAGATC…
>Hylobates.moloch_serpina1
AAGATCACCCCCAAGCTGGCTGAGTTCGCCTTCAGCCTGTACCGCCAGCTGGCACACCAGTCCAACAGCAGCAATATCTTCTTCTCCCCAGTGAGCATCGCTACAGCCTTTGCAATGCTCTCCCTGGGGACCAAGGCTGACACTCACGATGAAATCCTAGAGGGCCTGAATTTCAACCTCACGGAGATTCCGGAGGCTCAGGTCCATGAAGGCTTCCAGGAACTCCTCCGTACCCTCAACCAGCCAGACAGCCAGCTCCAGCTGAGCACCGGCAACGGCCTGTTCCTCAAGGAGAACCTGAAGCTAGTGGATAAGTTTTTAGAGGATGTTAAAAAGCTGTACCACTCAGAAGCCTTCTCTGTCAACTTCGGGGACACCGAAGAGGCCAAGAAACAGATC…
>Nomascus.leucogenys_serpina1
AAGATCGCCCCCAAGCTGGCTGAGTTCGCCTTCAGCCTGTACCGCCAGCTGGCACACCAGTCCAACAGCAGCAATATCTTCTTCTCCCCAGTGAGCATCGCTACAGCCTTTGCAATGCTCTCCCTGGGGACCAAGGCTGACACTCACGATGAAATCCTAGAGGGCCTGAATTTCAACGTCACGGAGATTCCGGAGGCTCAGGTCCATGAAGGCTTCCAGGAACTCCTCCGTACCCTCAACCAGCCAGACAGCCAGCTCCAGCTGAACACCGGCAATGGCCTGTTCCTCAACAAGAGCCTGAAGCTAGTGGATAAGTTTTTAGAGGATGTTAAAAAGCTGTACCACTCAGAAGCCTTCTCTGTCAACTTCGGGGACACCGAAGAGGCCAAGAAACAGATC…
>Pongo.abelii_serpina1-2
AAGATCACCCCCAACCTGGCTGAGTTTGCCTTCAGCCTATACCGCCAGCTGGCACACCAGTCCAACAGCACCAATATCTTCTTCTCCCCAGTGAGCATCGCTACAGCCTTTGCAATGCTCTCCCTGGGGACCAAGGCTGACACTCACAGTGAAATCCTGGAGGGCCTGCATTTCAACCTTACGGAGATTCCGGAGGCTCAGGTCCATGAAGGCTTCCAGGAACTCCTCCGTACCCTCAACCAGCCAGACAGCCAGCTCCAGCTGACCACCGGCAATGGCCTGTTCCTCAACGAGAGCCTGAAGCTAGTGGATAAGTTTTTGGAGGATGTTAAAAAGTTGTACCACTCAGACGCCTTCACTGTCAACTTCGGGGACACCGAAGAGGCCAAGAAACAGATC…
>Gorilla.gorilla_serpina1-2
AAGATCGCCCCCAACCTGGCTGAGTTCGCCTTCAGCCTATACCGCCAGCTGGCACACCAGTCCAACAGCACCAATGTCTTCTTCTCCCCAGTGAGCATCGCTACAGCCTTTGCAATGCTCTCCCTGGGGACCAAGGCTGACACTCACAGTGAAATCCTGGAGGGCCTGAATTTCAACCTCACGGAGATTCCGGAGGCTCAGATCCATGAAGGCTTCCAGGAACTCCTCCGTACCCTCAACCAGCCAGACAGCCAGCTCCAGCTGACCACCGGCAGTGGCCTGTTCCTCAGCGAGGGCCTGAAGCTAGTGGATAAGTTTTTGGAGGATGTTAAAAAGTTGTACCACTCAGAAGCCTTCACTGTCAACTTCGGGGACACCGAAGAGGCCAAGAAACAGATC…
>Homo.sapiens_serpina1
AAGATCACCCCCAACCTGGCTGAGTTCGCCTTCAGCCTATACCGCCAGCTGGCACACCAGTCCAACAGCACCAATATCTTCTTCTCCCCAGTGAGCATCGCTACAGCCTTTGCAATGCTCTCCCTGGGGACCAAGGCTGACACTCACGATGAAATCCTGGAGGGCCTGAATTTCAACCTCACGGAGATTCCGGAGGCTCAGATCCATGAAGGCTTCCAGGAACTCCTCCGTACCCTCAACCAGCCAGACAGCCAGCTCCAGCTGACCACCGGCAATGGCCTGTTCCTCAGCGAGGGCCTGAAGCTAGTGGATAAGTTTTTGGAGGATGTTAAAAAGTTGTACCACTCAGAAGCCTTCACTGTCAACTTCGGGGACACCGAAGAGGCCAAGAAACAGATC…
>Pan.paniscus_serpina1
AAGATCACCCCCAACCTGGCTGAGTTCGCCTTCAGCCTATACCGCCAGCTGGCACACCAGTCCAACAGCACCAATATCTTCTTCTCCCCAGTGAGCATCGCTACAGCCTTTGCAATGCTCTCCCTGGGGACCAAGGCTGACACTCACGATGAAATCCTAGAGGGCCTGAATTTCAATCTCACGGAGATTCCGGAGGCTCAGATCCATGAAGGCTTCCAGGAACTCCTCCGTACCCTCAACCAGCCAGACAGCCAGCTCCAGCTGACCACCGGGAATGGCCTGTTCCTCAGCGAGGGCCTGAAGCTAGTGGATAAGTTTTTGGAGGATGTTAAAAAGTTGTACCACTCAGAAGCCTTCACTGTCAACTTCGGGGACACCGAAGAGGCCAAGAAACAGATC…
>Pan.troglodytes_serpina1
AAGATCACCCCCAACCTGGCTGAGTTCGCCTTCAGCCTATACCGCCAGCTGGCACACCAGTCCAACAGCACCAATATCTTCTTCTCCCCAGTGAGCATCGCTACAGCCTTTGCAATGCTCTCCCTGGGGACCAAGGCTGACACTCACGATGAAATCCTAGAGGGCCTGAATTTCAATCTCACGGAGATTCCGGAGGCTCAGATCCATGAAGGCTTCCAGGAACTCCTCCGTACCCTCAACCAGCCAGACAGCCAGCTCCAGCTGACCACCGGCAATGGCCTGTTCCTCAGCGAGGGCCTGAAGCTAGTGGATAAGTTTTTGGAGGATGTTAAAAAGTTGTACCACTCAGAAGCCTTCACTGTCAACTTCGGGGACACCGAAGAGGCCAAGAAACAGATC…
>Piliocolobus.tephrosceles_serpina1
AAGATCACCCCCAGCCTGGCTGAGTTCGCCTTCAGCCTATATCGCCAGCTGGCACACCAGTCCAACAGCACCAATATCTTCTTCTCCCCAGTGAGCATCGCTACAGCCCTTGCAATGCTTTCCCTGGGGACCAAGGCTGACACTCACAGTGAAATCCTGGAGGGCCTGAGTTTCAACCTCACGGAGATTCCGGAGGCTCAGGTCCATGAAGGCTTCCAGGAACTCCTCCGTACCCTCAACAAGCCAGACAGCCAGCTCCAGCTGACCGCCGGCAATGGCCTGTTCCTCAACGAGAGCCTGAAGGTAGTGGATAAGTTTTTGGAGGATGTCAAAAAACTGTACCACTCAGAAGCCTTCTCTGTCAACTTTGAGGACACCAAAGAGGCCAAGAAACAGATC…
>Colobus.angolensis_serpina1
AAGATCACCCCCAGCCTGGCTGAGTTCGCCTTCAGCCTATATCGCCAGCTGGCACACCAGTCCAACAGCACCAATATCTTCTTCTCCCCAGTGAGCATCGCTACAGCCTTTGCAATGCTCTCCCTGGGGAGCAAGGCTGACACGCACAGTGAAATCCTGGAGGGCCTGAGTTTCAACCTCACGGAGATTCCGGAGGCTCAGGTCCATGAAGGCTTCCAGGAACTCCTCCGTACCCTCAACAAGCCAGACAGCCAGCTCCAGCTGACCACCGGCAATGGCCTGTTCCTCAGCAAGAGCCTGAAGGTAGTGGATAAGTTTTTGGAGGATGTCAAAAAACTGTACCACTCAGAAGCCTTCTCTGTCAACTTTGAGGACACCGAAGAGGCCAAGAAACAGATC…
>Rhinopithecus.roxellana_serpina1
AAGATCACCCCCAGCCTGGCTGAGTTCGCCTTCAGCCTATATCGCCAGCTGGCACACCAGTCCAACAGCACCAATATCTTCTTCTCCCCAGTGAGCATCGCTACAGCCTTTGCAATGCTCTCCCTGGGGACCAAGGCTGACACTCACAGTGAAATCCTGGAGGGCCTGAATTTCAACCTCACGGAGATTCCGGAGGCTCAGGTCCATGAAGGCTTCCAGGAACTCCTCCGTACCCTCAACAAGCCAGACAGCCAGCTCCAGCTGACCACTGGCAATGGCCTGTTCCTCAACAAGAGCCTGAAGGTAGTGGATAAGTTTTTGGAGGATGTCAAAAAACTGTACCACTCAGAAGCCTTCTCTGTCAACTTTGAGGACACCGAAGAGGCCAAGAAACAGATC…
>Trachypithecus.francoisi_serpina1
AAGATCACCCCCAGCCTGGCTGAGTTCGCCTTCAGCCTATATCGCCAGCTGGCACACCAGTCCAACAGCACCAATATCTTCTTCTCCCCAGTGAGCATCGCTACAGCCTTTGCAATGCTCTCCCTGGGGACCAAGGCTGACACTCACAGTGAAATCCTGGAGGGCCTGAATTTCAACCTCACGGAGATTCCGGAGGCTCAGGTCCATGAAGGCTTCCAGGAACTCCTCCGTACCCTCAACAAGCCAGACAGCCAGCTCCAGCTGACCACCGGCAATGGCCTGTTCCTCAACAAGAGCCTGAAGGTAGTGGATAAGTTTTTGGAGGATGTCAAAAAAATGTACCACTCAGAAGCCTTCTCTGTCAACTTTGAGGACACCGAAGAGGCCAAGAAACAGATC…
>Mandrillus.leucophaeus_serpina1
ACGATCACCCCCAGCCTGACTGAGTTCGGCTTCAGCCTATACCGCCAGCTGGCACACCAGTCCAACAGCACCAATATCTTCTTCTCCCCAGTGAGCATCGCTACAGCCTTTGCAATGCTCTCCCTGGGGACCAAGGCTGACACTCACAGTGAAATCCTGGAGGGCCTGAATTTCAACCTCACGGAGATTCCGGAGGCTCAGGTCCATGAAGGCTTCCAGGAACTCCTCCGTACCCTCAACAAGCCAGACAGCCAGCTCCAGCTGACCACCGGCAACGGCCTGTTCCTCAACAAGAGCCTGAAGGTAGTGGGTAAGTTTTTGGAGGATGTCAAAAAACTGTACCACTCAGAAGCCTTCTCTGTCAACTTTGAGGACACCGAAGAGGCCAAGAAACAGATC…
>Macaca.fascicularis_serpina1
AAGATCACCCCCAGCCTGGCTGAGTTCGGCTTCAGCCTATACCGCCAGCTGGCACACCAGTCCAACAGCACCAATATCTTCTTCTCCCCAGTGAGCATCGCTACAGCCTTTGCAATGCTCTCCCTGGGGACCAAGGCTGACACTCACAGTGAAATCCTGGAGGGCCTGAATTTCAACGTCACGGAGATTCCGGAGGCTCAGGTCCATGAAGGCTTCCAGGAACTCCTCCATACCCTCAACAAGCCAGACAGCCAGCTCCAGCTGACCACCGGCAACGGCCTGTTCCTCAACAAGAGCCTGAAGGTAGTGGATAAGTTTTTGGAGGATGTCAAAAAACTGTACCACTCAGAAGCCTTCTCTGTCAACTTTGAGGACACCGAAGAGGCCAAGAAACAGATC…
>Macaca.mulatta_serpina1-2
AAGATCACCCCCAGCCTGGCTGAGTTCGGCTTCAGCCTATACCGCCAGCTGGCACACCAGTCCAACAGCACCAATATCTTCTTCTCCCCAGTGAGCATCGCTACAGCCTTTGCAATGCTCTCCCTGGGGACCAAGGCTGACACTCACAGTGAAATCCTGGAGGGCCTGAATTTCAACGTCACGGAGATTCCGGAGGCTCAGGTCCATGAAGGCTTCCAGGAACTCCTCCATACCCTCAACAAGCCAGACAGCCAGCTCCAGCTGACCACCGGCAACGGCCTGTTCCTCAACAAGAGCCTGAAGGTAGTGGATAAGTTTTTGGAGGATGTCAAAAAACTGTACCACTCAGAAGCCTTCTCTGTCAACTTTGAGGACACCGAAGAGGCCAAGAAACAGATC…
>Chlorocebus.sabaeus_serpina1
AAGATCACCCCCAGCCTGGCTGAGTTTGCCTTCAGCCTATACCGCCAGCTGGCACACCAGTCCAACAGCACCAATATCTTCTTCTCCCCAGTGAGCATCGCTACAGCCTTTGCAATGCTCTCCCTGGGGACCAAGGCTGACACTCACAGTGAAATCCTGGAGGGCCTGAATTTCAACCTCACGGAGATTCCGGAGGCTCAGGTCCATGAAGGCTTCCAGGAACTCCTCCATACCCTCAACAAGCCAGACAGCCAGCTCCAGCTGACCACCGGCAACGGCCTGTTCCTCAACAAGAGCGTGAAGGTAGTGGATAAGTTTTTGGAGGATGTCAAAAAACTGTACCACTCAGAAGCCTTCTCTGTCAACTTTGAGGACACCGAAGAGGCCAAGAAACAGATC…
>Papio.anubis_serpina1
AAGATCACCCCCAGCCTGGCTGAGTTCGCCTTCAGCCTATACCGCCAGCTGGCACACCAGTCCAACAGCACCAATATCTTCTTCTCCCCAGTGAGCATCGCTACAGCCTTTGCAATGCTCTCCCTGGGGACCAAGGCTGACACTCACAGTGAAATCCTGGAGGGCCTGAATTTCAACCTCACGGAGATTCCGGAGGCTCAGGTCCATGAAGGCTTCCAGGAACTCCTCCGTACCCTCAACAAGCCAGACAGCCAGCTCCAGCTGACCACCGGCAACGGCCTGTTCCTCAACAAGAGCCTGAAGGTAGTGGATAAGTTTTTGGAGGATGTCAAAAATCTGTACCACTCAGAAGCCTTCTCTGTCAACTTTGAGGACACCGAAGAGGCCAAGAAACAGATC…
>Theropithecus.gelada_serpina1
AAGATCACCCCCAGCCTGGCTGAGTTCGCCTTCAGCCTATACCGCCAGCTGGCACACCAGTCCAACAGCACCAATATCTTCTTCTCCCCAGTGAGCATCGCTACAGCCTTTGCAATGCTCTCCCTGGGGACCAAGGCTGACACTCACAGTGAAATCCTGGAGGGCCTGAATTTCAACCTCACGGAGACTCCGGAGGCTCAGGTCCATGAAGGCTTCCAGGAACTCCTCCGTACCCTCAACAAGCCAGACAGCCAGCTCCAGCTGACCACCGGCAACGGCCTGTTCCTCAACAAGAGCCTGAAGGTAGTGGATAAGTTTTTGGAGGATGTCAAAAATCTGTACCACTCAGAAGCCTTCTCTGTCAACTTTGAGGACACCGAAGAGGCCAAGAAACAGATC…
>Aotus.nancymaae_serpina1
AAGATCGCCCCCAACCTGGCTGAGTTCACCCTCCGCCTATACCGCCAGCTGGCGCACCAGTCCAACACCACCAACATCTTCTTCTCCCCAGTGAGCATCGCGACAGCCTTTGCAATGCTCTCCCTGGGGACCAAGGCTGATACTCACACCGAAATCCTGGAGGGCCTGAATTTCAACCTCACGGAGACTCCGGAGGCTCAGATCCATGAAGGCTTCCAGGAACTCCTCCATACCCTCAACCAGTCAGACAGCCAGCTCCAGCTGACCACTGGCAACGGCCTGTTCCTCAATGAGAGCCTAAAGCTAGTGGATAAGTTTTTGGAGGATGTCAAAAAGTTGTACCACTCGGAAGCCTTCTCTGTCAACTTCAGGGACACCGAAAAGGCCAAGAAGCAGATC…
>Sapajus.apella_serpina1
AAGCTCGCCCCCAGCCTGGCTGAGTTCACCCTCCGCCTGTACCGCCAGCTGGCGCACCAGTCCAACACCACCAACATCTTCTTCTCCCCAATGAGCATCGCGACAGCCTTTGCAATGCTCTCCCTGGGGACCAAGGCTGACACTCACACCGAAATCCTGGAGGGCCTGAATTTCAACCTCACTGAGACTCCGGAGGCTCAGGTCCATGAAGGCTTCCAGGAACTCCTCCGTACCCTCAACCAGCCAGACAGCCAGCTCCAGCTGACCACCGGCAATGGCCTGTTCCTCAATGAGAGCCTGAAGCCAGTGGATAGATTTTTGGAGGATGTCAAAAAGCTGTACCACTCGGAAGCCTTCTCTGTCAACTTCAGGGACACTGAAAAGGCCAAGAAGCAGATC…
>Callithrix.jacchus_serpina1-2
AAGATCGCCCCCAACCTGGCTGAGTTCACCCTCCGCCTATACCGCCAGCTGGCGCACCAGTCCAACACCACCAACATCTTCTTCTCCCCAATGAGCATCGCGACAGCCTTTGCAATGCTCTCCCTGGGGACCAAGGCTGACACTCACACCGAAATCCTGGAGGGCCTGAATTTCAACCTAACGGAGACTCCGGAGGCTCAGGTCCATGAAGGCTTCCAGGAACTCCTCCGTACCCTCAACCAGCCAGACAGCCAGCTCCAGCTGACCACTGGCAATGGCCTGTTCCTCAATGAGAGCCTGAAGCTAGTGGATAAGTTTTTGGAGGATGTCAAAAAGCTGTACCACTCGGAAGCCTTCTCTGTCAACTTCAGGGACCCTGAAAAGGCCAAGAAGCAGATC…
>Saimiri.boliviensis_serpina1
AAGATCGCTCCCAACCTGGCTGAGTTCACCCTCCGCCTATACCGCCAGCTGGCGCACCAGTCCAATACCACCAACATCTTCTTCTCCCCAATGAGCATCGCGACAGCCTTTGCAATGCTCTCCCTGGGGACCAAGGCTGACACGCACACCGAAATCCTGGAGGGCCTGAATTTCAACCTCACGGAGACTCCGGAGGCTCAGGTCCATGAAGGCTTCCAGGAACTCCTCCATACCCTCAACCAGCCAGCCAGCCAGCTCCAGCTGACCACCGGCAATGGCCTGTTCCTCGATGAGAGCCTGAAGCTCGTGGATAAATTTTTGGAGGATGTCCAAAAGCTGTACCACTCGGAAGCCTTCTCTGTCAACTTCAGGGACACTGAAAAGGCCAAGAAGCAGATC…
>Otolemur.garnettii_serpina1
CAGATTGCTCCCAACCTGGCAGAGTTCGCCTTGAGCCTGTACCGCCATTTGGCCCATCAGTCCAACACCACCAACATCTTCTTCTCCCCAATGAGTGTTGCTACAGCCTTTGCCATGCTCTCTCTGGGAGCCAAGGCTGACACTCACACCCAGATGCTGGAGGGCCTGCATTTCAACCTCACAACAACACATGAGGATGAGATCCATGAAGGCTTCCGGGAACTCCTCCATACCCTCAACCAGCCAGACAACCAGCTCCAGCTGACCACCGGCAATGGTCTATTCATCAGCCAGGGTCTGAAGCTAGTGGCAAAGTTTTTGGAGGATGTCAAAAAGATGTACCACTCAGAAGCCTTCTCAGTCAATTTCCAAGACACTGAAGAGGCCAAGAAACAGATC…
>Microcebus.murinus_serpina1-2
AAGGTCTCCCCCAACCTGGCAGACTTCGCCTTCAGGCTGTACCGCCTGCTGGCCCATGAGTCCAACACCACCAACATCTTCTTCTCTCCAGTGAGCATTGCTACGGCCTTTGCAATGCTCTCCCTGGGGGCCAAGGCTGACACCCACACCCAGATCCTGGAGGGCCTGAACTTCAATCTCACGGAGACGCCCGAGGCTGAGATCCATGAAGGCTTCCAGGAACTCCTCCACGCGCTCAACAAGCCAGCCAACGAGCTCCAACTGACCACTGGCAACGGCCTGTTCATCAACGAGAGTCTGAAGCTAGTGGAAAAGTTTTTGGAGGATGTCAAAAAGCTGTACCACTCAGATGCCTTCTCCATCAACTTCAAGGACACTGAAGAGGCTAAGAAACACATC…
