# Supplementary material for: Tandem Duplication of Serpin Genes Yields Functional Variation and Snake Venom Inhibitors
Source: Mol Biol Evol. 2025 Nov 11;42(11):msaf290. doi: 10.1093/molbev/msaf290 (PMC12646145; doi:10.1093/molbev/msaf290)
Supplement: msaf290_Supplementary_Data [file msaf290_supplementary_data.zip › SupplementalTableS1.xlsx]

## Sheet: Sheet4
Supplemental Table S1: Gene count tabulation based on group membership in the phylogeny in Figure 1. Unnamed SERPINs from species' annotations were assigned nomenclature by best BLASTP hits in the SwissProt non-redundant database.
Species	serpina1	serpina10	serpina11	serpina12	serpina13	serpina14	serpina16	serpina2	serpina3	serpina4	serpina5	serpina6	serpina7	serpina9
Acinonyx.jubatus									1
Ailuropoda.melanoleuca									1
Alligator.mississippiensis	7	1
Anolis.carolinensis	7	1
Aotus.nancymaae	1
Apus.apus	4	1						1
Artibeus.jamaicensis	1								1
Arvicanthis.niloticus	1
Athene.cunicularia	4	1						1
Balaenoptera.acutorostrata	1
Balaenoptera.musculus	1
Bison.bison	1
Bos.mutus	1
Bos.taurus	1	1	1	1		1			6			1
Bubalus.bubalis	1
Bufo.bufo	5	1
Callithrix.jacchus	2	1	1	1					2		1	1		1
Callorhinus.ursinus									1
Camelus.bactrianus	1								1
Camelus.dromedarius	1
Camelus.ferus	1
Canis.familiaris	1		1	1		1			1	1	1	1		1
Carcharodon.carcharias	2
Carlito.syrichta	1								1
Castor.canadensis	1
Cavia.porcellus									1
Cebus.imitator									1
Ceratotherium.simum									1
Cercocebus.atys									1
Chanos.chanos	9	1
Charina.bottae	4	1
Chinchilla.lanigera									1
Chlorocebus.sabaeus	1								1
Choloepus.didactylus									1
Chrysemys.picta	7
Chrysochloris.asiatica	1								1
Colobus.angolensis	1								1
Condylura.cristata	1								1
Cricetulus.griseus	1
Crotalus.adamanteus	1	1
Crotalus.tigris	1	1
Cyclopterus.lumpus	1
Cyprinus.carpio	1	1
Danio.rerio	2	1
Dasypus.novemcinctus									1
Desmodus.rotundus	1								1
Dipodomys.ordii									1
Echinops.telfairi	1	1	1	1					1	1	1
Elgaria.multicarinata	6	1
Enhydra.lutris	1		1	1		1			1	1	1	1		1
Equus.caballus		1	1	1		1			1		1	1
Equus.przewalskii									1
Erpetoichthys.calabaricus	1	1
Eumetopias.jubatus	1								1
Felis.catus	1
Fratercula.arctica	4	1						1
Fukomys.damarensis	1								1
Galeopterus.variegatus	1								1
Gallus.gallus	6	1
Gorilla.gorilla	2	1	1	1					1	1	1	1		1
Gorilla.gorilla.
Grammomys.surdaster	1
Heterocephalus.glaber									1
Hipposideros.armiger	1								1
Homo.sapiens	1	1	1	1					1	1	1	1		1
Hyaena.hyaena									1
Hydrophis.curtus	2	1
Hylobates.moloch	1								1
Ictidomys.tridecemlineatus									1
Jaculus.jaculus									1
Leptonychotes.weddellii									1
Lipotes.vexillifer	1
Lontra.canadensis									1
Loxodonta.africana	1	1	1	1					1	1	1	1
Lynx.canadensis	1								1
Macaca.fascicularis	1								1
Macaca.mulatta	2	1	1	1	1				1	1	1	1		1
Macaca.nemestrina									1
Mandrillus.leucophaeus	1								1
Marmota.marmota									1
Meleagris.gallopavo	4	1
Melopsittacus.undulatus	3	1
Mesocricetus.auratus	1
Microcebus.murinus	2		1	1					2	1	1	1		1
Microtus.ochrogaster	4	1	1	1					5	1	1	1		1
Mirounga.leonina									1
Molossus.molossus	1
Mus.musculus	6	1	1	1			1		9		1	1		1
Mustela.erminea									1
Myotis.davidii	1
Myotis.myotis	1
Nannospalax.galili									1
Neomonachus.schauinslandi	1		1	1		1			1	1	1			1
Neophocaena.asiaeorientalis	1
Neotoma.fuscipes	5	1	1	1					12	1	1	1		1
Neotoma.macrotis	5	1	1	1					12	1	1	1		1
Nomascus.leucogenys	1	1	1	1					1	1	1	1		1
Nyctibius.grandis	4	1						1
Octodon.degus									1
Odocoileus.virginianus	1
Oncorhynchus.gorbuscha	2	1
Onychomys.torridus	1
Ornithorhynchus.anatinus	1			1					1	1		4	1
Orycteropus.afer	1
Oryctolagus.cuniculus	7		1	1					1			1		1
Oryx.dammah	1								1
Otolemur.garnettii	1
Pan.paniscus	1	1	1	1	1				1	1	1	1		1
Pan.troglodytes	1	1	1	1	1				1	1	1	1
Pan.troglodytes.														1
Panthera.pardus									1
Panthera.tigris									1
Papio.anubis	1								1
Paroedura.picta	2
Phoca.vitulina									1
Phocoena.sinus	1
Phrynosoma.platyrhinos	6	1
Piliocolobus.tephrosceles	1
Pipistrellus.kuhlii	1
Polypterus.senegalus	2	1
Pongo.abelii	2	1	1	1					1	1	1	1		1
Pristis.pectinata	2
Propithecus.coquereli									1
Protopterus.annectens	1	1							1			1
Pteropus.alecto	1
Pteropus.giganteus	1
Pteropus.vampyrus	1	1		1							1	1		1
Puma.concolor	1								1
Puma.yagouaroundi	1								1
Pygocentrus.nattereri	14	1
Rana.temporaria	4	1
Rattus.norvegicus	4	1	1	1			1		6	1	1	1		1
Rhinatrema.bivittatum	1	1
Rhinolophus.ferrumequinum	1
Rhinopithecus.bieti									1
Rhinopithecus.roxellana	1								1
Rousettus.aegyptiacus	1
Saimiri.boliviensis	1								1
Sapajus.apella	1
Sigmodon.hispidus	10	1	1	1					3	1	1	1		1
Sturnira.hondurensis	1
Suricata.suricatta	1
Sus.scrofa	1		1	1		1			3		1	1
Taeniopygia.guttata	4	1						1
Thalassophryne.amazonica	1
Theristicus.caerulescens	4	1						1
Theropithecus.gelada	1								1
Trachypithecus.francoisi	1								1
Trichechus.manatus	1								1
Trichosurus.vulpecula	1
Trogon.surrucura	4	1						1
Tupaia.chinensis	1
Tursiops.truncatus	1	1	1			1			1		1	1
Tyto.alba	5	1
Urocitellus.parryii									1
Ursus.arctos									1
Ursus.maritimus									1
Vulpes.vulpes	1
Xenopus.laevis	1
Xenopus.tropicalis	3	1							3			1
Zalophus.californianus									1
Zootoca.vivipara	3	2
