# Supplementary material for: Tandem Duplication of Serpin Genes Yields Functional Variation and Snake Venom Inhibitors
Source: Mol Biol Evol. 2025 Nov 11;42(11):msaf290. doi: 10.1093/molbev/msaf290 (PMC12646145; doi:10.1093/molbev/msaf290)
Supplement: msaf290_Supplementary_Data [file msaf290_supplementary_data.zip › SupplementalTableS2.xlsx]

## Sheet: Sheet1
Supplemental Table S2: Results of HYPHY BUSTED analysis of SERPINA1-like genes, where rodent genes were set as foregrand and all other vertebrate A1-like genes in the alignment were set as background. The codon number is basted on the trimmed fasta alignment and does not reflect the complete coding sequence.
Model	Log (L)	AIC-c	Params.	Rate distribution
Unconstrained model	−32293.2	65603.6	500	Tested ω
				0.1216 (47.119%) 1.000 (52.234%) 23.48 (0.64664%)
				Mean = 0.7315, CoV = 2.579
Unconstrained model				Background ω
				0.07178 (61.065%) 0.8839 (38.004%) 14.19 (0.93090%)
				Mean = 0.5119, CoV = 2.702
Unconstrained model				Synonymous rates
				0.3397 (34.598%) 0.9596 (50.330%) 2.651 (15.072%)
				Mean = 1.000, CoV = 0.7500
Constrained model	−32308.7	65632.6	499	Tested ω
				0.05407 (42.241%) 1.000 (55.097%) 1.000 (2.6623%)
				Mean = 0.6004, CoV = 0.7782
Constrained model				Background ω
				0.07525 (61.802%) 0.9000 (37.392%) 15.58 (0.80602%)
				Mean = 0.5086, CoV = 2.784
Constrained model				Synonymous rates
				0.3544 (36.453%) 0.9852 (48.996%) 2.667 (14.551%)
				Mean = 1.000, CoV = 0.7459
Codon	ER (ω>1, constr.)	ER (ω>1, optim.)	LogL	Epost[α]	LR
1	3.469	2.175	-322.172	1.042	1.554
2	0.756	0.688	-289.297	1.015	-0.747
3	0.915	1.704	-404.606	1.133	1.066
4	1.145	0.945	-371.503	1.313	-0.113
5	0.734	0.787	-258.917	0.586	-0.479
6	0.699	1.05	-184.022	0.521	0.097
7	1.491	1.86	-318.351	1.016	1.241
8	0.706	1.012	-270.082	1.016	0.024
9	0.917	1.142	-137.098	0.521	0.265
10	0.69	0.701	-251.586	0.522	-0.711
11	0.985	0.931	-196.26	0.602	-0.143
12	0.741	0.563	-339.656	1.017	-1.148
13	0.691	0.833	-229.397	0.546	-0.364
14	1.356	0.955	-161.498	0.532	-0.093
15	0.888	1.019	-279.864	1.016	0.038
16	0.566	0.91	-288.574	1.022	-0.189
17	1.114	1.215	-315.087	1.015	0.39
18	1.343	0.848	-373.26	1.022	-0.329
19	0.733	0.693	-368.018	1.179	-0.733
20	0.578	1.166	-358.262	1.859	0.306
21	1.306	1.428	-355.996	1.016	0.712
22	0.921	0.765	-356.731	1.021	-0.536
23	1.159	0.971	-417.764	1.86	-0.058
24	0.661	1.37	-295.325	1.016	0.629
25	0.61	1.181	-112.833	0.521	0.332
26	1.134	1.083	-234.657	0.63	0.159
27	0.908	0.852	-177.585	0.522	-0.321
28	0.608	1.069	-141.568	0.521	0.133
29	0.623	0.934	-142.587	0.521	-0.137
30	0.601	0.571	-190.271	0.521	-1.121
31	0.842	1.194	-305.013	1.015	0.354
32	0.835	0.843	-176.741	0.521	-0.341
33	0.776	0.388	-195.205	0.545	-1.892
34	1.175	0.761	-260.469	0.907	-0.546
35	0.721	1.046	-325.933	1.016	0.09
36	1.518	1.634	-228.486	0.521	0.982
37	0.734	0.737	-187.003	0.522	-0.61
38	0.755	0.99	-311.912	1.016	-0.02
39	0.605	0.911	-163.22	0.522	-0.187
40	0.63	1.004	-189.76	0.521	0.007
41	0.588	1.149	-265.472	0.713	0.277
42	0.654	0.784	-261.011	0.56	-0.487
43	0.588	1.078	-163.554	0.521	0.149
44	8.895	4.097	-225.307	0.522	2.82
45	0.621	0.93	-223.321	0.901	-0.146
46	0.581	0.949	-333.255	1.016	-0.106
47	0.669	0.833	-343.53	1.219	-0.365
48	0.888	1.15	-261.769	0.946	0.28
49	0.868	0.789	-284.018	1.01	-0.473
50	0.764	0.98	-423.294	1.857	-0.04
51	0.703	0.929	-148.517	0.521	-0.147
52	0.624	0.93	-171.435	0.521	-0.145
53	0.616	1.418	-263.884	0.871	0.699
54	1.141	1.126	-261.613	0.984	0.237
55	0.963	0.703	-261.993	0.523	-0.704
56	0.661	0.762	-221.346	0.522	-0.544
57	0.904	0.489	-394.401	1.016	-1.429
58	0.815	0.997	-146.622	0.522	-0.005
59	1.047	1.074	-158.178	0.522	0.143
60	1.51	1.993	-280.78	1.009	1.379
61	0.961	1.071	-318.504	1.015	0.138
62	0.813	0.6	-335.051	1.051	-1.022
63	1.032	0.98	-300.29	1.016	-0.041
64	1.654	1.088	-340.73	1.263	0.168
65	1.025	0.931	-203.839	0.553	-0.143
66	0.712	0.979	-351.951	1.845	-0.042
67	2.094	1.941	-249.945	1.013	1.327
68	0.709	0.734	-224.34	0.907	-0.618
69	0.73	0.904	-169.375	0.522	-0.202
70	1.086	0.718	-295.596	1.018	-0.663
71	4.835	2.389	-256.187	0.525	1.742
72	1.25	0.916	-149.586	0.522	-0.175
73	0.782	0.89	-290.583	1.017	-0.234
74	0.703	0.655	-304.189	1.07	-0.848
75	1.033	0.674	-252.509	0.735	-0.789
76	0.772	1.207	-307.737	1.016	0.376
77	0.598	1.105	-348.452	1.63	0.2
78	0.926	0.912	-332.867	1.044	-0.184
79	2.541	2.118	-241.016	0.56	1.501
80	0.66	0.926	-247.12	1.011	-0.154
81	0.744	1.519	-354.014	1.755	0.836
82	0.835	0.904	-314.199	1.016	-0.201
83	0.889	1.316	-304.627	1.032	0.549
84	0.676	1.002	-407.734	1.861	0.004
85	1.345	1.007	-335.094	1.056	0.014
86	1.101	0.752	-333.162	1.028	-0.57
87	0.998	0.876	-241.528	1.006	-0.266
88	0.811	1.033	-219.341	0.522	0.066
89	0.854	0.758	-329.371	1.041	-0.554
90	0.927	0.992	-290.684	1.017	-0.016
91	0.877	0.95	-202.371	0.521	-0.103
92	0.648	0.856	-215.548	0.556	-0.31
93	0.659	0.832	-264.505	0.562	-0.368
94	0.787	0.533	-238.835	0.551	-1.257
95	0.622	0.827	-161.878	0.524	-0.38
96	0.582	1.122	-320.667	1.016	0.23
97	3.629	3.287	-340.62	1.311	2.38
98	1.068	1.147	-328.756	1.769	0.274
99	0.623	0.759	-419.819	1.861	-0.552
100	0.993	1.606	-296.887	1.003	0.947
101	1.044	1.515	-237.265	1.015	0.83
102	0.748	0.933	-319.205	1.016	-0.14
103	1.399	0.965	-329.937	1.016	-0.072
104	0.553	1.45	-333.945	1.727	0.743
105	0.585	1.003	-271.443	1.016	0.005
106	0.814	0.964	-113.865	0.521	-0.072
107	1.016	1.6	-245.452	1.012	0.94
108	1.008	0.71	-322.064	1.659	-0.685
109	0.779	0.481	-270.735	1.019	-1.465
110	0.926	1.022	-295.586	1.011	0.044
111	0.736	0.903	-183.564	0.522	-0.205
112	0.842	0.757	-326.168	1.124	-0.556
113	2.084	1.316	-296.014	1.016	0.549
114	0.67	0.744	-123.562	0.522	-0.591
115	2.076	1.684	-340.743	1.643	1.043
116	0.62	0.394	-324.961	1.015	-1.863
117	0.713	0.788	-168.943	0.522	-0.475
118	1.752	1.166	-319.98	1.016	0.308
119	1.283	1.183	-231.923	0.911	0.336
120	1.038	0.775	-355.487	1.017	-0.51
121	0.785	0.858	-313.887	1.016	-0.306
122	0.886	0.895	-197.468	0.602	-0.222
123	0.644	0.749	-138.429	0.522	-0.577
124	0.728	0.643	-331.406	1.018	-0.883
125	0.636	0.788	-219.781	0.836	-0.477
126	0.811	1.068	-351.383	1.022	0.131
127	0.572	0.833	-365.602	1.481	-0.366
128	0.986	1.07	-313.828	1.018	0.135
129	0.602	1.379	-135.599	0.521	0.643
130	0.65	0.867	-288.482	1.016	-0.286
131	0.779	0.901	-296.221	1.131	-0.209
132	1.028	0.934	-210.428	0.668	-0.137
133	0.652	1.184	-113.508	0.521	0.337
134	0.618	1.062	-123.652	0.521	0.12
135	0.593	1.074	-344.992	1.602	0.143
136	0.696	0.704	-187.687	1.009	-0.702
137	0.657	0.942	-255.539	0.989	-0.119
138	1.331	1.615	-247.684	1.003	0.958
139	2.135	1.502	-285.044	1.016	0.814
140	0.72	0.923	-181.643	0.522	-0.161
141	0.702	0.921	-181.501	0.521	-0.165
142	3.223	2.215	-306.704	1.017	1.59
143	0.599	0.917	-196.702	0.521	-0.174
144	0.998	0.988	-136.346	0.521	-0.024
145	0.754	0.594	-180.636	0.522	-1.041
146	2.83	2.147	-407.143	1.857	1.528
147	0.832	0.789	-283.305	1.018	-0.473
148	1.436	0.929	-303.078	1.016	-0.146
149	0.634	1.099	-265.276	0.86	0.188
150	2.772	2.685	-301.451	1.038	1.976
151	2.982	1.65	-403.071	1.86	1.002
152	0.622	0.591	-259.689	0.922	-1.052
153	2.785	1.246	-202.895	0.56	0.44
154	1.744	0.677	-393.55	1.017	-0.781
155	0.638	1.255	-379.872	1.86	0.455
156	0.672	0.825	-250.809	0.526	-0.385
157	1.071	1.261	-329.523	1.016	0.464
158	0.695	0.842	-225.34	1.008	-0.345
159	0.856	1.247	-248.036	0.584	0.441
160	0.813	0.715	-207.046	0.521	-0.672
161	1.175	0.88	-250.76	0.701	-0.256
162	0.628	0.631	-155.393	0.522	-0.922
163	0.583	1.075	-173.296	0.985	0.145
164	0.638	0.916	-208.423	0.568	-0.175
165	0.631	0.775	-217.86	0.918	-0.511
166	0.623	0.815	-139.624	0.522	-0.409
167	0.653	0.982	-169.173	0.521	-0.037
168	0.679	0.499	-225.438	0.522	-1.391
169	1.63	0.797	-292.409	1.018	-0.453
170	1.891	1.407	-80.18	0.521	0.683
171	0.939	0.791	-258.98	1.016	-0.469
172	1.313	0.748	-333.499	1.649	-0.58
173	2.354	0.88	-252.65	0.522	-0.257
174	8.828	3.276	-171.91	0.608	2.373
175	0.986	1.131	-358.016	1.647	0.245
176	0.682	1.212	-443.156	1.86	0.384
177	0.762	1.121	-390.439	1.861	0.228
178	0.63	0.589	-497.526	1.861	-1.057
179	2.023	0.808	-242.442	0.627	-0.428
180	1.16	0.605	-445.629	1.861	-1.005
181	0.813	0.823	-280.339	1.017	-0.389
182	0.673	1.283	-384.607	1.79	0.499
183	0.612	0.916	-246.465	1.016	-0.175
184	0.72	1.186	-82.288	0.521	0.34
185	1.158	0.494	-265.789	1.016	-1.412
186	5.16	3.475	-200.594	0.521	2.491
187	1.231	0.626	-224.088	0.715	-0.938
188	1.877	1.288	-362.7	1.294	0.505
189	1.092	1.088	-337.475	1.037	0.169
190	2.157	1.024	-262.687	0.553	0.047
191	0.854	0.53	-375.466	1.219	-1.27
192	3.015	1.818	-233.908	0.525	1.195
193	2.472	1.954	-276.034	1.014	1.339
194	0.848	0.9	-172.345	0.521	-0.21
195	0.736	0.957	-247.302	0.524	-0.088
196	0.647	1.111	-88.889	0.521	0.21
197	0.749	0.802	-80.826	0.521	-0.442
198	1.71	1.405	-420.577	1.861	0.68
199	0.672	0.483	-308.016	1.015	-1.455
200	8.309	5.607	-434.206	1.86	3.448
201	1.081	0.869	-300.264	0.998	-0.281
202	0.77	0.982	-437.043	1.861	-0.037
203	1.029	1.03	-222.645	1.015	0.058
204	1.029	0.918	-373.041	1.854	-0.17
205	0.55	1.738	-409.676	1.86	1.106
206	2.124	1.366	-301.801	1.099	0.624
207	0.645	1.213	-365.376	1.826	0.387
208	1.073	0.985	-210.716	0.598	-0.03
209	1.201	1.682	-442.63	1.861	1.039
210	1.48	0.801	-376.451	1.86	-0.443
211	0.664	0.728	-257.148	0.607	-0.635
212	0.693	0.852	-273.982	0.687	-0.32
213	0.963	0.994	-215.389	0.522	-0.011
214	0.547	1.203	-305.208	1.767	0.37
215	1.264	1.529	-190.909	0.521	0.849
216	0.77	0.999	-222.804	0.522	-0.002
217	1.113	1.001	-313.243	1.024	0.003
218	1.251	1.267	-279.438	1.016	0.473
219	1.276	1.193	-256.878	0.654	0.352
220	2.755	1.424	-153.257	0.564	0.707
221	5.268	1.373	-308.383	1.016	0.633
222	8.898	5.574	-194.476	0.521	3.436
223	0.676	0.861	-276.733	1.016	-0.3
224	0.921	1.377	-294.838	1.003	0.64
225	1.586	0.732	-333.388	1.016	-0.624
226	0.982	1.294	-204.944	0.521	0.516
227	0.612	0.687	-291.584	1.017	-0.752
228	0.712	0.861	-192.802	0.569	-0.3
229	0.635	1.129	-254.401	0.992	0.243
230	0.992	0.721	-204.088	0.521	-0.655
231	0.601	0.569	-168.93	0.521	-1.126
232	0.76	0.963	-262.963	1.016	-0.076
233	1.185	1.131	-367.245	1.854	0.247
234	0.591	0.74	-193.8	0.521	-0.603
235	1.229	1.101	-186.856	0.522	0.193
236	0.738	0.831	-204.269	0.635	-0.371
237	0.778	0.793	-314.885	1.114	-0.463
238	0.736	0.673	-284.195	1.024	-0.792
239	0.8	0.671	-276.297	0.818	-0.798
240	1.845	1.036	-172.089	0.524	0.071
241	0.646	0.781	-343.282	1.245	-0.496
242	0.944	1.095	-382.846	1.227	0.181
243	0.649	0.452	-251.084	0.541	-1.587
244	1.112	0.881	-346.6	1.02	-0.253
245	1.439	0.804	-307.858	1.027	-0.437
246	1.246	0.909	-317.482	1.016	-0.191
247	0.694	0.888	-357.769	1.018	-0.237
248	0.583	0.839	-320.105	1.016	-0.35
249	2.652	2.231	-418.431	1.859	1.605
250	2.031	1.173	-321.384	1.019	0.319
251	1.969	1.381	-150.701	0.523	0.646
252	0.999	1.133	-389.18	1.694	0.25
253	2.532	1.938	-407.715	1.86	1.324
254	0.994	1.055	-430.697	1.847	0.107
255	1.048	1.174	-363.42	1.535	0.32
256	22.029	2.605	-476.687	1.861	1.915
257	1.67	1.049	-491.523	1.861	0.095
258	0.751	1.099	-354.542	1.017	0.19
259	43.667	23.292	-424.641	1.858	6.296
260	1.083	1.228	-318.305	1.016	0.412
261	1.2	0.829	-450.035	1.861	-0.376
262	1.07	0.784	-297.976	1.016	-0.488
263	3.954	1.573	-422.375	1.861	0.906
264	1.005	0.982	-286.083	1.016	-0.036
265	0.6	1.222	-131.667	0.521	0.402
266	1.764	1.471	-188.731	0.523	0.772
267	0.648	0.995	-231.764	0.966	-0.011
268	0.596	1.078	-293.282	1.016	0.15
269	0.687	0.787	-286.337	1.016	-0.479
270	0.579	1.143	-276.061	1.006	0.267
271	0.63	0.939	-316.243	1.016	-0.127
272	6.117	3.327	-323.983	1.015	2.404
273	1.094	1.489	-212.971	1.015	0.797
274	0.625	0.713	-272.269	1.018	-0.676
275	0.848	0.899	-233.246	0.524	-0.214
276	1.205	1.081	-293.18	1.016	0.155
277	0.56	1.885	-417.757	1.861	1.268
278	1.018	1.667	-377.594	1.548	1.022
279	0.651	0.991	-255.082	0.898	-0.018
280	0.624	0.96	-409.878	1.861	-0.082
281	1.014	1.471	-297.358	1.011	0.771
282	1.121	0.75	-206.009	0.524	-0.575
283	0.59	1.008	-171.958	0.521	0.016
284	1.265	1.337	-229.802	0.631	0.581
285	0.554	1.722	-306.973	1.016	1.086
286	1.223	1.285	-290.075	1.016	0.502
287	0.813	1.177	-283.243	1.015	0.326
288	0.688	1.333	-94.643	0.521	0.575
289	0.573	0.895	-311.72	1.016	-0.223
290	1.473	0.929	-359.19	1.859	-0.146
291	0.87	0.884	-420.793	1.86	-0.247
292	0.645	0.748	-188.534	0.521	-0.582
293	0.741	0.693	-145.707	0.522	-0.733
294	1.577	1.09	-241.143	0.522	0.172
295	0.873	0.498	-242.288	0.525	-1.395
296	1.73	1.337	-234.407	0.521	0.582
297	3.972	2.733	-251.284	1.001	2.011
298	2.548	2.581	-332.3	1.016	1.896
299	3.196	1.184	-303.69	1.016	0.338
300	0.589	1.104	-397.247	1.861	0.199
301	0.829	1.587	-444.999	1.86	0.924
302	0.633	1.731	-383.871	1.801	1.097
303	0.774	0.805	-243.744	0.522	-0.433
304	50.105	20.808	-245.707	0.943	6.071
305	0.788	1.049	-271.425	0.979	0.096
306	2.23	1.439	-243.366	0.526	0.728
307	2.173	1.53	-224.912	0.53	0.85
308	0.715	0.728	-246.191	0.659	-0.634
309	1.321	0.972	-370.003	1.023	-0.057
310	0.831	0.859	-145.417	0.522	-0.304
311	3.477	2.588	-197.754	0.53	1.902
312	1.716	0.691	-257.813	0.636	-0.74
313	1.394	1.802	-333.098	1.016	1.178
314	0.655	1.311	-220.958	0.521	0.542
315	1.193	1.406	-310.157	1.016	0.682
316	5.054	1.512	-277.073	1.013	0.827
317	0.883	0.737	-197.436	0.523	-0.611
318	29.993	9.103	-142.375	0.521	4.417
319	1.415	0.5	-344.679	1.052	-1.388
320	4.098	1.517	-197.242	0.521	0.834
321	0.683	0.528	-295.707	1.003	-1.279
322	1.919	0.96	-199.357	0.557	-0.082
323	10.909	2.88	-251.61	0.548	2.115
324	2.544	1.027	-350.924	1.016	0.053
325	2.13	0.563	-312.476	0.921	-1.147
326	4.668	1.055	-362.508	1.016	0.108
327	0.886	0.534	-340.185	1.016	-1.255
328	2.673	1.354	-411.089	1.86	0.605
329	1.089	0.529	-425.029	1.86	-1.274
330	2.2	1.234	-272.578	1.016	0.42
331	57.033	11.344	-467.986	1.861	4.857
332	2.824	0.857	-418.352	1.861	-0.309
333	31.93	7.722	-444.919	1.858	4.088
334	7113.89	576.916	-493.278	1.861	12.715
335	2.566	1.104	-339.327	1.017	0.197
336	0.984	0.994	-115.329	1.858	-0.011
337	0.977	0.932	-111.768	1.86	-0.141
338	0.819	1.168	-205.796	1.86	0.31
339	2.487	0.913	-493.809	1.861	-0.183
340	3.914	1.8	-264.837	0.556	1.176
341	1.375	1.444	-530.471	1.861	0.735
342	5.052	1.618	-421.585	1.861	0.962
343	1.973	0.808	-343.851	1.103	-0.425
344	5.366	2.011	-439.696	1.861	1.397
345	0.714	0.722	-260.205	1.015	-0.652
346	6.926	3.638	-182.11	0.523	2.583
347	3.03	1.67	-366.615	1.149	1.025
348	0.658	0.349	-223.006	0.522	-2.106
349	2.541	2.444	-108.382	0.521	1.787
350	13.2	4.176	-349.374	1.016	2.859
351	1.083	0.876	-402.882	1.86	-0.265
352	0.56	1.332	-369.667	1.779	0.573
353	9.881	5.693	-212.212	0.525	3.479
354	0.782	0.99	-385.278	1.857	-0.02
355	1.753	1.729	-288.236	1.017	1.095
356	5.977	3.006	-404.25	1.86	2.201
357	1.059	1.506	-458.412	1.861	0.818
358	1.274	0.577	-269.859	0.602	-1.099
359	0.59	1.217	-357.529	1.85	0.393
360	1.545	0.877	-336.402	1.058	-0.264
361	0.597	0.687	-305.458	1.016	-0.75
362	1.788	0.948	-217.419	0.522	-0.107
363	0.822	0.606	-149.598	0.522	-1.002
364	0.927	0.897	-295.989	1.022	-0.217
365	0.837	1.047	-195.246	0.521	0.091
366	1.786	1.328	-187.286	0.522	0.568
367	0.701	0.858	-213.412	0.563	-0.306
368	2.011	1.478	-336.297	1.017	0.782
369	1.197	0.858	-186.108	0.671	-0.306
370	0.608	1.07	-157.308	0.521	0.136
