# Supplementary material for: Tandem Duplication of Serpin Genes Yields Functional Variation and Snake Venom Inhibitors
Source: Mol Biol Evol. 2025 Nov 11;42(11):msaf290. doi: 10.1093/molbev/msaf290 (PMC12646145; doi:10.1093/molbev/msaf290)
Supplement: msaf290_Supplementary_Data [file msaf290_supplementary_data.zip › SupplementalTableS3.xlsx]

## Sheet: Sheet1
Supplemental Table S3: Results of HYPHY BUSTED analysis of SERPINA3-like genes, where rodent genes were set as foregrand and all other vertebrate A1-like genes in the alignment were set as background. The codon number is basted on the trimmed fasta alignment and does not reflect the complete coding sequence.
Model	Log (L)	AIC-c	Params.	Rate distribution
Unconstrained model	−103569	208008	432	Tested ω
				0.01255 (39.612%) 1.000 (58.324%) 15.33 (2.0643%)
				Mean = 0.9046, CoV = 2.375
Unconstrained model				Background ω
				0.09359 (66.499%) 1.000 (33.044%) 64.96 (0.45724%)
				Mean = 0.6897, CoV = 6.346
Unconstrained model				Synonymous rates
				0.5215 (36.031%) 1.016 (44.771%) 1.861 (19.198%)
				Mean = 1.000, CoV = 0.4741
Constrained model	−103607	208081	431	Tested ω
				0.000 (37.837%) 1.000 (57.206%) 1.000 (4.9568%)
				Mean = 0.6216, CoV = 0.7802
Constrained model				Background ω
				0.09346 (66.524%) 1.000 (33.021%) 64.50 (0.45472%)
				Mean = 0.6857, CoV = 6.321
Constrained model				Synonymous rates
				0.5306 (37.047%) 1.029 (44.606%) 1.878 (18.346%)
				Mean = 1.000, CoV = 0.4726
Codon	ER_constrained		ER_optim	LogL	Epost[α]	LR
1	0.672		0.944	-128.407	0.403	-0.116
2	0.744		0.735	-107.655	0.403	-0.615
3	0.953		0.658	-100.592	0.409	-0.836
4	0.718		0.964	-68.224	1.073	-0.074
5	1.217		0.7	-125.828	0.409	-0.712
6	0.724		0.903	-38.044	1.118	-0.204
7	0.69		1.161	-85.253	0.734	0.298
8	0.78		0.996	-40.808	1.117	-0.009
9	0.731		0.562	-53.377	1.086	-1.154
10	1.024		0.846	-68.588	1.11	-0.334
11	0.846		0.926	-44.547	1.113	-0.153
12	0.79		0.847	-70.039	1.01	-0.332
13	0.763		0.799	-50.548	1.108	-0.449
14	0.748		0.985	-21.231	1.119	-0.031
15	0.789		0.983	-29.015	1.119	-0.034
16	0.833		0.866	-79.768	0.42	-0.287
17	0.79		0.98	-81.483	0.429	-0.041
18	1.297		1.447	-77.25	1.112	0.739
19	1.34		1.282	-117.641	0.403	0.497
20	0.653		0.969	-90.474	0.42	-0.063
21	0.634		1.469	-91.868	0.405	0.769
22	22.083		19.584	-71.211	1.118	5.949
23	0.689		1.297	-94.933	0.404	0.521
24	0.901		1.158	-57.992	1.083	0.293
25	0.723		0.816	-42.592	1.112	-0.407
26	1.015		0.796	-94.508	0.404	-0.456
27	0.939		0.939	-58.482	1.107	-0.125
28	0.717		0.985	-28.81	1.119	-0.031
29	0.723		0.934	-31.798	1.119	-0.136
30	0.699		0.691	-89.338	0.574	-0.741
31	1.23		0.865	-99.952	0.444	-0.289
32	0.688		0.886	-29.407	1.119	-0.242
33	0.953		0.98	-52.395	1.115	-0.04
34	1.053		0.878	-72.478	1.04	-0.261
35	8.018		5.435	-127.379	0.405	3.386
36	0.712		0.487	-73.772	1.091	-1.437
37	0.773		0.891	-39.438	1.118	-0.23
38	1.73		1.388	-61.782	1.115	0.656
39	2.094		1.087	-81.043	0.461	0.166
40	1.034		0.867	-81.789	0.583	-0.286
41	0.662		0.67	-87.657	0.438	-0.8
42	0.771		0.94	-33.32	1.119	-0.123
43	0.708		0.948	-34.168	1.119	-0.108
44	0.715		1.033	-34.37	1.119	0.065
45	2.175		1.411	-137.645	0.625	0.688
46	0.816		1.028	-99.916	0.409	0.055
47	0.702		0.887	-98.44	0.444	-0.24
48	0.768		0.62	-70.86	1.077	-0.957
49	0.739		0.669	-90.94	0.456	-0.804
50	0.933		1.267	-105.989	0.403	0.474
51	0.726		0.702	-40.437	1.118	-0.709
52	0.73		0.936	-63.793	1.086	-0.132
53	0.993		1.033	-57.499	1.116	0.065
54	1.047		1.244	-74.481	1.075	0.436
55	0.809		0.943	-55.694	1.119	-0.116
56	0.742		0.748	-46.816	1.118	-0.58
57	0.741		0.907	-68.418	0.785	-0.194
58	0.719		0.987	-33.071	1.117	-0.026
59	0.793		0.801	-32.363	1.119	-0.444
60	0.83		0.751	-48.987	1.118	-0.573
61	0.757		1.025	-72.486	1.102	0.049
62	0.787		0.868	-44.881	1.108	-0.282
63	0.846		0.952	-66.218	1.063	-0.099
64	1.361		1.206	-123.22	0.403	0.375
65	0.729		0.765	-43.643	1.112	-0.535
66	1.706		1.599	-149.345	0.403	0.939
67	0.766		0.88	-72.208	0.953	-0.256
68	0.705		0.875	-63.85	0.889	-0.267
69	0.721		0.821	-24.271	1.119	-0.396
70	2.518		1.483	-126.076	0.45	0.788
71	0.655		0.851	-97.44	0.408	-0.323
72	0.867		0.849	-43.534	1.117	-0.328
73	0.87		0.968	-75.665	0.546	-0.065
74	0.754		0.729	-74.695	0.429	-0.633
75	1.351		1.221	-81.695	0.558	0.399
76	0.754		0.866	-58.452	1.116	-0.288
77	1.551		1.126	-126.118	0.745	0.237
78	14.764		16.344	-101.775	0.404	5.588
79	0.853		1.168	-60.02	1.081	0.311
80	0.959		0.86	-133.064	0.607	-0.301
81	0.681		0.789	-86.821	0.409	-0.474
82	1.291		1.29	-64.236	1.119	0.509
83	4.907		3.757	-101.41	0.403	2.647
84	0.676		1.253	-114.448	0.598	0.451
85	0.853		0.966	-90.253	0.41	-0.069
86	2.224		1.283	-93.617	0.839	0.499
87	0.969		0.9	-51.009	1.082	-0.211
88	1.245		1.144	-69.087	1.058	0.269
89	1.355		0.836	-121.542	0.423	-0.357
90	1.235		1.007	-98.967	0.487	0.014
91	0.753		0.595	-66.638	1.116	-1.037
92	0.807		0.78	-85.427	0.406	-0.498
93	1.5		1.221	-81.903	0.826	0.4
94	0.791		1.082	-74.753	0.492	0.158
95	0.746		1.068	-56.706	1.024	0.131
96	1.041		1.314	-86.216	0.772	0.546
97	0.683		1.315	-137.294	0.655	0.547
98	0.976		1.015	-51.91	1.074	0.03
99	0.76		0.825	-152.016	3.101	-0.385
100	2.531		2.284	-84.11	0.749	1.652
101	0.67		1.053	-80.758	0.479	0.102
102	0.685		0.802	-86.739	0.481	-0.441
103	0.786		0.724	-70.943	1.07	-0.647
104	1.354		1.46	-99.371	0.424	0.756
105	0.674		1.007	-86.75	0.405	0.013
106	0.718		0.932	-22.964	1.119	-0.141
107	0.793		0.92	-126.543	0.613	-0.167
108	0.718		0.812	-61.556	1.086	-0.417
109	0.692		1.089	-60.752	0.854	0.171
110	2.456		2.295	-75.785	1.039	1.661
111	0.624		1.372	-99.944	0.404	0.633
112	0.868		1.204	-121.646	0.403	0.372
113	0.776		0.701	-64.904	1.115	-0.71
114	0.741		0.94	-40.495	1.073	-0.123
115	0.733		0.968	-107.099	0.406	-0.065
116	0.685		1.033	-99.7	0.411	0.066
117	1.69		1.732	-60.614	1.024	1.098
118	0.916		1.056	-69.271	1.056	0.108
119	1.579		1.393	-81.195	0.444	0.663
120	75.963		36.994	-148.587	0.428	7.221
121	0.787		0.456	-136.83	0.429	-1.571
122	0.695		1.089	-67.376	0.594	0.171
123	0.72		0.961	-31.159	1.118	-0.08
124	0.706		1.05	-79.581	0.449	0.098
125	0.94		1.289	-63.308	0.623	0.508
126	2.105		2.563	-113.308	0.404	1.882
127	1.39		1.149	-163.657	2.631	0.278
128	1.021		0.784	-116.944	0.409	-0.486
129	1.321		0.917	-64.818	1.112	-0.174
130	0.906		0.677	-151.345	2.034	-0.781
131	0.702		0.947	-86.826	0.433	-0.11
132	0.833		0.916	-67.202	1.002	-0.175
133	0.77		0.96	-34.379	1.119	-0.082
134	0.717		1.023	-42.004	1.118	0.046
135	0.927		1.25	-57.275	1.026	0.447
136	0.799		1.021	-53.375	1.004	0.042
137	0.747		0.933	-28.094	1.119	-0.139
138	0.983		0.772	-117.302	0.436	-0.519
139	1.148		0.487	-125.924	0.404	-1.439
140	0.999		1.237	-91.099	0.486	0.425
141	0.702		0.818	-80.095	0.816	-0.403
142	0.906		1.1	-111.306	0.41	0.19
143	0.732		0.965	-44.113	1.119	-0.071
144	0.946		0.775	-56.106	1.109	-0.51
145	0.729		0.936	-38.898	1.116	-0.133
146	1.428		1.83	-122.334	0.449	1.209
147	0.819		0.856	-104.224	0.405	-0.31
148	0.719		0.904	-73.779	0.692	-0.203
149	0.753		0.826	-85.637	0.466	-0.381
150	0.72		1.34	-100.102	0.407	0.585
151	1.178		1.789	-149.83	2.261	1.163
152	0.778		1.009	-69.861	0.978	0.018
153	0.983		1.101	-110.741	0.405	0.192
154	1.018		1.055	-165.059	3.104	0.106
155	5.839		3.222	-209.581	3.104	2.34
156	1.026		0.667	-86.863	1.069	-0.811
157	0.726		0.826	-146.555	3.05	-0.382
158	0.645		1.016	-68.19	0.649	0.031
159	0.663		1.204	-85.115	0.407	0.371
160	0.954		0.881	-72.538	1.066	-0.252
161	1.362		1.135	-57.659	1.113	0.253
162	0.728		0.844	-44.727	1.109	-0.338
163	1.229		0.995	-68.883	0.427	-0.01
164	2.323		1.859	-61.571	1.068	1.24
165	4.281		1.777	-90.035	0.407	1.15
166	0.718		1.088	-24.906	1.119	0.168
167	0.839		0.752	-51.003	1.119	-0.571
168	1.115		0.778	-75.024	1.089	-0.502
169	4.24		4.811	-88.082	0.421	3.142
170	0.73		0.933	-11.441	1.119	-0.138
171	3.579		1.975	-101.378	0.407	1.362
172	1.358		1.088	-160.817	3.098	0.169
173	0.738		0.655	-97.973	0.43	-0.847
174	0.718		1.01	-18.008	1.119	0.019
175	1.023		0.855	-89.626	0.406	-0.314
176	0.798		0.704	-85.832	0.676	-0.702
177	3.3		1.229	-203.098	3.104	0.413
178	12.314		4.082	-142.294	2.786	2.813
179	0.771		0.412	-71.003	1.117	-1.774
180	0.682		1.06	-151.281	3.102	0.116
181	0.679		1.019	-140.175	3.075	0.038
182	7.071		4.943	-110.396	0.404	3.196
183	0.765		0.743	-138.763	2.998	-0.594
184	0.724		0.925	-26.109	1.119	-0.156
185	8.897		7.41	-105.218	0.448	4.006
186	1.942		1.04	-104.878	0.413	0.079
187	0.834		0.868	-86.225	0.415	-0.282
188	1.127		0.805	-130.918	0.914	-0.434
189	1.028		0.882	-131.708	0.798	-0.252
190	1.012		0.911	-113.047	0.404	-0.186
191	1.225		0.711	-134.236	0.428	-0.683
192	0.733		1.05	-27.28	1.119	0.098
193	1.021		0.618	-116.067	0.425	-0.963
194	0.74		0.832	-43.173	1.118	-0.368
195	0.796		0.775	-73.525	1.052	-0.511
196	0.696		0.903	-19.363	1.119	-0.204
197	0.696		0.908	-12.227	1.119	-0.193
198	1.486		0.95	-152.092	2.371	-0.102
199	2.823		2.045	-170.352	3.062	1.431
200	1.109		1.173	-118.379	1.351	0.32
201	13.869		2.142	-194.429	3.104	1.523
202	0.894		0.939	-103.007	0.404	-0.126
203	1.461		1.138	-153.456	2.744	0.258
204	0.667		1.474	-116.433	0.403	0.776
205	1.749		1.641	-65.083	1.09	0.99
206	0.816		0.91	-46.47	1.058	-0.189
207	0.801		0.994	-60.198	0.892	-0.012
208	0.715		0.933	-22.631	1.119	-0.139
209	1.625		1.909	-78.353	0.626	1.293
210	1.863		1.391	-67.411	0.947	0.66
211	0.822		0.623	-76.746	0.995	-0.946
212	11.065		7.486	-100.85	0.554	4.026
213	0.739		0.771	-34.223	1.119	-0.52
214	1.998		0.705	-139.006	0.403	-0.699
215	0.731		1.063	-65.784	1.076	0.123
216	0.947		0.856	-87.957	0.573	-0.31
217	0.797		0.804	-51.804	1.009	-0.436
218	0.772		0.833	-50.205	1.118	-0.366
219	0.648		0.934	-99.527	0.405	-0.136
220	0.748		0.956	-14.511	1.119	-0.089
221	1.554		0.979	-127.785	0.404	-0.042
222	0.704		0.874	-47.713	1.119	-0.269
223	0.718		1.065	-67.868	0.988	0.125
224	0.961		0.942	-61.78	1.115	-0.12
225	2.158		1.277	-105.812	0.408	0.489
226	1.243		1.197	-86.314	0.525	0.36
227	1.151		1.226	-56.805	1.114	0.408
228	0.715		0.911	-58.452	0.861	-0.187
229	0.728		0.843	-42.26	1.118	-0.342
230	0.741		1.052	-28.301	1.119	0.1
231	0.721		0.764	-60.256	1.116	-0.538
232	0.849		0.585	-76.44	0.685	-1.073
233	0.894		0.713	-142.775	2.932	-0.676
234	0.698		0.992	-34.514	1.119	-0.017
235	0.964		1.074	-99.241	0.404	0.142
236	0.7		0.867	-30.921	1.118	-0.285
237	0.663		0.915	-93.365	0.406	-0.178
238	0.653		1.057	-90.54	0.404	0.11
239	0.741		0.894	-38.496	1.119	-0.224
240	0.719		0.976	-25.276	1.119	-0.048
241	0.909		0.96	-53.624	1.117	-0.081
242	0.632		1.094	-91.328	0.435	0.179
243	0.779		0.798	-47.644	1.117	-0.452
244	0.664		0.99	-91.31	0.421	-0.021
245	0.722		1.124	-61.818	1.113	0.234
246	1.826		1.11	-66.841	1.042	0.208
247	0.685		0.89	-75.636	0.65	-0.233
248	0.779		0.858	-52.374	1.119	-0.306
249	0.77		0.721	-71.202	1.015	-0.654
250	0.829		0.905	-92.421	0.44	-0.2
251	0.73		0.933	-11.441	1.119	-0.138
252	1.114		0.78	-95.541	0.762	-0.497
253	1.152		1.138	-118.067	0.545	0.258
254	0.856		0.704	-85.22	1.097	-0.702
255	0.742		0.872	-77.688	0.78	-0.275
256	5.976		7.346	-141.196	1.296	3.988
257	0.749		0.932	-92.819	0.492	-0.141
258	0.765		0.897	-78.094	0.85	-0.218
259	0.667		0.473	-108.013	0.403	-1.499
260	1.278		1.121	-136.216	0.514	0.228
261	0.884		0.961	-116.893	0.45	-0.081
262	0.779		0.839	-54.207	1.091	-0.35
263	0.757		0.79	-128.28	2.71	-0.473
264	1.101		0.914	-77.337	0.888	-0.181
265	0.721		0.934	-40.427	1.119	-0.136
266	1.63		1.199	-64.441	1.047	0.363
267	0.777		1.039	-36.78	1.117	0.076
268	0.869		0.953	-35.814	1.119	-0.096
269	0.887		0.863	-77.965	0.512	-0.294
270	0.736		0.937	-83.867	0.537	-0.131
271	1.428		1.026	-143.513	0.489	0.052
272	0.712		0.908	-86.959	0.428	-0.193
273	13.912		12.497	-70.875	0.57	5.051
274	0.857		1.162	-147.676	3.029	0.301
275	2.513		2.272	-59.042	1.118	1.642
276	0.879		0.863	-123.732	0.454	-0.294
277	0.898		0.924	-151.17	3.1	-0.159
278	1.42		1.918	-108.852	0.418	1.302
279	0.806		1.111	-38.39	1.119	0.21
280	0.694		0.706	-115.27	0.408	-0.696
281	0.921		0.971	-87.922	0.409	-0.058
282	0.83		0.992	-52.01	1.119	-0.015
283	0.701		0.753	-49.659	1.119	-0.567
284	0.661		1.051	-66.049	0.594	0.099
285	0.77		1.305	-122.025	0.438	0.533
286	0.725		0.898	-79.728	0.724	-0.216
287	1.445		1.011	-107.857	0.403	0.022
288	0.72		0.959	-26.672	1.119	-0.084
289	2.329		1.84	-75.713	1.108	1.22
290	1.57		1.467	-152.904	1.788	0.766
291	0.78		0.9	-96.41	0.407	-0.21
292	0.716		0.822	-50.923	1.119	-0.392
293	0.722		0.572	-41.707	1.117	-1.118
294	0.77		0.77	-63.218	1.111	-0.522
295	30.322		15.085	-64.925	1.119	5.427
296	1.084		0.865	-96.908	0.486	-0.29
297	0.727		0.9	-42.334	1.117	-0.211
298	0.79		0.718	-66.344	1.118	-0.663
299	0.712		0.854	-79.65	1.008	-0.314
300	0.865		1.179	-175.135	3.103	0.329
301	0.75		1.046	-107.011	0.406	0.091
302	0.76		1.147	-137.961	3.096	0.274
303	1.351		1.114	-71.718	0.964	0.215
304	0.714		1.258	-174.507	2.937	0.458
305	1.328		1.214	-90.679	0.478	0.388
306	0.723		1.019	-32.586	1.119	0.038
307	0.975		0.726	-68.57	0.687	-0.641
308	1.093		1.035	-59.291	1.114	0.069
309	0.997		0.968	-61.66	1.088	-0.066
310	0.718		1.008	-34.373	1.117	0.016
311	1.199		1.237	-92.6	0.405	0.426
312	1.199		1.288	-85.131	1.032	0.506
313	0.773		0.926	-78.835	0.907	-0.155
314	0.759		1.062	-58.329	1.048	0.12
315	0.668		0.448	-96.408	0.404	-1.604
316	1.112		1.064	-55.682	1.114	0.124
317	0.924		0.973	-121.631	0.405	-0.055
318	0.724		0.88	-20.423	1.119	-0.255
319	0.768		0.882	-72.604	1.028	-0.25
320	1.195		1.311	-30.319	1.119	0.541
321	0.719		0.978	-42.173	1.119	-0.044
322	0.721		0.903	-20.285	1.119	-0.203
323	1.009		0.469	-98.347	1.104	-1.515
324	0.827		0.51	-100.413	0.431	-1.347
325	0.71		0.672	-71.384	0.972	-0.795
326	1.178		0.776	-79.665	1.044	-0.508
327	0.644		0.529	-107.623	0.413	-1.274
328	0.905		0.542	-106.126	0.56	-1.225
329	2.312		1.753	-140.722	2.019	1.123
330	1.295		0.481	-176.597	3.102	-1.465
331	4.961		1.022	-188.12	3.104	0.044
332	14.224		2.45	-209.049	3.104	1.792
333	124.017		6.499	-234.741	3.104	3.743
334	43.931		5.066	-246.668	3.104	3.245
335	15.339		4.498	-174.313	0.793	3.007
336	14.054		5.612	-116.442	0.952	3.45
337	4.542		1.389	-135.645	3.103	0.657
338	3.303		0.696	-208.496	3.104	-0.726
339	6.302		2.044	-241.017	3.104	1.43
340	1.53		1.126	-190.604	3.104	0.237
341	13.45		2.512	-223.944	3.104	1.842
342	1.101		0.592	-178.011	3.104	-1.048
343	1.023		0.811	-111.291	0.403	-0.42
344	10.489		3.738	-185.262	3.094	2.637
345	0.738		0.885	-81.189	0.414	-0.244
346	0.836		0.897	-105.097	0.43	-0.218
347	1.34		1.381	-92.303	0.599	0.646
348	2.533		1.143	-79.384	1.077	0.267
349	0.719		0.969	-32.381	1.119	-0.064
350	0.867		0.865	-63.56	1.094	-0.29
351	3.924		3.105	-122.059	1.023	2.266
352	1.161		1.075	-130.564	0.413	0.145
353	0.905		1.24	-90.295	0.417	0.431
354	0.869		1.136	-143.688	0.529	0.255
355	0.879		0.923	-132.456	0.728	-0.16
356	1.525		1.422	-111.77	0.465	0.704
357	2.084		1.26	-121.185	0.552	0.461
358	2.201		1.638	-105.036	0.405	0.987
359	1.369		1.368	-110.502	0.546	0.626
360	3.043		1.381	-129.386	0.405	0.646
361	1.981		0.915	-112.508	0.405	-0.177
362	1.263		0.737	-102.767	0.411	-0.611
363	1.257		1.26	-48.604	1.109	0.462
364	1.344		0.911	-110.941	0.415	-0.187
365	0.699		0.576	-100.447	0.417	-1.104
366	0.729		0.82	-49.414	1.118	-0.398
367	1.396		1.054	-102.525	0.403	0.105
368	1.247		1.198	-170.616	3.097	0.362
369	0.66		1.034	-77.962	0.409	0.067
370	0.721		0.541	-54.211	1.118	-1.23
