# Supplementary material for: Tandem Duplication of Serpin Genes Yields Functional Variation and Snake Venom Inhibitors
Source: Mol Biol Evol. 2025 Nov 11;42(11):msaf290. doi: 10.1093/molbev/msaf290 (PMC12646145; doi:10.1093/molbev/msaf290)
Supplement: msaf290_Supplementary_Data [file msaf290_supplementary_data.zip › SupplementalTableS4.xlsx]

## Sheet: Sheet1
Supplemental Table S4: Results of HYPHY MEME analysis of SERPINA1-like genes. The codon number is basted on the trimmed fasta alignment and does not reflect the complete coding sequence.
Site	Human_A1AT_seq	PDB_3NE4_Position	α	β1	p1	β+	p+	LRT	p-value	# branches under selection	q
1	K	55	0	0	1	0	0	0	1	0	0
2	I	56	4.38	1.43	0.59	6.4	0.41	-0.31	0.67	0	0
3	T	57	5.79	1.57	0.47	27.22	0.53	0.07	0.59	0	0
4	P	58	4.81	0.59	0.48	11.25	0.52	5.09	0.04	1	0
5	N	59	2.51	1.4	0.81	3.09	0.19	0.04	0.61	0	0
6	L	60	1.44	0	0.51	8.28	0.49	13.1	0	24	0
7	A	61	2.8	0.77	0.34	11.12	0.66	6.03	0.02	0	0
8	E	62	5.15	0.47	0.66	6.91	0.34	0.29	0.49	4	0
9	F	63	2.27	0.32	0.8	0.97	0.2	0	0.67	0	0
10	A	64	1.93	0.23	0.71	1.68	0.29	0	0.67	0	0
11	F	65	5.51	1.09	1	2.32	0	0	0.67	0	0
12	S	66	5.67	0.33	0.46	6.06	0.54	0.04	0.61	4	0
13	L	67	4.08	0.87	0.89	0.95	0.11	0	0.67	0	0
14	Y	68	2.89	0.37	0.64	8.12	0.36	0.92	0.33	3	0
15	R	69	5.37	1.55	1	2.32	0	0	0.67	0	0
16	Q	70	6.81	2.31	0.94	2.45	0.06	0	0.67	0	0
17	L	71	3.02	2.28	0.82	4.38	0.18	0.02	0.63	0	0
18	A	72	5.13	1.9	0.7	5.51	0.3	-0.18	0.67	0	0
19	H	73	5.45	3.49	0.96	3.9	0.04	0	0.67	0	0
20	Q	74	7.14	4.05	0.92	3.01	0.08	0	0.67	0	0
21	S	75	2.4	2	0.53	9.62	0.47	1.9	0.19	0	0
22	N	76	6.52	3.51	0.88	3.59	0.12	0	0.67	0	0
23	S	77	7.74	3.66	0.82	7.16	0.18	0	0.67	0	0
24	T	78	5.4	0	0.35	4.31	0.65	0	0.67	0	0
25	N	79	6.85	0.02	1	0.98	0	0	0.67	0	0
26	I	80	2.84	0.03	0.41	1.54	0.59	0	0.67	0	0
27	F	81	2.97	0.94	1	1.12	0	0	0.67	0	0
28	F	82	4.17	0.02	0.84	2.68	0.16	0	0.67	0	0
29	S	83	2.36	0	0.87	8.7	0.13	4.96	0.04	10	0
30	P	84	5.18	0	1	1.24	0	0	0.67	0	0
31	V	85	3.1	3.1	0.83	2.98	0.17	0	0.67	0	0
32	S	86	3.72	0.48	1	0.87	0	0	0.67	0	0
33	I	87	3.91	0.54	1	0.68	0	0	0.67	0	0
34	A	88	4.07	0	0.64	3.22	0.36	0	0.67	0	0
35	T	89	3.86	0.62	0.41	5.77	0.59	0.45	0.44	0	0
36	A	90	2.54	0.19	0.68	6.16	0.32	2.02	0.18	5	0
37	F	91	4.19	0.87	1	2.56	0	0	0.67	0	0
38	A	92	4.33	0.57	0.66	7.12	0.34	0.67	0.39	0	0
39	M	93	0.81	0	0.6	3.56	0.4	2.83	0.12	27	0
40	L	94	2.52	0.16	0.92	0.16	0.08	0	0.67	0	0
41	S	95	3.91	0.99	0.86	3.48	0.14	0	0.67	0	0
42	L	96	4.07	0	0.8	4.14	0.2	0	0.66	13	0
43	G	97	3.47	0	0.96	5.42	0.04	0.4	0.46	5	0
44	T	98	2.77	0.32	0.78	2.31	0.22	0	0.67	0	0
45	K	99	4.43	0.79	0.91	2.39	0.09	0	0.67	0	0
46	A	100	3.98	0.65	0.48	17.81	0.52	3.71	0.07	2	0
47	D	101	4.47	3.31	0.86	3.24	0.14	0	0.67	0	0
48	T	102	5.73	0	0.87	6.13	0.13	0.01	0.64	9	0
49	H	103	4.56	1.81	0.97	1.91	0.03	0	0.67	0	0
50	D	104	5.39	3.52	0.79	142	0.21	5	0.04	2	0
51	E	105	1.83	0.76	0.99	0.85	0.01	0	0.67	0	0
52	I	106	3.2	0.74	1	2.16	0	0	0.67	0	0
53	L	107	3.55	1.85	0.88	2.58	0.12	0	0.67	0	0
54	E	108	3.73	0	0.35	4.29	0.65	0.19	0.53	28	0
55	G	109	3.07	0.45	0.62	5.53	0.38	0.56	0.41	0	0
56	L	110	3.71	0	0.9	3.34	0.1	0	0.67	0	0
57	N	111	4.72	1.05	0.47	4.5	0.53	0	0.67	0	0
58	F	112	4.07	0.62	1	1.27	0	0	0.67	0	0
59	N	113	3.19	0	0.75	2.55	0.25	0	0.67	0	0
60	L	114	2.69	0.14	0.25	4.42	0.75	1.64	0.22	11	0
61	T	115	2.63	1.32	0.34	74.84	0.66	15.04	0	8	0
62	E	116	4.5	2.23	0.9	2.56	0.1	0	0.67	0	0
63	I	117	4.32	2.21	0.93	2.27	0.07	0	0.67	0	0
64	P	118	8.2	2.16	0.66	32.21	0.34	2.61	0.13	0	0
65	E	119	4.54	0	0.67	4.01	0.33	0	0.67	0	0
66	A	120	7.57	3.14	0.91	3.16	0.09	0	0.67	0	0
67	Q	121	4.68	1.04	0.77	13.59	0.23	1.81	0.2	1	0
68	I	122	4.06	0.77	1	1.67	0	0	0.67	0	0
69	H	123	4.54	0.48	1	1.26	0	0	0.67	0	0
70	E	124	3.23	1.71	0.89	3.43	0.11	0.01	0.64	0	0
71	G	125	3.47	0.69	0.87	22.72	0.13	2.51	0.14	2	0
72	F	126	7.2	0.71	1	2.16	0	0	0.67	0	0
73	Q	127	5.87	2.27	0.85	2.29	0.15	0	0.67	0	0
74	E	128	6.7	2.22	0.93	2.23	0.07	0	0.67	0	0
75	L	129	3.1	0.5	0.74	1.96	0.26	0	0.67	0	0
76	L	130	3.79	1.39	0.88	2.81	0.12	0	0.67	0	0
77	R	131	4.28	1.98	0.85	5.64	0.15	0.1	0.58	0	0
78	T	132	2.8	0.13	0.27	5.26	0.73	2.01	0.18	10	0
79	L	133	4.13	0.88	0.75	1.91	0.25	0	0.67	0	0
80	N	134	5.33	0	0.43	2.63	0.57	0	0.67	0	0
81	Q	135	5.68	2.92	0.88	2.92	0.12	0	0.67	0	0
82	P	136	6.55	0	0.56	6.62	0.44	0	0.66	32	0
83	D	137	4.26	2.67	0.91	2.69	0.09	0	0.67	0	0
84	S	138	11.06	0	0.19	4.48	0.81	0	0.67	0	0
85	Q	139	4.3	3	0.87	2.97	0.13	0	0.67	0	0
86	L	140	7.21	3.03	0.91	3.63	0.09	0	0.67	0	0
87	Q	141	4.03	1.22	0.97	1.23	0.03	0	0.67	0	0
88	L	142	2.45	0.4	0.71	1.82	0.29	0	0.67	0	0
89	T	143	2.54	2.51	0.33	2.57	0.67	0	0.66	0	0
90	T	144	6.93	1.99	0.94	2	0.06	0	0.67	0	0
91	G	145	4.08	0	0.91	5.41	0.09	0.24	0.51	7	0
92	N	146	4.7	0.79	0.92	6.26	0.08	0.06	0.6	0	0
93	G	147	2.9	1.41	0.58	110.12	0.42	2.17	0.17	1	0
94	L	148	4.92	0.8	0.99	1.1	0.01	0	0.67	0	0
95	F	149	7.92	0	0.89	9.87	0.11	0.19	0.53	14	0
96	L	150	3.18	2.31	0.98	2.43	0.02	0	0.67	0	0
97	S	151	3.89	2.56	0.27	14.81	0.73	1.31	0.27	0	0
98	E	152	5.4	2.57	0.92	2.49	0.08	0	0.67	0	0
99	G	153	9.9	3.48	0.91	5.04	0.09	0	0.67	0	0
100	L	154	2.52	1.6	0.72	29.74	0.28	2.04	0.18	0	0
101	K	155	4.5	0.12	0.63	3.41	0.37	0	0.67	0	0
102	L	156	3.61	0.41	0.38	7.1	0.62	1.89	0.19	2	0
103	V	157	3.71	2	0.31	12.2	0.69	0.75	0.37	0	0
104	D	158	7.87	2.62	0.89	3.63	0.11	0	0.67	0	0
105	K	159	4.19	1.51	0.99	1.63	0.01	0	0.67	0	0
106	F	160	6.41	0.01	0.94	2.43	0.06	0	0.67	0	0
107	L	161	6.11	0.27	0.76	3.93	0.24	0	0.67	0	0
108	E	162	3.81	2.62	0.86	2.58	0.14	0	0.67	0	0
109	D	163	6.82	0	0.33	2.48	0.67	0	0.67	0	0
110	V	164	2.32	0	0.05	2.82	0.95	0.43	0.45	23	0
111	K	165	3.31	0.93	1	1.15	0	0	0.67	0	0
112	K	166	5.45	2.51	0.9	2.68	0.1	0	0.67	0	0
113	L	167	5.52	2.11	0.97	2.04	0.03	0	0.67	0	0
114	Y	168	3.06	0.03	0.85	1.69	0.15	0	0.67	0	0
115	H	169	2.94	1.03	0.17	5.32	0.83	1.41	0.25	0	0
116	S	170	5.28	1.34	0.7	8.85	0.3	0.08	0.59	0	0
117	E	171	3.6	0.27	0.8	1.82	0.2	0	0.67	0	0
118	A	172	3.04	2.25	0.89	3.73	0.11	0.02	0.63	0	0
119	F	173	3.4	0.47	0.41	6.17	0.59	0.88	0.34	1	0
120	T	174	3.22	0.11	0	3.35	1	0.03	0.62	14	0
121	V	175	4.28	2.85	0.88	2.81	0.12	0	0.67	0	0
122	N	176	4.18	1.16	1	1.84	0	0	0.67	0	0
123	F	177	6.84	0.06	0.94	2.05	0.06	0	0.67	0	0
124	G	178	2.79	1.42	0.37	5.98	0.63	1.76	0.21	0	0
125	D	179	3.65	0.92	0.7	6.54	0.3	0.14	0.55	0	0
126	T	180	5.88	2.32	0.93	2.36	0.07	0	0.67	0	0
127	E	181	5.13	3.41	0.83	3.42	0.17	0	0.67	0	0
128	E	182	3.91	2.8	0.89	3.31	0.11	0	0.67	0	0
129	A	183	2.21	0	0.63	0.79	0.37	0	0.67	0	0
130	K	184	3.97	1.57	0.56	5.49	0.44	-0.16	0.67	0	0
131	K	185	8.99	1.97	0.89	5.85	0.11	0	0.67	0	0
132	Q	186	4.01	1.1	0.83	3.48	0.17	0	0.67	0	0
133	I	187	2.02	0.14	0.83	1.05	0.17	0	0.67	0	0
134	N	188	6.06	0.09	1	0.28	0	0	0.67	0	0
135	D	189	4.98	3.12	0.86	3.05	0.14	0	0.67	0	0
136	Y	190	9.47	0.23	0.82	4.15	0.18	0	0.67	0	0
137	V	191	3.88	1.18	1	1.69	0	0	0.67	0	0
138	E	192	4.39	1.71	0.94	1.93	0.06	0	0.67	0	0
139	K	193	6.15	1.59	0.87	4.42	0.13	0	0.67	0	0
140	G	194	1.87	0.84	0.88	1.62	0.12	0	0.67	0	0
141	T	195	4.14	0	0.45	0.29	0.55	0	0.67	0	0
142	Q	196	2.37	1.16	0.22	4.71	0.78	1.41	0.25	0	0
143	G	197	3.63	0	0.67	1.84	0.33	0	0.67	0	0
144	K	198	2.4	0.73	1	1.18	0	0	0.67	0	0
145	I	199	6.58	0.27	0.64	0.28	0.36	0	0.67	0	0
146	V	200	4.93	1.73	0.36	9.1	0.64	1.04	0.31	0	0
147	D	201	6.89	2.12	0.89	4.2	0.11	0	0.67	0	0
148	L	202	5.96	1.76	0.74	8.78	0.26	-0.09	0.67	0	0
149	V	203	5.93	1.21	1	1.45	0	0	0.67	0	0
150	K	204	5.98	2.45	0.95	2.18	0.05	0	0.67	0	0
151	E	205	8.33	2.34	0.82	127.12	0.18	10.65	0	3	0
152	L	206	4.48	0.88	1	1.55	0	0	0.67	0	0
153	D	207	5.36	0.38	0.82	5.49	0.18	0	0.65	0	0
154	R	208	1.74	0.43	0.27	17.76	0.73	39.07	0	9	0
155	D	209	5.13	0	0.37	9.17	0.63	3.14	0.1	21	0
156	T	210	2.7	0	0.55	2.02	0.45	0	0.67	0	0
157	V	211	3.68	3.55	0.73	3.45	0.27	0	0.67	0	0
158	F	212	7.72	1.11	0.89	3.17	0.11	0	0.67	0	0
159	A	213	4.24	1.66	0.94	1.87	0.06	0	0.67	0	0
160	L	214	3.51	0	0.83	2.56	0.17	0	0.67	0	0
161	V	215	3.35	1.68	0.96	1.66	0.04	0	0.67	0	0
162	N	216	5.16	0.68	1	1.14	0	0	0.67	0	0
163	Y	217	10	0.42	0.93	2.27	0.07	0	0.67	0	0
164	I	218	4.31	1.13	1	1.69	0	0	0.67	0	0
165	F	219	5.65	1.77	1	2.62	0	0	0.67	0	0
166	F	220	6.79	0	0.88	5.26	0.12	0	0.67	0	0
167	K	221	0.27	0.17	0	2.43	1	13.59	0	3	0
168	G	222	5.58	0.47	0.87	0.6	0.13	0	0.67	0	0
169	K	223	5.11	0	0.4	7.1	0.6	0.72	0.37	25	0
170	W	224	1.97	0	0.91	11.54	0.09	2.83	0.12	10	0
171	E	225	4.65	1.46	0.82	15.15	0.18	0.51	0.43	0	0
172	R	226	6.62	1.07	0.69	8.34	0.31	0.13	0.56	0	0
173	P	227	2.7	0	0.63	10.41	0.37	10.17	0	22	0
174	F	228	11.82	0	0.95	11.91	0.05	-0.26	0.67	7	0
175	E	229	5.3	0	0.22	3.35	0.78	0	0.67	0	0
176	V	230	5.1	2.73	0.41	41.17	0.59	2.96	0.11	0	0
177	K	231	5.06	2.23	0.29	32.06	0.71	4.98	0.04	2	0
178	D	232	9.19	4.4	0.74	66.86	0.26	5.12	0.04	0	0
179	T	233	6.44	0.12	0.84	2.73	0.16	0	0.67	0	0
180	E	234	5.74	2.77	0.12	9.28	0.88	-0.33	0.67	0	0
181	E	235	5.1	1.57	0.86	11.21	0.14	0.18	0.54	0	0
182	E	236	5.45	2.33	0.78	18.91	0.22	3.61	0.08	0	0
183	D	237	7.81	0	0.54	4.32	0.46	0	0.67	0	0
184	F	238	3.89	0	0.99	7.73	0.01	0.08	0.59	1	0
185	H	239	5.81	0.19	0.63	6.06	0.37	0.01	0.65	13	0
186	V	240	1.69	0	0.69	7.98	0.31	6.27	0.02	16	0
187	D	241	4.55	0.56	0.86	9.26	0.14	0.5	0.43	0	0
188	Q	242	5.04	2.22	0.76	26.58	0.24	5.72	0.03	0	0
189	V	243	4	2.28	0.94	127.01	0.06	5.01	0.04	0	0
190	T	244	2.94	0	0.58	4.85	0.42	1.39	0.25	23	0
191	T	245	5.99	0	0.45	6.4	0.55	0.04	0.61	26	0
192	V	246	4.1	0.51	0.88	505.7	0.12	5.26	0.03	1	0
193	K	247	2.99	1.42	0.43	8.81	0.57	1.26	0.27	0	0
194	V	248	3.95	0.02	0.36	0.25	0.64	0	0.67	0	0
195	P	249	3.5	0	0.6	13.05	0.4	12.84	0	25	0
196	M	250	2.53	0.03	0.87	2.4	0.13	0	0.67	0	0
197	M	251	9.86	0.27	0.54	0.28	0.46	0	0.67	0	0
198	K	252	8.8	1.5	0.43	14.84	0.57	1.1	0.3	0	0
199	R	253	4.99	0	0.5	3.9	0.5	0	0.67	0	0
200	L	254	4.7	0	0.26	11.15	0.74	4.67	0.04	21	0
201	G	255	4	0.4	0.76	13.71	0.24	4.91	0.04	7	0
202	M	256	3.92	0.85	0.4	35.03	0.6	17.92	0	8	0
203	F	257	10.83	1.46	1	3.29	0	0	0.67	0	0
204	N	258	6.99	2.91	0.87	141.67	0.13	1.76	0.21	2	0
205	I	259	7.1	5.66	0.84	5.67	0.16	0	0.67	0	0
206	Q	260	7.43	0	0.46	7.84	0.54	0.02	0.63	27	0
207	H	261	3.86	0	0.2	7.34	0.8	3.96	0.06	32	0
208	C	262	7.42	0	0.83	12.22	0.17	1.1	0.3	17	0
209	K	263	6.46	3.16	0.55	40.05	0.45	1.18	0.29	0	0
210	K	264	3.27	2.51	0.86	24.83	0.14	3.01	0.11	0	0
211	L	265	3.51	0	0.67	11.45	0.33	4.49	0.05	17	0
212	S	266	2.05	0.98	0.35	129.64	0.65	9.52	0	4	0
213	S	267	3.55	0.42	0.7	2.69	0.3	0	0.67	0	0
214	W	268	8.54	0.08	0.54	13.74	0.46	0.7	0.38	29	0
215	V	269	1.94	0	0.57	3.33	0.43	0.79	0.36	18	0
216	L	270	3.02	0.92	1	1.34	0	0	0.67	0	0
217	L	271	3.81	3.22	0.77	3.16	0.23	0	0.67	0	0
218	M	272	11.13	2.32	1	2.75	0	0	0.67	0	0
219	K	273	6.78	0.21	0.74	8.3	0.26	0.16	0.55	14	0
220	Y	274	6.19	0	0.79	1.92	0.21	0	0.67	0	0
221	L	275	2.11	0.59	0.24	9.81	0.76	9.08	0	0	0
222	G	276	3.02	0	0.86	2.36	0.14	0	0.67	0	0
223	N	277	5.65	0	0.44	3.72	0.56	0	0.67	0	0
224	A	278	3.42	0.89	0.68	11.27	0.32	1.14	0.29	0	0
225	T	279	5.04	1.86	0.74	73.65	0.26	4.62	0.05	1	0
226	A	280	2.53	0	0.6	3.51	0.4	0.71	0.38	19	0
227	I	281	4.27	2.51	0.88	2.46	0.12	0	0.67	0	0
228	F	282	5.18	0.89	0.94	0.91	0.06	0	0.67	0	0
229	F	283	2.87	1.35	0.94	1.58	0.06	0	0.67	0	0
230	L	284	3.29	0.16	0.87	1.75	0.13	0	0.67	0	0
231	P	285	4.15	0.02	0.96	0.65	0.04	0	0.67	0	0
232	D	286	9.22	0	0.43	1.7	0.57	0	0.67	0	0
233	E	287	4.3	2.86	0.85	3.76	0.15	0	0.67	0	0
234	G	288	3.01	0	0.89	6.35	0.11	2.81	0.12	11	0
235	K	289	3.77	0.28	0.76	2.75	0.24	0	0.67	0	0
236	L	290	3.2	0	0.57	2.97	0.43	0	0.67	0	0
237	Q	291	3.68	2.11	0.19	4.14	0.81	-0.55	0.67	0	0
238	H	292	5.43	1.99	0.96	2.33	0.04	0	0.67	0	0
239	L	293	2.74	1.16	0.74	3.66	0.26	0.05	0.61	0	0
240	E	294	11.15	0	0.83	3.64	0.17	0	0.67	0	0
241	N	295	4.93	3.42	0.86	4.56	0.14	0	0.67	0	0
242	E	296	4.28	0	0.34	8.52	0.66	5.17	0.03	34	0
243	L	297	5.88	0.53	1	1.07	0	0	0.67	0	0
244	T	298	4.4	0.24	0.31	9.19	0.69	4.23	0.06	13	0
245	H	299	4.14	0.55	0.51	17.48	0.49	13.47	0	15	0
246	D	300	3.22	1.33	0.18	7.55	0.82	0.39	0.46	0	0
247	I	301	3.36	0.67	0	7.05	1	4.71	0.04	0	0
248	I	302	6.01	2.24	0.91	2.2	0.09	0	0.67	0	0
249	T	303	6.31	1.26	0.3	15.01	0.7	3.54	0.08	0	0
250	K	304	3.87	2.15	0.74	18.22	0.26	2.59	0.13	0	0
251	F	305	1.93	0.22	0.8	14.68	0.2	7.09	0.01	12	0
252	L	306	3.36	0.88	0	12.71	1	11.08	0	0	0
253	E	307	3.93	0	0.08	4.93	0.92	0.52	0.42	24	0
254	N	308	3.08	0	0.02	11.52	0.98	11.88	0	40	0
255	E	309	11.37	1.8	0.87	10.4	0.13	0	0.67	0	0
256	D	310	2.79	0	0	7.85	1	9.72	0	22	0
257	R	311	2.42	0	0.14	10.48	0.86	17.06	0	25	0
258	R	312	4.76	0.79	0.64	7.19	0.36	0.44	0.45	0	0
259	S	313	3.81	0	0.2	14.74	0.8	14.65	0	26	0
260	A	314	2.44	0.18	0	2.76	1	0.26	0.5	3	0
261	S	315	7.73	3.52	0.6	108.65	0.4	7.89	0.01	1	0
262	L	316	6.34	1.23	1	1.42	0	0	0.67	0	0
263	H	317	19.06	2.41	0.8	9.82	0.2	0	0.67	0	0
264	L	318	4.69	2.39	0.86	2.4	0.14	0	0.67	0	0
265	P	319	2.01	0	1	1.44	0	0	0.67	0	0
266	K	320	3.15	0	0.75	3.42	0.25	0.03	0.62	14	0
267	L	321	7.73	1.08	1	1.95	0	0	0.67	0	0
268	S	322	5.16	0.49	0.71	8.99	0.29	0.25	0.51	1	0
269	I	323	5.54	1.48	1	1.79	0	0	0.67	0	0
270	T	324	2.5	0	0.55	10.33	0.45	18.75	0	26	0
271	G	325	4.6	1.19	0.83	4.63	0.17	-0.01	0.67	0	0
272	T	326	3.54	1.44	0.35	7.81	0.65	-1.58	0.67	0	0
273	Y	327	6.25	0	0.6	5.61	0.4	0	0.67	0	0
274	D	328	7.04	0.12	0.3	3.37	0.7	0	0.67	0	0
275	L	329	4.98	1.11	0.73	1.11	0.27	0	0.67	0	0
276	K	330	4.4	0.5	0.63	8.75	0.37	0.9	0.34	3	0
277	S	331	5.38	2.91	0.78	237.87	0.22	4.2	0.06	1	0
278	V	332	4.93	3.57	0.89	4.09	0.11	0	0.67	0	0
279	L	333	5.08	1.53	0.95	1.58	0.05	0	0.67	0	0
280	G	334	5.85	0	0.29	7.93	0.71	0.8	0.36	21	0
281	Q	335	2.17	1.8	0.8	19.51	0.2	4.94	0.04	0	0
282	L	336	1.84	0.38	0.47	4.84	0.53	0.78	0.36	0	0
283	G	337	4.37	0.03	1	1.07	0	0	0.67	0	0
284	I	338	4.31	1.06	0.87	2.59	0.13	0	0.67	0	0
285	T	339	3.85	0	0.4	5.23	0.6	0.54	0.42	25	0
286	K	340	3.82	0.25	0.4	4.25	0.6	0.04	0.61	7	0
287	V	341	4.07	1.63	0.99	1.52	0.01	0	0.67	0	0
288	F	342	5.81	0.02	1	1.32	0	0	0.67	0	0
289	S	343	4.09	0.79	0.56	13.69	0.44	3.45	0.08	2	0
290	N	344	8.52	1.71	0.88	41.35	0.12	-2.07	0.67	2	0
291	G	345	8	3.53	0.92	3.71	0.08	0	0.67	0	0
292	A	346	3.67	0	0.91	9.83	0.09	2.59	0.13	10	0
293	D	347	6.48	0.33	1	0.53	0	0	0.67	0	0
294	L	348	3.68	0.49	0.83	15.05	0.17	1.5	0.24	1	0
295	S	349	3.88	0.3	0.83	1.43	0.17	0	0.67	0	0
296	G	350	3.85	0.05	0.83	3.27	0.17	0	0.67	0	0
297	V	351	4.44	0	0.53	2.51	0.47	0	0.67	0	0
298	T	352	5.9	0	0.48	3.26	0.52	0	0.67	0	0
299	E	353	4.62	1.57	1	1.53	0	0	0.67	0	0
300	E	354	7.23	1.32	0.52	15.43	0.48	2.08	0.17	2	0
301	A	355	5.1	2.57	0.48	15.49	0.52	1.1	0.3	0	0
302	P	356	4.08	0	0.29	7.24	0.71	3.09	0.1	31	0
303	L	357	2.01	0.58	0.24	6.03	0.76	2.64	0.13	0	0
304	K	358	3.39	0.62	0.62	45.72	0.38	8.31	0.01	3	0
305	L	359	4.17	1.51	0.95	1.98	0.05	0	0.67	0	0
306	S	360	4.34	0	0.78	7.78	0.22	1.75	0.21	20	0
307	K	361	2.94	0.34	0.49	3.13	0.51	-0.23	0.67	0	0
308	A	362	5.41	0.78	0.9	1.08	0.1	0	0.67	0	0
309	V	363	2.98	0.11	0	3.04	1	0.01	0.64	7	0
310	H	364	8.4	0	0.86	2.27	0.14	0	0.67	0	0
311	K	365	3.13	0.5	0.82	9.6	0.18	1.65	0.22	2	0
312	A	366	5.3	0	0.56	1.03	0.44	0	0.67	0	0
313	V	367	1.82	1.3	0.79	34.41	0.21	10.56	0	2	0
314	L	368	2.64	0.35	0.66	2.28	0.34	0	0.67	0	0
315	T	369	3.86	2.96	0.86	2.92	0.14	0	0.67	0	0
316	I	370	5.14	1.46	0.97	1.49	0.03	0	0.67	0	0
317	D	371	2.46	1.13	0.93	1.36	0.07	0	0.67	0	0
318	E	372	2.39	0	0.85	3.43	0.15	0.37	0.47	10	0
319	K	373	3.56	2.72	0.94	2.8	0.06	0	0.67	0	0
320	G	374	2.89	0	0.82	2.76	0.18	0	0.67	0	0
321	T	375	6.96	0.35	0.97	12.08	0.03	0.29	0.49	1	0
322	E	376	4.11	0.22	0.84	5.71	0.16	0.36	0.47	6	0
323	A	377	4.64	0	0.77	3.44	0.23	0	0.67	0	0
324	A	378	4.54	0.79	0.85	12.35	0.15	0.58	0.41	0	0
325	G	379	4.16	1.14	0.95	1.55	0.05	0	0.67	0	0
326	A	380	3.04	1.41	0.74	9.46	0.26	1	0.32	0	0
327	M	381	6.18	0	0.72	6.66	0.28	0.04	0.61	23	0
328	F	382	9.43	3.29	0.89	7.31	0.11	0	0.67	0	0
329	L	383	6.29	3.61	0.83	5.12	0.17	0	0.67	0	0
330	E	384	5.07	0	0.58	4.16	0.42	0	0.67	0	0
331	A	385	7.73	3.02	0.53	1871.03	0.47	37.43	0	4	0
332	I	386	9.01	2.98	0.73	44.64	0.27	3.63	0.08	1	0
333	P	387	6.57	0.45	0.59	44.18	0.41	25.48	0	13	0
334	M	388	2.41	0.24	0.59	155.75	0.41	29.21	0	24	0
335	S	389	3.69	0.66	0.49	16.29	0.51	5.58	0.03	3	0
336	-		1.3	0.67	0.54	253.36	0.46	10.96	0	2	0
337	-		5.02	2.8	0	10.09	1	0.21	0.52	0	0
338	-		2.39	0	0	7.97	1	4.41	0.05	3	0
339	I	390	4.07	4.07	0.8	32.16	0.2	7.33	0.01	0	0
340	P	391	5.1	0.21	0.89	282.14	0.11	6.1	0.02	5	0
341	P	392	5.4	3.15	0.23	111.8	0.77	13.45	0	2	0
342	E	393	9.81	5.04	0.29	27577.8	0.71	-5.57	0.67	0	0
343	V	394	6.01	1.54	0.9	3.87	0.1	0	0.67	0	0
344	K	395	4.46	2.71	0.56	65.73	0.44	9.73	0	1	0
345	F	396	7.74	1.02	0.99	30.17	0.01	0.5	0.43	0	0
346	N	397	3.72	0.23	0.79	2.17	0.21	0	0.67	0	0
347	K	398	11.99	0.5	0.88	37.74	0.12	2.68	0.13	2	0
348	P	399	3.8	0	0.95	6.87	0.05	0.35	0.47	5	0
349	F	400	4.57	0	0.97	9.72	0.03	0.57	0.41	3	0
350	V	401	6.01	0.43	0.64	12.14	0.36	0.75	0.37	3	0
351	F	402	5.63	2.56	0.67	8.61	0.33	-0.01	0.67	0	0
352	L	403	6.95	3.24	0.8	3.35	0.2	0	0.67	0	0
353	M	404	3.86	0.54	0.84	6.38	0.16	0.28	0.5	1	0
354	I	405	2.88	0.1	0	5.4	1	5.07	0.04	10	0
355	E	406	5.67	0.95	0.75	21.02	0.25	4.28	0.05	5	0
356	Q	407	3.66	1.71	0.14	9.26	0.86	2.08	0.17	0	0
357	N	408	8.84	4.76	0.17	10.72	0.83	-2.28	0.67	0	0
358	T	409	4.17	0.66	0.69	2.53	0.31	0	0.67	0	0
359	K	410	4.28	3.41	0.87	3.42	0.13	0	0.67	0	0
360	S	411	7.85	0.67	0.66	10.13	0.34	0.26	0.5	1	0
361	P	412	6.34	0	0.45	3.42	0.55	0	0.67	0	0
362	L	413	2.5	0	0.76	3.24	0.24	0.16	0.55	12	0
363	F	414	5.59	0	0.81	1.2	0.19	0	0.67	0	0
364	M	415	5.66	0	0.37	3.84	0.63	0	0.67	0	0
365	G	416	3.1	0.1	0.87	5.16	0.13	0.42	0.45	1	0
366	K	417	2.67	0.59	0.8	0.87	0.2	0	0.67	0	0
367	V	418	5.06	0.75	1	2.61	0	0	0.67	0	0
368	V	419	4.03	2.65	0.85	3.5	0.15	0	0.67	0	0
369	N	420	6.36	0.58	1	1.31	0	0	0.67	0	0
370	P	421	3.28	0	0.99	1.81	0.01	0	0.67	0	0
