# Supplementary material for: Tandem Duplication of Serpin Genes Yields Functional Variation and Snake Venom Inhibitors
Source: Mol Biol Evol. 2025 Nov 11;42(11):msaf290. doi: 10.1093/molbev/msaf290 (PMC12646145; doi:10.1093/molbev/msaf290)
Supplement: msaf290_Supplementary_Data [file msaf290_supplementary_data.zip › SupplementalTableS5.xlsx]

## Sheet: Sheet1
Supplemental Table S5: Results of HYPHY MEME analysis of SERPINA3-like genes. The codon number is basted on the trimmed fasta alignment and does not reflect the complete coding sequence.
Human_A1ACT_Seq	AlphaFold2_AF-P01011-F1_Position	▴Codon	α	β1	p1	β+	p+	LRT	p-value	# branches under selection	q
G	48	1	0	0	1	0	0	0	1	0	1
L	49	2	7.538	3.117	0	2.927	1	0	0.667	0	1
A	50	3	7.049	2.535	0	2.525	1	0	0.667	0	1
S	51	4	3.734	0	0	9.47	1	1.278	0.271	5	1
A	52	5	6.432	0	0	18.701	1	1.6	0.226	11	1
N	53	6	6.666	0.302	0	0.766	1	0	0.667	0	1
V	54	7	4.89	1.859	0	5.722	1	-0.003	0.667	0	1
D	55	8	1.644	1.239	0	1.191	1	0	0.667	0	1
F	56	9	11.589	0	0	0.493	1	0	0.667	0	1
A	57	10	3.535	0	0	4.786	1	0	0.667	6	1
F	58	11	2.645	1.032	0	1.221	1	0	0.667	0	1
S	59	12	6.766	0	0	10.078	1	0.202	0.528	6	1
L	60	13	5.334	0.714	0	0.716	1	0	0.667	0	1
Y	61	14	3.592	0	0	0.593	1	0	0.667	0	1
K	62	15	3.048	0.317	0	0.561	1	0	0.667	0	1
Q	63	16	4.374	3.254	0	3.342	1	0	0.667	0	1
L	64	17	8.791	1.142	0	1.237	1	0	0.667	0	1
V	65	18	1.599	0.82	0	4.139	1	0.475	0.436	0	1
L	66	19	3.421	1.802	0	9.842	1	0.844	0.348	0	1
K	67	20	2.129	0	0	4.363	1	0.666	0.387	4	1
A	68	21	5.319	3.963	0	4.283	1	0	0.667	0	1
P	69	22	2.045	1.14	0	264.973	1	6.341	0.019	1	0.305
D	70	23	5.545	4.552	0	4.493	1	0	0.667	0	1
K	71	24	1.939	1.483	0	3.084	1	0.038	0.614	0	1
N	72	25	7.802	0	0	1.544	1	0	0.667	0	1
V	73	26	8.332	0.473	0	6.789	1	0	0.667	0	1
I	74	27	2.889	1.437	0	1.31	1	0	0.667	0	1
F	75	28	2.909	0	0	11.502	1	0.534	0.42	2	1
S	76	29	2.956	0	0	0.5	1	0	0.667	0	1
P	77	30	10.196	0	0	4.79	1	0	0.667	0	1
L	78	31	3.605	0	0	5.6	1	0.231	0.516	3	1
S	79	32	5.909	0	0	1.943	1	0	0.667	0	1
I	80	33	2.24	0	0	5.566	1	0.305	0.489	5	1
S	81	34	4.003	1.457	0	1.515	1	0	0.667	0	1
T	82	35	9.899	0	0	35.164	1	3.187	0.097	7	0.702
A	83	36	4.85	0	0	4.747	1	0	0.667	0	1
L	84	37	3.45	0.533	0	0.658	1	0	0.667	0	1
A	85	38	2.679	0	0	16.62	1	2.607	0.132	5	0.839
F	86	39	9.26	1.356	0	148.857	1	2.398	0.147	1	0.877
L	87	40	5.454	0	0	6.7	1	0.007	0.646	5	1
S	88	41	10.553	0.934	0	1.007	1	0	0.667	0	1
L	89	42	2.082	0	0	0.177	1	0	0.667	0	1
G	90	43	2.617	0	0	0.448	1	0	0.667	0	1
A	91	44	2.399	0.176	0	0.223	1	0	0.667	0	1
H	92	45	6.397	0	0	15.839	1	1.698	0.215	2	1
N	93	46	3.599	0	0	12.629	1	4.895	0.04	9	0.421
T	94	47	1.649	0.048	0	3.967	1	1.512	0.238	0	1
T	95	48	7.623	0.581	0	0.655	1	0	0.667	0	1
L	96	49	4.677	2.992	0	2.924	1	0	0.667	0	1
T	97	50	9.017	3.009	0	3.099	1	0	0.667	0	1
E	98	51	5.949	0.379	0	1.297	1	0	0.667	0	1
I	99	52	5.018	1.146	0	1.495	1	0	0.667	0	1
L	100	53	3.657	0.408	0	0.972	1	0	0.667	0	1
K	101	54	1.085	0	0	3.217	1	1.451	0.246	3	1
G	102	55	3.791	0.666	0	0.65	1	0	0.667	0	1
L	103	56	5.207	0.232	0	1.052	1	0	0.667	0	1
K	104	57	4.693	0.42	0	6.031	1	0.011	0.639	0	1
F	105	58	5.605	0.581	0	1.021	1	0	0.667	0	1
N	106	59	3.331	0.333	0	0.319	1	0	0.667	0	1
L	107	60	2.053	1.271	0	1.283	1	0	0.667	0	1
T	108	61	5.041	0.574	0	1.509	1	0	0.667	0	1
E	109	62	2.97	0	0	6.401	1	0.426	0.451	3	1
T	110	63	4.099	1.825	0	1.781	1	0	0.667	0	1
S	111	64	4.943	3.276	0	5.838	1	0.004	0.652	0	1
E	112	65	8.772	0	0	9.517	1	0.005	0.649	2	1
A	113	66	3.502	0.182	0	6.406	1	1.789	0.204	1	0.981
E	114	67	3.448	2.006	0	1.759	1	0	0.667	0	1
I	115	68	10.278	0.543	0	0.573	1	0	0.667	0	1
H	116	69	3.748	0	0	0.513	1	0	0.667	0	1
Q	117	70	3.871	0.304	0	5.186	1	0.253	0.508	0	1
S	118	71	10.107	0	0	10.534	1	0.002	0.655	5	1
F	119	72	3.471	0.767	0	0.768	1	0	0.667	0	1
Q	120	73	5.538	0.584	0	4.332	1	0	0.667	0	1
H	121	74	10.154	0	0	5.847	1	0	0.667	0	1
L	122	75	10.089	0.503	0	1.742	1	0	0.667	0	1
L	123	76	3.661	0.507	0	0.539	1	0	0.667	0	1
R	124	77	8.245	4.816	0	9.246	1	-0.372	0.667	0	1
T	125	78	5.374	4.125	0	4.124	1	0	0.667	0	1
L	126	79	4.454	0	0	6.479	1	0.14	0.555	5	1
N	127	80	18.404	4.014	0	3.902	1	0	0.667	0	1
Q	128	81	6.512	3.298	0	3.209	1	0	0.667	0	1
S	129	82	0.704	0	0	2.82	1	2.079	0.175	5	0.922
S	130	83	8.373	2.037	0	102.84	1	4.313	0.054	2	0.497
D	131	84	16.849	4.87	0	4.969	1	0	0.667	0	1
E	132	85	4.155	3.75	0	3.628	1	0	0.667	0	1
L	133	86	3.815	1.595	0	23.397	1	0.216	0.522	0	1
Q	134	87	3.89	1.591	0	1.499	1	0	0.667	0	1
L	135	88	4.836	1.669	0	1.591	1	0	0.667	0	1
S	136	89	8.741	2.817	0	4.269	1	0	0.667	0	1
M	137	90	1.993	0.083	0	3.254	1	0.696	0.38	0	1
G	138	91	4.309	0.463	0	0.542	1	0	0.667	0	1
N	139	92	14.566	0	0	4.276	1	0	0.667	0	1
A	140	93	3.215	0	0	18.247	1	2.646	0.129	8	0.836
M	141	94	3.666	2.456	0	2.278	1	0	0.667	0	1
F	142	95	12.137	0	0	4.921	1	0	0.667	0	1
V	143	96	2.862	0.098	0	2.843	1	0	0.667	0	1
K	144	97	3.369	0	0	9.576	1	1.417	0.251	6	1
E	145	98	5.442	0.527	0	2.862	1	0	0.667	0	1
Q	146	99	6.622	3.531	0	18.713	1	1.217	0.281	0	1
L	147	100	4.637	1.366	0	178.835	1	2.149	0.168	1	0.928
S	148	101	3.216	2.939	0	3.104	1	0	0.667	0	1
L	149	102	6.897	1.453	0	1.375	1	0	0.667	0	1
L	150	103	4.113	0.844	0	1.131	1	0	0.667	0	1
D	151	104	1.314	0.089	0	4.208	1	2.567	0.134	1	0.828
R	152	105	9.524	0	0	6.509	1	0	0.667	0	1
F	153	106	3.263	0	0	0.546	1	0	0.667	0	1
T	154	107	4.878	4.878	0	1876.53	1	7.179	0.012	1	0.228
E	155	108	5.048	1.627	0	1.563	1	0	0.667	0	1
D	156	109	12.729	0	0	5.973	1	0	0.667	0	1
A	157	110	1.739	0.768	0	25.607	1	3.291	0.092	1	0.706
K	158	111	6.809	1.997	0	15.52	1	-0.071	0.667	0	1
R	159	112	0	0	1	0	0	0	1	0	1
L	160	113	1.973	0	0	6.552	1	0.873	0.342	3	1
Y	161	114	7.415	0.352	0	0.556	1	0	0.667	0	1
G	162	115	4.048	2.439	0	5.59	1	0.042	0.61	0	1
S	163	116	6.071	1.128	0	1.022	1	0	0.667	0	1
E	164	117	4.951	0.055	0	4.309	1	0	0.667	0	1
A	165	118	2.711	1.708	0	1.722	1	0	0.667	0	1
F	166	119	8.05	1.15	0	2884.28	1	3.646	0.076	1	0.64
A	167	120	2.592	1.995	0	244.444	1	18.975	0	3	0.003
T	168	121	11.678	1.366	0	4.466	1	0	0.667	0	1
D	169	122	4.836	1.746	0	1.773	1	0	0.667	0	1
F	170	123	6.23	0	0	0.315	1	0	0.667	0	1
Q	171	124	0.614	0.305	0	6.522	1	1.757	0.208	1	0.986
D	172	125	6.988	0.671	0	15.674	1	0.286	0.496	1	1
S	173	126	3.365	2.898	0	160.424	1	2.833	0.117	1	0.771
A	174	127	6.172	1.1	0	16.343	1	1.873	0.195	0	0.976
A	175	128	8.958	2.322	0	2.34	1	0	0.667	0	0.999
A	176	129	2.565	0	0	11.844	1	0.85	0.347	5	1
K	177	130	3.191	0	0	9.052	1	1.962	0.186	3	0.955
K	178	131	3.326	0.888	0	12.734	1	1.151	0.291	0	1
L	179	132	1.88	0	0	6.039	1	1.561	0.231	6	1
I	180	133	3.719	0	0	1.467	1	0	0.667	0	0.995
N	181	134	4.834	0	0	0.57	1	0	0.667	0	0.991
D	182	135	2.128	0.108	0	3.813	1	0.233	0.515	3	1
Y	183	136	5.892	0.341	0	1.003	1	0	0.667	0	0.987
V	184	137	0.752	0.29	0	0.339	1	0	0.667	0	0.983
K	185	138	4.805	3.461	0	3.514	1	0	0.667	0	0.979
N	186	139	5.001	2.092	0	30.236	1	-0.093	0.667	0	0.975
G	187	140	1.712	0.723	0	75.542	1	4.844	0.041	1	0.42
T	188	141	7.403	0.414	0	0.872	1	0	0.667	0	0.971
R	189	142	3.649	0.302	0	3.857	1	0.011	0.639	0	1
G	190	143	3.456	0	0	1.258	1	0	0.667	0	0.967
K	191	144	3.052	0.908	0	0.88	1	0	0.667	0	0.964
I	192	145	6.62	0	0	0.692	1	0	0.667	0	0.96
T	193	146	3.557	0	0	21.188	1	8.382	0.007	8	0.146
D	194	147	2.359	0.168	0	2.978	1	0.147	0.551	0	1
L	195	148	5.73	0.162	0	0.678	1	0	0.667	0	0.956
I	196	149	2.94	2.741	0	2.516	1	0	0.667	0	0.952
K	197	150	1.718	0	0	6.774	1	3.264	0.093	8	0.702
D	198	151	8.633	4.367	0	4.298	1	0	0.667	0	0.949
L	199	152	3.603	1.386	0	1.343	1	0	0.667	0	0.945
D	200	153	4.671	0	0	9.494	1	0.986	0.32	7	1
S	201	154	11.55	0	0	15.816	1	0.318	0.485	8	1
Q	202	155	7.966	5.342	0	3689.56	1	5.526	0.029	2	0.394
T	203	156	3.939	0	0	4.187	1	0.01	0.641	5	1
M	204	157	6.466	0	0	15.472	1	1.241	0.277	2	1
M	205	158	14.811	0.441	0	6.847	1	0	0.667	0	0.941
V	206	159	7.967	1.222	0	1.117	1	0	0.667	0	0.938
L	207	160	3.462	1.113	0	1.323	1	0	0.667	0	0.934
V	208	161	2.144	0	0	5.922	1	0.608	0.401	5	1
N	209	162	7.186	0	0	1.077	1	0	0.667	0	0.931
Y	210	163	13.265	0.03	0	7.547	1	0	0.667	0	0.927
I	211	164	4.987	0	0	8.773	1	0.338	0.478	5	1
F	212	165	6.492	0.425	0	11.357	1	0.31	0.487	2	1
F	213	166	1.594	0	0	0.979	1	0	0.667	0	0.924
K	214	167	0	0	0	2.427	1	5.121	0.035	6	0.423
A	215	168	5.22	0.621	0	1.161	1	0	0.667	0	0.92
K	216	169	4.64	1.111	0	11.518	1	0.401	0.458	1	1
W	217	170	0	0	1	0	0	0	1	0	1
E	218	171	1.574	0.035	0	4.771	1	2.118	0.171	2	0.93
M	219	172	13.516	2.828	0	636.361	1	3.394	0.087	2	0.683
P	220	173	5.848	1.54	0	1.647	1	0	0.667	0	0.917
F	221	174	0.556	0	0	0.074	1	0	0.667	0	0.914
D	222	175	14.276	0.583	0	5.517	1	0	0.667	0	0.91
P	223	176	5.152	0	0	12.92	1	0.994	0.319	4	1
Q	224	177	5.339	0	0	14.961	1	3.573	0.079	9	0.636
D	225	178	20.92	2.069	0	596.537	1	8.693	0.006	3	0.141
T	226	179	5.139	0	0	2.62	1	0	0.667	0	0.907
H	227	180	20.874	2.05	0	41.456	1	0.738	0.371	0	1
Q	228	181	5.176	2.722	0	12.217	1	0.687	0.382	0	1
S	229	182	5.586	1.097	0	63.263	1	5.041	0.037	2	0.427
R	230	183	3.254	0	0	12.361	1	2.88	0.114	5	0.765
F	231	184	3.635	0	0	0.6	1	0	0.667	0	0.904
Y	232	185	7.906	1.872	0	60.531	1	2.315	0.154	2	0.902
L	233	186	1.058	0	0	16.36	1	9.421	0.004	8	0.133
S	234	187	11.543	0	0	12.952	1	0.028	0.621	8	1
K	235	188	3.31	0.106	0	5.508	1	0.69	0.382	1	1
K	236	189	1.629	0.037	0	5.289	1	1.447	0.247	4	1
K	237	190	6.455	4.575	0	0.001	1	0	0.667	0	0.9
W	238	191	6.41	3.676	0	3.46	1	0	0.667	0	0.897
V	239	192	1.579	0	0	0.271	1	0	0.667	0	0.894
M	240	193	7.326	3.167	0	349.727	1	2.083	0.174	1	0.934
V	241	194	3.943	0	0	0.642	1	0	0.667	0	0.89
P	242	195	3.198	0.438	0	2.676	1	0	0.667	0	0.887
M	243	196	7904.89	0	0	0.487	1	0	0.667	0	0.884
M	244	197	0	0	1	0	0	0	1	0	1
S	245	198	6.648	0	0	12.617	1	1.1	0.3	7	1
L	246	199	3.147	3.147	0	21.857	1	5.518	0.029	0	0.382
H	247	200	3.647	2.771	0	17.573	1	1.626	0.223	0	1
H	248	201	8.682	5.574	0	235.531	1	6.701	0.016	0	0.277
L	249	202	3.586	0	0	4.198	1	0.018	0.631	5	1
T	250	203	6.766	2.087	0	190.128	1	8.556	0.006	3	0.141
I	251	204	2.65	2.629	0	131.152	1	2.593	0.133	1	0.831
P	252	205	3.164	0	0	5.607	1	0.371	0.467	2	1
Y	253	206	2.606	0.026	0	5.359	1	0.154	0.548	3	1
-	254
F	255	207	3.585	0	0	10.067	1	0.694	0.381	5	1
D	256	208	3.015	0	0	0.509	1	0	0.667	0	0.881
E	257	209	2.561	0	0	10.977	1	2.944	0.11	10	0.754
E	258	210	3.473	1.377	0	1.379	1	0	0.667	0	0.878
L	259	211	4.791	0.66	0	0.677	1	0	0.667	0	0.875
S	260	212	1.036	0.648	0	20.104	1	12.079	0.001	4	0.047
C	261	213	4.889	0.254	0	0.614	1	0	0.667	0	0.872
T	262	214	3.275	0	0	82.562	1	12.91	0.001	4	0.042
V	263	215	3.161	0	0	15.133	1	1.672	0.218	2	1
V	264	216	2.315	0.192	0	2.602	1	0.037	0.614	0	1
E	265	217	7.741	0.626	0	0.574	1	0	0.667	0	0.869
L	266	218	1.955	0.053	0	1.915	1	0	0.667	0	0.865
K	267	219	3.897	1.406	0	27.952	1	0.943	0.328	0	1
Y	268	220	1.103	0	0	0.182	1	0	0.667	0	0.862
T	269	221	1.947	1.947	0	49.431	1	3.921	0.066	1	0.567
G	270	222	3.784	0.502	0	0.617	1	0	0.667	0	0.859
N	271	223	4.635	0	0	6.823	1	0.224	0.519	6	1
A	272	224	2.599	0	0	3.346	1	0.047	0.607	4	1
S	273	225	27.413	0	0	18.172	1	0	0.667	0	0.856
A	274	226	4.674	0	0	15.221	1	1.652	0.22	7	1
L	275	227	1.94	1.208	0	1.524	1	0	0.667	0	0.854
F	276	228	8.13	0.964	0	0.969	1	0	0.667	0	0.851
I	277	229	3.147	0.116	0	1.98	1	0	0.667	0	0.848
L	278	230	1.747	0	0	1.92	1	0.002	0.655	0	1
P	279	231	4.633	0	0	0.42	1	0	0.667	0	0.845
D	280	232	12.7	0	0	5.497	1	0	0.667	0	0.842
Q	281	233	13.929	1.401	0	14.463	1	-0.05	0.667	0	0.839
D	282	234	1.207	0.383	0	0.399	1	0	0.667	0	0.836
K	283	235	5.264	2.507	0	2.909	1	0	0.667	0	0.833
M	284	236	5.195	0.522	0	0.467	1	0	0.667	0	0.831
E	285	237	5.965	2.811	0	2.331	1	0	0.667	0	0.828
E	286	238	7.814	1.231	0	4.501	1	0	0.667	0	0.825
V	287	239	1.771	0	0	1.823	1	-0.023	0.667	2	0.822
E	288	240	1.772	0	0	0.306	1	0	0.667	0	0.819
A	289	241	2.182	0.947	0	0.996	1	0	0.667	0	0.817
M	290	242	2.622	0	0	11.249	1	2.507	0.139	4	0.841
L	291	243	3.219	0	0	0.283	1	0	0.667	0	0.814
L	292	244	2.071	0	0	12.168	1	3.979	0.064	5	0.577
P	293	245	2.699	0	0	6.044	1	0.886	0.339	3	1
E	294	246	2.013	1.496	0	2.533	1	-0.019	0.667	0	0.811
T	295	247	6.026	0	0	4.358	1	0	0.667	0	0.809
L	296	248	1.908	0.808	0	0.83	1	0	0.667	0	0.806
K	297	249	3.255	0.429	0	3.761	1	-0.051	0.667	0	0.803
R	298	250	5.392	0	0	10.123	1	0.656	0.389	4	1
W	299	251	0	0	1	0	0	0	1	0	1
R	300	252	1.918	1.406	0	4.158	1	0.244	0.511	0	1
D	301	253	5.081	4.751	0	4.72	1	0	0.667	0	0.801
S	302	254	2.568	0	0	5.835	1	0.867	0.343	5	1
L	303	255	4.216	1.579	0	1.568	1	0	0.667	0	0.798
E	304	256	6.328	2.237	0	131.686	1	5.804	0.025	2	0.369
F	305	257	1.331	0.642	0	24.374	1	3.111	0.101	1	0.717
R	306	258	4.268	1.284	0	1.287	1	0	0.667	0	0.796
-	307
I	308	259	11.292	0.6	0	397.299	1	3.977	0.064	2	0.564
G	309	260	3.022	0.386	0	18.413	1	5.849	0.024	3	0.376
E	310	261	4.272	0	0	44.333	1	8.81	0.005	8	0.142
L	311	262	5.125	0.378	0	0.448	1	0	0.667	0	0.793
Y	312	263	4.12	0	0	7.815	1	0.95	0.327	7	1
L	313	264	2.471	2.239	0	2.316	1	0	0.667	0	0.791
P	314	265	2.64	0	0	0.451	1	0	0.667	0	0.788
K	315	266	3.826	0	0	7.924	1	0.186	0.534	6	1
F	316	267	5.131	0.295	0	0.38	1	0	0.667	0	0.786
S	317	268	1.12	0	0	13.565	1	0.38	0.464	0	1
I	318	269	6.313	0.005	0	7.475	1	-0.056	0.667	5	0.783
S	319	270	4.061	0	0	36.413	1	7.58	0.01	5	0.207
R	320	271	6.793	0	0	11.607	1	0.644	0.392	10	1
D	321	272	3.276	1.623	0	10.26	1	-0.321	0.667	0	0.781
Y	322	273	5.799	0	0	36.027	1	5.451	0.03	5	0.381
N	323	274	10.284	5.132	0	5.283	1	0	0.667	0	0.778
L	324	275	2.509	0	0	42.176	1	3.221	0.095	2	0.704
N	325	276	4.359	4.263	0	4.444	1	-0.001	0.667	0	0.776
D	326	277	11.532	7.026	0	4.936	1	0	0.667	0	0.773
I	327	278	7.007	0	0	16.706	1	1.444	0.247	9	1
L	328	279	1.833	0	0	1.782	1	0	0.667	0	0.771
L	329	280	3.337	2.219	0	74.986	1	2.22	0.162	1	0.906
Q	330	281	5.394	2.494	0	2.565	1	0	0.667	0	0.768
L	331	282	1.013	0.074	0	1.348	1	0.17	0.541	0	1
G	332	283	3.896	0	0	41.601	1	1.518	0.237	1	1
I	333	284	9.558	0.909	0	0.923	1	0	0.667	0	0.766
E	334	285	5.87	4.046	0	4.068	1	0	0.667	0	0.764
E	335	286	1.928	0	0	3.154	1	0.204	0.526	4	1
A	336	287	3.888	3.072	0	4.656	1	-0.024	0.667	0	0.761
F	337	288	5.227	0	0	0.806	1	0	0.667	0	0.759
T	338	289	1.765	0.44	0	5.458	1	0.837	0.349	1	1
S	339	290	2.179	1.702	0	229.36	1	10.859	0.002	2	0.07
K	340	291	5.625	3.522	0	3.311	1	0	0.667	0	0.757
A	341	292	2.905	0.311	0	0.255	1	0	0.667	0	0.754
D	342	293	10.306	0	0	1.484	1	0	0.667	0	0.752
L	343	294	3.843	0.47	0	0.44	1	0	0.667	0	0.75
S	344	295	2.24	0	0	64.799	1	15.554	0	3	0.013
G	345	296	4.711	0.298	0	4.816	1	-0.073	0.667	0	0.747
I	346	297	3.502	0	0	2.054	1	0	0.667	0	0.745
T	347	298	1.086	0	0	10.193	1	4.391	0.052	4	0.49
G	348	299	4.173	0.628	0	65.084	1	1.79	0.204	2	0.994
A	349	300	4.87	0.302	0	8.885	1	1.962	0.186	0	0.942
R	350	301	3.613	1.8	0	34.118	1	3.607	0.078	2	0.638
N	351	302	29.063	3.704	0	12.624	1	0	0.667	0	0.743
L	352	303	3.885	0.412	0	2.707	1	0	0.667	0	0.741
A	353	304	4.824	2.163	0	72.384	1	9.081	0.005	1	0.144
V	354	305	7.283	0	0	21.581	1	1.157	0.29	5	1
S	355	306	1.555	0.137	0	0.334	1	0	0.667	0	0.739
Q	356	307	2.524	1.354	0	7.357	1	-0.209	0.667	0	0.736
V	357	308	1.855	1.575	0	1.691	1	0	0.667	0	0.734
V	358	309	1.895	1.838	0	1.788	1	0	0.667	0	0.732
H	359	310	7.765	0.024	0	1.397	1	0	0.667	0	0.73
K	360	311	8.932	0.025	0	8.265	1	0	0.667	0	0.728
A	361	312	3.633	0.569	0	2.39	1	0	0.667	0	0.725
V	362	313	2.621	2.068	0	2.017	1	0	0.667	0	0.723
L	363	314	4.671	0.411	0	0.572	1	0	0.667	0	0.721
D	364	315	22.53	0.399	0	4.434	1	0	0.667	0	0.719
V	365	316	4.279	0.488	0	0.522	1	0	0.667	0	0.717
F	366	317	2.24	0	0	4.591	1	1.148	0.292	7	1
E	367	318	1.484	0	0	0.254	1	0	0.667	0	0.715
E	368	319	0	0	1	0	0	0	1	0	1
G	369	320	0.81	0	0	4.285	1	1.415	0.251	1	1
T	370	321	1.236	0.077	0	0.206	1	0	0.667	0	0.713
E	371	322	0.513	0	0	0.065	1	0	0.667	0	0.711
A	372	323	2.024	0.439	0	0.643	1	0	0.667	0	0.709
S	373	324	3.188	0.392	0	7.181	1	0.268	0.502	0	1
A	374	325	3.734	0.273	0	0.307	1	0	0.667	0	0.707
A	375	326	1.704	1.09	0	1.059	1	0	0.667	0	0.705
T	376	327	4.128	0.276	0	0.929	1	0	0.667	0	0.703
A	377	328	1.756	1.41	0	2.235	1	-0.008	0.667	0	0.701
V	378	329	3.049	2.821	0	693.426	1	4.392	0.052	1	0.503
K	379	330	1.641	0	0	13.894	1	11.065	0.002	10	0.07
I	380	331	4.199	2.069	0	35.727	1	9	0.005	0	0.139
T	381	332	6.286	0	0	12.912	1	4.486	0.049	8	0.492
L	382	333	2.484	2.315	0	87.144	1	22.066	0	5	0.002
L	383	334	7.413	0	0	14.943	1	1.302	0.267	8	1
S	384	335	2.762	1.286	0	82.465	1	7.531	0.01	2	0.201
-	385	336	1.229	0	0	44.915	1	21.54	0	2	0.002
-	386	337	0.581	0.356	0	67.576	1	21.479	0	1	0.001
V	387	338	6.737	4.711	0	31.058	1	2.288	0.156	0	0.901
E	388	339	49.579	0	0	15.311	1	0	0.667	0	0.699
T	389	340	6.969	0.754	0	36.395	1	4.963	0.038	3	0.418
R	390	341	6.893	0.682	0	8.973	1	0.348	0.475	1	1
T	391	342	2.639	0.106	0	7.693	1	5.154	0.035	1	0.43
-	392
V	393	343	3.322	1.779	0	8.258	1	-0.227	0.667	0	0.697
R	394	344	2.089	0	0	7.351	1	6.548	0.017	10	0.286
F	395	345	5.186	1.199	0	1.208	1	0	0.667	0	0.695
N	396	346	1.322	0.65	0	4.713	1	0.886	0.339	0	1
R	397	347	4.258	0.384	0	6.55	1	0.351	0.474	1	1
P	398	348	1.68	0	0	4.165	1	0.704	0.378	6	1
F	399	349	4.58	0	0	0.242	1	0	0.667	0	0.693
L	400	350	1.703	0	0	3.102	1	-0.143	0.667	1	0.691
M	401	351	6.417	1.623	0	7.206	1	-0.209	0.667	0	0.689
I	402	352	2.346	0.087	0	3.063	1	0.372	0.467	1	1
I	403	353	4.252	0.265	0	3.947	1	0	0.667	0	0.687
V	404	354	2.53	0.09	0	3.739	1	0.847	0.347	2	1
P	405	355	1.598	0	0	8.084	1	5.004	0.038	5	0.422
T	406	356	0.117	0	0	4.202	1	12.67	0.001	7	0.04
D	407	357	2.486	0	0	3.486	1	0.2	0.528	8	1
T	408	358	2.42	0	0	9.338	1	2.266	0.158	4	0.898
Q	409	359	4.43	0.689	0	15.145	1	2.059	0.176	4	0.919
N	410	360	1.467	0.098	0	2.633	1	1.214	0.281	2	1
I	411	361	2.632	0.698	0	65.761	1	5.661	0.027	3	0.382
F	412	362	1.433	0	0	4.703	1	1.82	0.201	8	0.991
F	413	363	3.183	0.092	0	1.309	1	0	0.667	0	0.685
M	414	364	3.431	0	0	4.247	1	0.053	0.603	11	1
S	415	365	3.944	1.018	0	1.067	1	0	0.667	0	0.683
K	416	366	3.56	0.253	0	0.381	1	0	0.667	0	0.681
V	417	367	4.344	1.461	0	1.447	1	0	0.667	0	0.68
T	418	368	4.118	0	0	5.32	1	0.218	0.521	10	1
N	419	369	7.387	0.629	0	1.925	1	0	0.667	0	0.678
P	420	370	2.16	0	0	39.558	1	3.068	0.103	1	0.719
