# Supplementary material for: Tandem Duplication of Serpin Genes Yields Functional Variation and Snake Venom Inhibitors
Source: Mol Biol Evol. 2025 Nov 11;42(11):msaf290. doi: 10.1093/molbev/msaf290 (PMC12646145; doi:10.1093/molbev/msaf290)
Supplement: msaf290_Supplementary_Data [file msaf290_supplementary_data.zip › SupplementalTableS6.xlsx]

## Sheet: Sheet1
Supplemental Table S6: Species and GenBank Accession information for the 68 vertebrate genomic assemblies from which tandemly-arrayed SERPIN subfamily A genes were extracted.
Species	GenBank Accession
Alligator_mississippiensis	NW_017707977.1
Anolis_carolinensis	NC_014776.1
Apus_apus	CM036507.1
Athene_cunicularia	NW_020799101.1
Bos_taurus	NC_037348.1
Bufo_bufo	NC_053399.1
Callithrix_jacchus	NC_048392.1
Canis_familiaris	NC_051812.1
Carcharodon_carcharias	NC_054486.1
Chanos_chanos	NC_044498.1
Charina_bottae	GCA_023362775.1
Chrysemys_picta	NW_024885746.1
Crotalus_adamanteus	GCA_018446365.1
Crotalus_tigris	NW_024097902.1
Cyclopterus_lumpus	NC_046989.1
Cyprinus_carpio	NC_056616.1
Danio_rerio	NC_007131.7
Echinops_telfairi	NW_022103915.1
Elgaria_multicarinata_webbii	GCA_023053635.1
Enhydra_lutris	NW_019154104.1
Equus_caballus	NC_009167.3
Erpetoichthys_calabaricus	NC_041409.1
Fratercula_arctica	GCA_905066775.2
Gallus_gallus	NC_052536.1
Gorilla_gorilla	NC_044616.1
Homo_sapiens	NC_000014.9
Hydrophis_curtus	CM033602.1
Loxodonta_africana	NW_003573429.1
Macaca_mulatta	NC_041760.1
Meleagris_gallopavo	NC_015015.2
Melopsittacus_undulatus	NC_047530.1
Microcebus_murinus	NC_033662.1
Microtus_ochrogaster	NC_022009.1
Mus_musculus	NC_000078.7
Neomonachus_schauinslandi	NC_058411.1
Neotoma_fuscipes	JARZHE000000000
Neotoma_macrotis	JARZHD000000000
Nomascus_leucogenys	NC_044402.1
Nyctibius_grandis	CM023735.1
Oncorhynchus_gorbuscha	NC_060182.1
Ornithorhynchus_anatinus	NC_041728.1
Oryctolagus_cuniculus	NW_003159509.1, NW_003159535.1
Pan_paniscus	NC_048253.1
Pan_troglodytes	NC_036893.1
Paroedura_picta	GCA_003118565.2
Phrynosoma_platyrhinos	CM034701.1
Polypterus_senegalus	NC_053171.1
Pongo_abelii	NC_036917.1
Pristis_pectinata	CM019855.1
Protopterus_annectens	NC_056737.1
Pteropus_vampyrus	NW_011889148.1
Pygocentrus_nattereri	NC_051214.1
Rana_temporaria	NC_053501.1
Rattus_norvegicus	NC_051341.1
Rhinatrema_bivittatum	NC_042618.1
Sigmodon_hispidus	ptg000557l	Genbank submission pending.
Sus_scrofa	NC_010449.5
Taeniopygia_guttata	NC_044217.2
Thalassophryne_amazonica	NC_047123.1
Theristicus_caerulescens	CM036564.1
Trogon_surrucura	CM036623.1
Tursiops_truncatus	NC_047035.1
Tyto_alba	NW_024881280.1
Xenopus_laevis	GCA_017654675.1
Xenopus_tropicalis	NC_030684.2
Zootoca_vivipara	NC_048605.1
