# Supplementary material for: Tandem Duplication of Serpin Genes Yields Functional Variation and Snake Venom Inhibitors
Source: Mol Biol Evol. 2025 Nov 11;42(11):msaf290. doi: 10.1093/molbev/msaf290 (PMC12646145; doi:10.1093/molbev/msaf290)
Supplement: msaf290_Supplementary_Data [file msaf290_supplementary_data.zip › SupplementalTableS7.xlsx]

## Sheet: SupplemntalTable
Supplemental Table S7: Sequence constructs containing Neotoma macrotis SERPIN coding sequences optimized for expression in E. coli
Name	Insertion site name	Vector name	Insert length	Construct length	Insert sequence	Construct sequence
serpina1-1	BamHI_XhoI	pET-24(+)	1337	6535	TTTGTTTAACTTTAAGAAGGAGATATACCATGTGGTCCCACCCTCAATTCGAAAAGGGGTCATCGGGAAGCTCTGGCTGCAATCAGGGAACCCCACCGATGAGCCTGACCCAGCGCATGAGCCCCACCCCGGTTACACAGCGTGCGCCTAGCCCAATATTTAATAATCAGAAGTTCGCTCTGAGTCTCTATCGTCAATTACCGGTTACAGAGGAGTCTAAGAATACTTTATTCTCGCCTCTGTCAGTTACGGTACCGTTGACCCTTTTGGCATTTCAAGAAAAGCCAGAGGTGCGACATTTGGTGTTACAAGACTTAGGCTTTCGTGCTACAAAGGATTTAGGGCCGCGTGCTGCTATGAGTTATGGCAAACATCTCGGCGCATTATTACACGATAAAC…	TTTGTTTAACTTTAAGAAGGAGATATACCATGTGGTCCCACCCTCAATTCGAAAAGGGGTCATCGGGAAGCTCTGGCTGCAATCAGGGAACCCCACCGATGAGCCTGACCCAGCGCATGAGCCCCACCCCGGTTACACAGCGTGCGCCTAGCCCAATATTTAATAATCAGAAGTTCGCTCTGAGTCTCTATCGTCAATTACCGGTTACAGAGGAGTCTAAGAATACTTTATTCTCGCCTCTGTCAGTTACGGTACCGTTGACCCTTTTGGCATTTCAAGAAAAGCCAGAGGTGCGACATTTGGTGTTACAAGACTTAGGCTTTCGTGCTACAAAGGATTTAGGGCCGCGTGCTGCTATGAGTTATGGCAAACATCTCGGCGCATTATTACACGATAAAC…
serpina1-2	BamHI_XhoI	pET-24(+)	1313	6511	TTTGTTTAACTTTAAGAAGGAGATATACCATGTGGAGCCACCCGCAATTCGAAAAGGGATCTTCAGGATCATCTGGAACCTACCACAAGAAGCTGAACAACGACCCCTCGATAGACCCGTTTCAATGTCGTAAAGTTGCGTTTACTATTAGCAACGTGTCGATAAGCCTTTATAAGGAAATGGCTCAGAAAAGCCGGAACGGTAACATTTTGTTTTCTCCGATCCGTGTGGTGGCCGCTATACTGATGTTATCTCTTGGCGCGAAGGGGAACGTGTCGCAGCATATTTTGGAAGCGCTGCGATTTAATAAGACCGGACTTCCAGAGGCGGAAATTCATAAATGCTTTCAATACCTGCTGCGCGCGGTAAATCAACCGACTGGCATGAGCCCTTTGAAGT…	TTTGTTTAACTTTAAGAAGGAGATATACCATGTGGAGCCACCCGCAATTCGAAAAGGGATCTTCAGGATCATCTGGAACCTACCACAAGAAGCTGAACAACGACCCCTCGATAGACCCGTTTCAATGTCGTAAAGTTGCGTTTACTATTAGCAACGTGTCGATAAGCCTTTATAAGGAAATGGCTCAGAAAAGCCGGAACGGTAACATTTTGTTTTCTCCGATCCGTGTGGTGGCCGCTATACTGATGTTATCTCTTGGCGCGAAGGGGAACGTGTCGCAGCATATTTTGGAAGCGCTGCGATTTAATAAGACCGGACTTCCAGAGGCGGAAATTCATAAATGCTTTCAATACCTGCTGCGCGCGGTAAATCAACCGACTGGCATGAGCCCTTTGAAGT…
serpina1-3	BamHI_XhoI	pET-24(+)	1334	6532	TTTGTTTAACTTTAAGAAGGAGATATACCATGTGGTCACACCCTCAATTCGAAAAGGGTTCTAGCGGATCAAGCGGCCAAACGAAGGACTATGGGACAACGGGAGATCTGGATCACGATAAGAATCAAGAAGGTCCTCAGTGTCAAAACTTCGCGTTTACTATTACGAATATTAGTTTAAGCCTCGTTCAGAAAGCCATTCACTGGCCGGGTCAGACGAATTTCGTTTTCTCTCCTGTCAGTATCATTGCGGCATTTACTATGTTATCTTTAGGGGCCAAAGGTTCCACGCACAAACAGATATTGAACGGATTGGGATTTAGACTGCTGAAAATGCCAGAGATGGAAGTACATCGATGTTTTCAACATCTGCTGCACAAGTTCTTACAACCGAATTATC…	TTTGTTTAACTTTAAGAAGGAGATATACCATGTGGTCACACCCTCAATTCGAAAAGGGTTCTAGCGGATCAAGCGGCCAAACGAAGGACTATGGGACAACGGGAGATCTGGATCACGATAAGAATCAAGAAGGTCCTCAGTGTCAAAACTTCGCGTTTACTATTACGAATATTAGTTTAAGCCTCGTTCAGAAAGCCATTCACTGGCCGGGTCAGACGAATTTCGTTTTCTCTCCTGTCAGTATCATTGCGGCATTTACTATGTTATCTTTAGGGGCCAAAGGTTCCACGCACAAACAGATATTGAACGGATTGGGATTTAGACTGCTGAAAATGCCAGAGATGGAAGTACATCGATGTTTTCAACATCTGCTGCACAAGTTCTTACAACCGAATTATC…
serpina1-4	BamHI_XhoI	pET-24(+)	1337	6535	TTTGTTTAACTTTAAGAAGGAGATATACCATGTGGTCACACCCCCAATTCGAAAAGGGATCCTCAGGGTCATCTGGTCAGGGCCCTTTGGAAATTGACGAAGACGAGCACGATCACGAACACAAAGAACACTTACCGTGTCAGTGTATATCATATAATATTATTCAACTTACATTTACACTGTATCGTAAAGCAGAAAGCTGGACCAAGGACACTAATATACTCTTCTCTCCGGTCAACATCGTAGTCGCGAGCCTTATGTTATCTCTTGGCGCAAAGAACAATACCCATAATCAAATTTTAGAAGGTCTTAAATTTAACCTGAAGGATATCCCTGAGAGTTTTATACACGTCTGTATACAACAGTTCATTTACACGCTGCACTTACCGGATCATAGAC…	TTTGTTTAACTTTAAGAAGGAGATATACCATGTGGTCACACCCCCAATTCGAAAAGGGATCCTCAGGGTCATCTGGTCAGGGCCCTTTGGAAATTGACGAAGACGAGCACGATCACGAACACAAAGAACACTTACCGTGTCAGTGTATATCATATAATATTATTCAACTTACATTTACACTGTATCGTAAAGCAGAAAGCTGGACCAAGGACACTAATATACTCTTCTCTCCGGTCAACATCGTAGTCGCGAGCCTTATGTTATCTCTTGGCGCAAAGAACAATACCCATAATCAAATTTTAGAAGGTCTTAAATTTAACCTGAAGGATATCCCTGAGAGTTTTATACACGTCTGTATACAACAGTTCATTTACACGCTGCACTTACCGGATCATAGAC…
serpina1-5	BamHI_XhoI	pET-24(+)	1319	6517	TTTGTTTAACTTTAAGAAGGAGATATACCATGTGGAGCCACCCGCAATTCGAAAAGGGGAGCTCCGGTTCGTCCGGTGAAGACGCACAAGAAAAGGATGCAAGTCAACAAGACGAATATCCTGCTTGTAACTATATTGCGCCCAATCTCATTGATTTCGCATTTTCTTTGTATCGCGAGTTAGTACACGAATCTAACATGACGAATATTTTCTTTTCACCTGTATCCATTGCAACTGCATTCGCGATGCTGTCTCTTGGTGCAAAAGGAGATACACATTCTCAAATCTTGGAAGGGTTAAAGTTTAACATTACCCAGATTACGAAAGACGAAATACATAATGGATTTCACCGGTTGCTGCAAACTTTGAATCGTCCCGATAACGAGTTGCAATTGGCCA…	TTTGTTTAACTTTAAGAAGGAGATATACCATGTGGAGCCACCCGCAATTCGAAAAGGGGAGCTCCGGTTCGTCCGGTGAAGACGCACAAGAAAAGGATGCAAGTCAACAAGACGAATATCCTGCTTGTAACTATATTGCGCCCAATCTCATTGATTTCGCATTTTCTTTGTATCGCGAGTTAGTACACGAATCTAACATGACGAATATTTTCTTTTCACCTGTATCCATTGCAACTGCATTCGCGATGCTGTCTCTTGGTGCAAAAGGAGATACACATTCTCAAATCTTGGAAGGGTTAAAGTTTAACATTACCCAGATTACGAAAGACGAAATACATAATGGATTTCACCGGTTGCTGCAAACTTTGAATCGTCCCGATAACGAGTTGCAATTGGCCA…
serpina3-1	BamHI_XhoI	pET-24(+)	1358	6556	TTTGTTTAACTTTAAGAAGGAGATATACCATGTGGAGTCACCCCCAATTCGAAAAGGGTAGCAGTGGATCTTCGGGACAGCCGGACGGTACTTTAGGGCGCAATACAGAGGTTCAAGAGGAGCAGTCGAACGGTACTAGAGTAGATTCTTTGACGCTCGCTTCTATTAATACCGATTTCGCATTTTCCTTATATAAAGAACTTGCGTTAAAGAACCCCGACAAGAACGTAGTGTTTTCGCCTCTGTCAATAAGCGTCGCTCTGGCTATTTTATCATTAGGCGCCTCTTCTAATACGTTAGAGGAGATACTCGAGGGATTAAAATTTAACCTGACCGAAACACCAGAAGCTGATATTCATCAAGGCTTCGGTCATTTATTACATATGTTAAGCCAATCCG…	TTTGTTTAACTTTAAGAAGGAGATATACCATGTGGAGTCACCCCCAATTCGAAAAGGGTAGCAGTGGATCTTCGGGACAGCCGGACGGTACTTTAGGGCGCAATACAGAGGTTCAAGAGGAGCAGTCGAACGGTACTAGAGTAGATTCTTTGACGCTCGCTTCTATTAATACCGATTTCGCATTTTCCTTATATAAAGAACTTGCGTTAAAGAACCCCGACAAGAACGTAGTGTTTTCGCCTCTGTCAATAAGCGTCGCTCTGGCTATTTTATCATTAGGCGCCTCTTCTAATACGTTAGAGGAGATACTCGAGGGATTAAAATTTAACCTGACCGAAACACCAGAAGCTGATATTCATCAAGGCTTCGGTCATTTATTACATATGTTAAGCCAATCCG…
serpina3-2	BamHI_XhoI	pET-24(+)	1358	6556	TTTGTTTAACTTTAAGAAGGAGATATACCATGTGGTCGCACCCTCAATTCGAAAAGGGTTCTTCCGGTTCTAGTGGCCAACCTGATTCCACGCTGGGTCGCAATACCGAGGTTCAAGAGGAGCAGAATAACGGCACTCGTGTTGATTCCTTGACCTTGGCAAGTATTAATACCGATTTCGCATTTTCTCTGTATAAAGAATTGGCATTAAAGAACCCGGACAAGAACGTAGTATTTAGCCCGCTGTCCATTTCTGTAGCTTTAGCTATTTTGAGTTTGGGCGCCTCTTCAAATACCTTAGAGGAGATCCTGGAAGGGTTGAAATTTAACTTGACGGAAACACCCGAAGGCGATATTCATCAAGGGTTCGGCCATTTACTGCATATGCTGTCCCAACCGG…	TTTGTTTAACTTTAAGAAGGAGATATACCATGTGGTCGCACCCTCAATTCGAAAAGGGTTCTTCCGGTTCTAGTGGCCAACCTGATTCCACGCTGGGTCGCAATACCGAGGTTCAAGAGGAGCAGAATAACGGCACTCGTGTTGATTCCTTGACCTTGGCAAGTATTAATACCGATTTCGCATTTTCTCTGTATAAAGAATTGGCATTAAAGAACCCGGACAAGAACGTAGTATTTAGCCCGCTGTCCATTTCTGTAGCTTTAGCTATTTTGAGTTTGGGCGCCTCTTCAAATACCTTAGAGGAGATCCTGGAAGGGTTGAAATTTAACTTGACGGAAACACCCGAAGGCGATATTCATCAAGGGTTCGGCCATTTACTGCATATGCTGTCCCAACCGG…
serpina3-3	BamHI_XhoI	pET-24(+)	1358	6556	TTTGTTTAACTTTAAGAAGGAGATATACCATGTGGAGTCACCCCCAATTCGAAAAGGGTTCATCCGGTTCGTCTGGCCAGCCTGAAGGGACCCTGGGCCGCAATACCGAGGTTCAAGAGGATAAGTCAAATGGCCGGGGCGTAGATTCATTAACTCTCGCTAGTATTAATACCGATTTTACTTTCTCACTGTATAAAGAACTGGCCCTGAAGAACCCGGACAAGAACGTGGTGTTTTCACCCCTTTCCATAAGTGTTGCACTTGCTATTTTATCTTTAGGCGCGTCTAGTAATACGTTAGAGGAAATCCTCGAGGGCCTGAAATTTAACTTAACCGAAACACCAGAAGCCGATATACATCGCGGATTCGGCCATCTCCTGCATATGCTTTCACAACCTG…	TTTGTTTAACTTTAAGAAGGAGATATACCATGTGGAGTCACCCCCAATTCGAAAAGGGTTCATCCGGTTCGTCTGGCCAGCCTGAAGGGACCCTGGGCCGCAATACCGAGGTTCAAGAGGATAAGTCAAATGGCCGGGGCGTAGATTCATTAACTCTCGCTAGTATTAATACCGATTTTACTTTCTCACTGTATAAAGAACTGGCCCTGAAGAACCCGGACAAGAACGTGGTGTTTTCACCCCTTTCCATAAGTGTTGCACTTGCTATTTTATCTTTAGGCGCGTCTAGTAATACGTTAGAGGAAATCCTCGAGGGCCTGAAATTTAACTTAACCGAAACACCAGAAGCCGATATACATCGCGGATTCGGCCATCTCCTGCATATGCTTTCACAACCTG…
serpina3-4	BamHI_XhoI	pET-24(+)	1358	6556	TTTGTTTAACTTTAAGAAGGAGATATACCATGTGGTCGCACCCCCAATTCGAAAAGGGTTCGTCAGGTTCCAGTGGTGAGCCCAACGGTACCCTTGGTCGCAATACAGAGGTTCACGAGGATCAGTCAAACGGCACTGGTGTAGATTCTTTAACGCTCGCGTCAATAAACACAGATTTCGCGTTTTCGTTATATAAGAAGCTTGCCCTGAAGAACCCTGACAAGAACGTCGTGTTTTCTCCTTTCTCTATTAGTGTTGCACTTGCGATACTGAGTCTTGGCGCGAAATCGAAGACATTAGAGGAAATATTAGAGGGCCTGAAATTTAACTTAACTGAAACTCCGGAAGCCGATATTCATCGTGGGTTCGGCCACCTGCTGCATATGTTATCTCAACCGG…	TTTGTTTAACTTTAAGAAGGAGATATACCATGTGGTCGCACCCCCAATTCGAAAAGGGTTCGTCAGGTTCCAGTGGTGAGCCCAACGGTACCCTTGGTCGCAATACAGAGGTTCACGAGGATCAGTCAAACGGCACTGGTGTAGATTCTTTAACGCTCGCGTCAATAAACACAGATTTCGCGTTTTCGTTATATAAGAAGCTTGCCCTGAAGAACCCTGACAAGAACGTCGTGTTTTCTCCTTTCTCTATTAGTGTTGCACTTGCGATACTGAGTCTTGGCGCGAAATCGAAGACATTAGAGGAAATATTAGAGGGCCTGAAATTTAACTTAACTGAAACTCCGGAAGCCGATATTCATCGTGGGTTCGGCCACCTGCTGCATATGTTATCTCAACCGG…
serpina3-5	BamHI_XhoI	pET-24(+)	1379	6577	TTTGTTTAACTTTAAGAAGGAGATATACCATGTGGTCGCACCCCCAATTCGAAAAGGGGTCAAGCGGATCTTCCGGTGCAGAAATATCTCCGGACGTGTTATGTCAGCCCGACGGTACCCTTGGCCGTGATACCGCGGTTCAAAAGAATAAGAACAACCGGACCCCTGTTGATAACTTAGCCCTTACCTCAATAAATACAGATTTTGCATTTAGTCTTTATAAAGAACTGGTGCTCAAGAACCCGGACAAGAACATTGTTTTCTCGCCTTTTAGTATAAGCGCCGCGCTCGCAATATTATCTCTTGGTGCCCGGAGTAAGACACTGGAAGAAATCCTCGAGGGATTGAAATTTAACCTGACGGAAACGAGTGAAGCGGATATTCATCGTGGTTTCGGTC…	TTTGTTTAACTTTAAGAAGGAGATATACCATGTGGTCGCACCCCCAATTCGAAAAGGGGTCAAGCGGATCTTCCGGTGCAGAAATATCTCCGGACGTGTTATGTCAGCCCGACGGTACCCTTGGCCGTGATACCGCGGTTCAAAAGAATAAGAACAACCGGACCCCTGTTGATAACTTAGCCCTTACCTCAATAAATACAGATTTTGCATTTAGTCTTTATAAAGAACTGGTGCTCAAGAACCCGGACAAGAACATTGTTTTCTCGCCTTTTAGTATAAGCGCCGCGCTCGCAATATTATCTCTTGGTGCCCGGAGTAAGACACTGGAAGAAATCCTCGAGGGATTGAAATTTAACCTGACGGAAACGAGTGAAGCGGATATTCATCGTGGTTTCGGTC…
serpina3-6	BamHI_XhoI	pET-24(+)	1385	6583	TTTGTTTAACTTTAAGAAGGAGATATACCATGTGGAGCCACCCGCAATTCGAAAAGGGTTCTAGTGGTTCATCGGGCGCCGAAATTTCGCCAGACGTATTGTGTCAGCCGGACGGTACCCTTGGTAGAGATACCGCGGTACAAGAGAATAAGAATAATCGTACCCCCGTAGATAACCTGACCCTTACAAGTGCGAATACCGATTTTGCATTTTCACTGTATAAAGAATTAGCCCTCAAGAACCCCGACAAGAACGTGGTGTTTTCACCTTTCTCGATAAGCACCGCATTAGCAATTTTATCTTTGGGAGCGTCGTCGAATACGCTCGAGGAAATCCTGGAAGGGCTTAAATTTAACCTGACTGAAACACCGGAAGCTGATATTCATTGGGGATTCGGCC…	TTTGTTTAACTTTAAGAAGGAGATATACCATGTGGAGCCACCCGCAATTCGAAAAGGGTTCTAGTGGTTCATCGGGCGCCGAAATTTCGCCAGACGTATTGTGTCAGCCGGACGGTACCCTTGGTAGAGATACCGCGGTACAAGAGAATAAGAATAATCGTACCCCCGTAGATAACCTGACCCTTACAAGTGCGAATACCGATTTTGCATTTTCACTGTATAAAGAATTAGCCCTCAAGAACCCCGACAAGAACGTGGTGTTTTCACCTTTCTCGATAAGCACCGCATTAGCAATTTTATCTTTGGGAGCGTCGTCGAATACGCTCGAGGAAATCCTGGAAGGGCTTAAATTTAACCTGACTGAAACACCGGAAGCTGATATTCATTGGGGATTCGGCC…
serpina3-7	BamHI_XhoI	pET-24(+)	1412	6610	TTTGTTTAACTTTAAGAAGGAGATATACCATGTGGTCACACCCGCAATTCGAAAAGGGGTCATCAGGTTCCAGCGGTGAGCCCGAAGGAACCCTGGGTCGGAATACCGACGTTCAAGAGGATCAGTCCAACGGCACGCGGGTTGATAGCTTAACCTTAGCAAGCATTAATACCGATTTCGCGTTTTCGTTATATAAAGAATTGGCACTCAAGAACCCGGACAAGAACGTAGTTTTCAGTCCTTTTAGTATTAGCGTTGCTCTGGCTATACTGAGCCTTGGTGCGCGCTCAAATACTTTAGAGGAAATATTGGAAGGATTGAAATTTAACTTGACTGAAACACCAGAAGCCGATATACATCAAGGTTTCGGTCATCTGCTGTATATGCTGAGCCAACCGG…	TTTGTTTAACTTTAAGAAGGAGATATACCATGTGGTCACACCCGCAATTCGAAAAGGGGTCATCAGGTTCCAGCGGTGAGCCCGAAGGAACCCTGGGTCGGAATACCGACGTTCAAGAGGATCAGTCCAACGGCACGCGGGTTGATAGCTTAACCTTAGCAAGCATTAATACCGATTTCGCGTTTTCGTTATATAAAGAATTGGCACTCAAGAACCCGGACAAGAACGTAGTTTTCAGTCCTTTTAGTATTAGCGTTGCTCTGGCTATACTGAGCCTTGGTGCGCGCTCAAATACTTTAGAGGAAATATTGGAAGGATTGAAATTTAACTTGACTGAAACACCAGAAGCCGATATACATCAAGGTTTCGGTCATCTGCTGTATATGCTGAGCCAACCGG…
serpina3-8	BamHI_XhoI	pET-24(+)	1358	6556	TTTGTTTAACTTTAAGAAGGAGATATACCATGTGGTCACACCCCCAATTCGAAAAGGGTTCTTCAGGTTCTAGTGGACAGCCGGACGGTACTCTGGGGAAGAATACAAATATACAAGAGGATCAGTCGAACGGTACTAGAGTTGATTCTCTTACGTTGGCGTCTATAAATACCGATTTCGCGTTTTCTCTTTATAAAGAATTAGCGTTTAAGAACCCCGACAAGAACGTAGTGTTTTCTCCGTTTAGTATTTCCGTAGCTTTAGCTATATTGAGCCTTGGCGCCAAATCCAATACTCTCGAGGAAATCCTTGAGGGGCTTAAATTTAACTTAACCGAAACTCCGGAAGGGGATATCCATCGAGGATTCGGCCATCTTCTGCATATGCTGAGCCAACCTG…	TTTGTTTAACTTTAAGAAGGAGATATACCATGTGGTCACACCCCCAATTCGAAAAGGGTTCTTCAGGTTCTAGTGGACAGCCGGACGGTACTCTGGGGAAGAATACAAATATACAAGAGGATCAGTCGAACGGTACTAGAGTTGATTCTCTTACGTTGGCGTCTATAAATACCGATTTCGCGTTTTCTCTTTATAAAGAATTAGCGTTTAAGAACCCCGACAAGAACGTAGTGTTTTCTCCGTTTAGTATTTCCGTAGCTTTAGCTATATTGAGCCTTGGCGCCAAATCCAATACTCTCGAGGAAATCCTTGAGGGGCTTAAATTTAACTTAACCGAAACTCCGGAAGGGGATATCCATCGAGGATTCGGCCATCTTCTGCATATGCTGAGCCAACCTG…
serpina3-9	BamHI_XhoI	pET-24(+)	1358	6556	TTTGTTTAACTTTAAGAAGGAGATATACCATGTGGAGTCACCCGCAATTCGAAAAGGGTTCTTCAGGATCGTCTGGCCAGCCGGACGGGACGTTAGGCCGTACAACAGAGGTTCAAGAACATCAGTCGAACGGTACACGTGTTGATTCTTTAACCTTGGCGTCTATAAATACCGATTTCGCGTTTTCGCTGTATAAAGAATTAGCCTTCAAGAACCCTGACAAGAACATTGTTTTCAGTCCCTTTTCTGTGTCCGTTGCGCTGGCAATTTTAAGTTTAGGTGCTTCTTCTAATACTTTGGAAGAAATACTTGAGGGACTGAAATTTAACTTAACCGAAACTCCAGAAGGCGATATTCATCAAGGGTTCGGTCATCTGTTGCATATGTTATCACAACCCG…	TTTGTTTAACTTTAAGAAGGAGATATACCATGTGGAGTCACCCGCAATTCGAAAAGGGTTCTTCAGGATCGTCTGGCCAGCCGGACGGGACGTTAGGCCGTACAACAGAGGTTCAAGAACATCAGTCGAACGGTACACGTGTTGATTCTTTAACCTTGGCGTCTATAAATACCGATTTCGCGTTTTCGCTGTATAAAGAATTAGCCTTCAAGAACCCTGACAAGAACATTGTTTTCAGTCCCTTTTCTGTGTCCGTTGCGCTGGCAATTTTAAGTTTAGGTGCTTCTTCTAATACTTTGGAAGAAATACTTGAGGGACTGAAATTTAACTTAACCGAAACTCCAGAAGGCGATATTCATCAAGGGTTCGGTCATCTGTTGCATATGTTATCACAACCCG…
serpina3-10	BamHI_XhoI	pET-24(+)	1358	6556	TTTGTTTAACTTTAAGAAGGAGATATACCATGTGGTCACACCCTCAATTCGAAAAGGGATCGTCAGGATCTAGTGGACAGCCCGATGGTACGCTTGGCAAGAATACGAATATACAAGAGGATCAGTCCAACGGTACCAGAGTTCATAGCCTCACCCTGGCATCGATTAATACAGATTTCGCATTTTCATTATATAAAGAACTCGCCTTTAAGAACCCGGACAAGAACGTCGTGTTTAGCCCGTTTTCAATTTCTGTTGCTCTCGCAATTCTTTCATTAGGTGCCAAATCAAATACACTTGAGGAAATCTTAGAGGGACTTAAATTTAACCTGACTGAAACTCCGGAAGGTGATATCCATCGTGGATTCGGTCATTTGTTACATATGCTGTCACAACCGG…	TTTGTTTAACTTTAAGAAGGAGATATACCATGTGGTCACACCCTCAATTCGAAAAGGGATCGTCAGGATCTAGTGGACAGCCCGATGGTACGCTTGGCAAGAATACGAATATACAAGAGGATCAGTCCAACGGTACCAGAGTTCATAGCCTCACCCTGGCATCGATTAATACAGATTTCGCATTTTCATTATATAAAGAACTCGCCTTTAAGAACCCGGACAAGAACGTCGTGTTTAGCCCGTTTTCAATTTCTGTTGCTCTCGCAATTCTTTCATTAGGTGCCAAATCAAATACACTTGAGGAAATCTTAGAGGGACTTAAATTTAACCTGACTGAAACTCCGGAAGGTGATATCCATCGTGGATTCGGTCATTTGTTACATATGCTGTCACAACCGG…
serpina3-11	BamHI_XhoI	pET-24(+)	1358	6556	TTTGTTTAACTTTAAGAAGGAGATATACCATGTGGTCCCACCCCCAATTCGAAAAGGGTTCGTCGGGTTCATCGGGACAGCCGGACGGTACCCTGGGTCGAACTACAGAGGTACAAGAACATCAGTCGAACGGCACCCGGGTTGATTCATTGACATTAGCATCGATCAATACCGATTTCGCATTTTCACTGTATAAAGAACTTGCCCTGAAGAACCCGGACAAGAACATTGTGTTTTCACCGTTTTCTGTGAGTGTCGCCTTAGCGATTCTTTCATTAGGTGCTTCATCTAATACTTTAGAGGAAATCCTGGAAGGGTTAAAATTTAACCTGACTGAAACGCCGGAAGCCGATATTCATCAAGGCTTCGGTCATCTGCTTCATATGTTATCGCAACCTG…	TTTGTTTAACTTTAAGAAGGAGATATACCATGTGGTCCCACCCCCAATTCGAAAAGGGTTCGTCGGGTTCATCGGGACAGCCGGACGGTACCCTGGGTCGAACTACAGAGGTACAAGAACATCAGTCGAACGGCACCCGGGTTGATTCATTGACATTAGCATCGATCAATACCGATTTCGCATTTTCACTGTATAAAGAACTTGCCCTGAAGAACCCGGACAAGAACATTGTGTTTTCACCGTTTTCTGTGAGTGTCGCCTTAGCGATTCTTTCATTAGGTGCTTCATCTAATACTTTAGAGGAAATCCTGGAAGGGTTAAAATTTAACCTGACTGAAACGCCGGAAGCCGATATTCATCAAGGCTTCGGTCATCTGCTTCATATGTTATCGCAACCTG…
serpina3-12	BamHI_XhoI	pET-24(+)	1358	6556	TTTGTTTAACTTTAAGAAGGAGATATACCATGTGGAGCCACCCGCAATTCGAAAAGGGGTCCTCAGGTTCTAGCGGACGGCCTGACGGTACCCTGGGTGAGAATACGGATGTGCAAGAGGATCAGTCTAACGGAACGCGTGTAGATTCCCTTACTCTTGCGTCAATTAATACCGATTTCGCTTTTAGTCTGTATAAAGAATTGGCCCTCAAGAACCCGAACAAGAACGTTGTGTTTTCACCTTTGTCCATATCCGCAGCTCTTACAATTTTGAGCTTAGGTGCCCGTAGTAATACGTTAGAGGAAATCTTGGAAGGATTAAAATTTAACTTGACGGAAACACCGGAAGCTGATATTCATCAAGGTTTCGGTCATCTGCTTCATATGCTGTCTCAGCCGG…	TTTGTTTAACTTTAAGAAGGAGATATACCATGTGGAGCCACCCGCAATTCGAAAAGGGGTCCTCAGGTTCTAGCGGACGGCCTGACGGTACCCTGGGTGAGAATACGGATGTGCAAGAGGATCAGTCTAACGGAACGCGTGTAGATTCCCTTACTCTTGCGTCAATTAATACCGATTTCGCTTTTAGTCTGTATAAAGAATTGGCCCTCAAGAACCCGAACAAGAACGTTGTGTTTTCACCTTTGTCCATATCCGCAGCTCTTACAATTTTGAGCTTAGGTGCCCGTAGTAATACGTTAGAGGAAATCTTGGAAGGATTAAAATTTAACTTGACGGAAACACCGGAAGCTGATATTCATCAAGGTTTCGGTCATCTGCTTCATATGCTGTCTCAGCCGG…
