# Supplementary material for: Tandem Duplication of Serpin Genes Yields Functional Variation and Snake Venom Inhibitors
Source: Mol Biol Evol. 2025 Nov 11;42(11):msaf290. doi: 10.1093/molbev/msaf290 (PMC12646145; doi:10.1093/molbev/msaf290)
Supplement: msaf290_Supplementary_Data [file msaf290_supplementary_data.zip › SupplementalTableS8.xlsx]

## Sheet: Sheet1
SupplementalTableS7: Amino acid sequence of the CHO-cell expressed SERPINA3-3 protein from Neotoma macrotis. The sequence below includes a signal peptide, N-terminal flag followed by SGGSGGS flexible linker, SERPINA3-3 target insert, C-terminal SGGSGGS linker, and C-terminal 6HIS tag
Name	AA_Sequence
CHO-SERPINA3-3	MGWSCIILFLVATATGVHSDYKDDDDKSGGSGGSQPEGTLGRNTEVQEDKSNGRGVDSLTLASINTDFTFSLYKELALKNPDKNVVFSPLSISVALAILSLGASSNTLEEILEGLKFNLTETPEADIHRGFGHLLHMLSQPGDQVQISIGSTMFVEKSWQILTEFKEKARALYQAEASTADFQQLDETIKLINDYVSNQTQGKIKELISELDEGTIMVLVNYIYFKGKWKTPFDPRDTFESEFHLSKNRTVKVPMMKVENLPTPYFRDNDLSCTVVKLKYTGNASALFILPDEGRMQQVEASLQPETLRKWKNSLRPRKIDDLYMPKFSISSDYSLENILPQLGIREVFSTQADLSGITGAKGLRVSEVVHKVLDVAETGTEAAAATGVKIVWRSGKRP…
