# Supplementary material for: Tandem Duplication of Serpin Genes Yields Functional Variation and Snake Venom Inhibitors
Source: Mol Biol Evol. 2025 Nov 11;42(11):msaf290. doi: 10.1093/molbev/msaf290 (PMC12646145; doi:10.1093/molbev/msaf290)
Supplement: msaf290_Supplementary_Data [file msaf290_supplementary_data.zip › SupplementDataset2.xlsx]

## Sheet: SERPINA1_SERPINA3_alignment
DatasetS1: Fasta-format alignment of genes in the SERPINA1-like and SERPINA3-like genes from 66 vertebrate species. Paralogs are indicated with hyphenated numbering based on gene order. The alignment is a codon-based nucleotide alignment produced wih CLUSTALW and trimmed for poorly aligned or gappy regions.
>Bos.taurus_serpina1
AAGATTGCCCCCAACCTGGCCAACTTTGCCTTCAGCATATACCACCATTTGGCTCATCAGTCCAACACCAGCAACATCTTCTTCTCCCCCGTGAGCATCGCTTCAGCCTTTGCGATGCTCTCCCTGGGAGCCAAGGGCAACACTCACACTGAGATCCTGAAGGGCCTGGGTTTCAACCTCACTGAGCTCGCAGAGGCTGAGATCCACAAAGGCTTTCAGCATCTTCTCCACACCCTGAACCAGCCAAACCACCAGCTGCAACTGACCACTGGCAATGGTCTGTTCATCAATGAGAGTGCAAAGCTAGTGGATACGTTTTTGGAGGATGTCAAGAACCTGTATCACTCCGAAGCCTTCTCCATCAACTTCAGGGATGCTGAGGAGGCCAAGAAGAAGATC…
>Crotalus.adamanteus_serpina1
AAGATCCAGAGCAATATTGCTCATTTTGCAACTGAATTCTACAAAATATTGTCTGCAAGATCACAGGACAAGAATATTGTTTTCTCACCCTGCAGCATTTTTATATTGCTTTCCGCTCTGTTGTTAGGGTCAAAATCAAATACCCATGCAGAGATTTTAAAGGGCCTTGATTTCAACTTGACACACATTCAGGAAGATGAGATCCATCAGGGGTTTCATGATCTTCTCCATCTGCTCACACACTCAGAGAAGGATTTCAAGCTGGATATTGGACAGGACCTATTTCTAAAGGAAGACATACAACCATTGCAGACATTTTTAGATAAGATTAAGGAATTCTATGATGCAGAAATCCAAGCTGCAAAGTTTCAGGAACCAAAAGAAGCTGAAAAACAGATC…
>Cyclopterus.lumpus_serpina1
AAGCTGTCTGCTCCCAATGCTGACTTTGCCTTTGCCCTCTACAAAAGCTTGAGTGCCAAAGCTGCTGCTGGAAACATCTTCTTCTCACCGCTGGGCATCTCCACCGCCCTGTCCATGCTGTCTACCGGGGCCAAGGGTGAAACCCACCGCCAGATGTTCTCCACGCTGGGCTAC------AGTGCCTTACAACAGGCTCAGGTCAACGAAGCGTACGAGCATCTTTTCCAGATG---------ACGGAAGGCGGCCATCACCTGCATGTGGGTAACGCCGTGGCCCTGCGCTCTGGCTCCAGTCCCCTGGAGATGTTCCTGAAGGACGTCAAGCACTTCTACTCTGCTCATGTCTTCGATGTCAACTTTGCCAAGCCTGCTGAGGCTGCAGCTGAGATC…
>Cyprinus.carpio_serpina1
CTGCTTTCTCCACACAACGCTGACTTTGCCTTCTCCCTCTACAAGAAACTTGCGCTCCATCCTGATGCCCAGAACATTTTCTTCTCCCCGGTCGGTATCTCAATGGCTTTGAGCATGCTGGCTGTAGGTGCCAAGGGTAGCACTCTATCACAAATATACAGCAGTCTGGGTTAC------AGCGGGCTGAAGGCTCAGCAGGTCAATGAGGGCTATGAGCACTTGATCCACATGCTTGGCCACAGTCAGGACAGCATGCAGCTGGAGGCAGGTGCTGGTGTGGCCATCAGAGAAGGCTTCAAAGTGGTTGACCAGTTCCTGAAGGACGTTCAGCACTACTACAACAGCGAAGCCTTCAGCGTTGACTTCTCCAAGCCTGAAATCGCTGCAGAAGAGATT…
>Echinops.telfairi_serpina1
AAGATCGCCCCGAACCTGGTCGACTTCGCCTTCAGCATGTACCACCAGGTGGCTCAGAAGTCCAACACCACCAACATCTTCTTCTCCCCGGTCAGCATCGCCGTAGCCTTCGCGTTGCTCTCCACAGGAGCCAAGTCCGACACCCACAAGCAGATCCTGGAGGCCCTGAAGTTCAACCTCACAGACACGCGTGAGGCCCAGATCCAAGAGGGCTTCCAACACCTCCTGCACACCCTCAACCAGCCCAACAGCCAGCTGCAGCTGACCACCGGCAACGGGATCTTCGTCAACCAGAGCCTGAAGCTGGTGGAGAAGTTCCTGGAGGATTCTAAGAAGCTGTACCACTCCGAAGCCTTCTCCGTCAACTTCAAGGACAGCGCCGCCACCAAGAAGCTGATC…
>Enhydra.lutris_serpina1
AAGATTGCCCCGAACCTGGCCGACTTCGCCTTCAGCATGTACCGCCAGGTGGCGCATGGGTCCAACACCACCAACATCTTCTTCTCCCCCGTGAGCATCGCGACCGCCTTTGCGTTGCTTTCTCTGGGGGCCAAGGGTGACACTCACTCTGAGATCATGAAGGGCCTTAGGTTCAACCTCACTGAGAGAGCGGAGGGTGAGGTCCACCAAGGCTTCCAGCAACTCCTCCGCACCCTCAACCACCCAGACAACCAGCTGCAGCTGACCACTGGCAATGGTCTCTTCATCGCCGAGGGCATGAAGCTACTGGATAAGTTTTTGGAGGATGTCAAGAACGTGTACCACTCAGAAGCCTTCTCCATCAATTTCGGGGACACCGAAGCGGCCAAGAAACAGATC…
>Erpetoichthys.calabaricus_serpina1
TCATTGGCTATAGCAAATGCCGACTTTGGCTTGGGCTTATATCATGCATTAAGCTCCCTGGAAGACATGAATAACATTTTCTTTTCACCACTCAGCGTCTCCAGGGCCCTATCTATGGTGGCCTTGGGTGCTGCTGCAGAAACTCACGATCAGCTTTTTAAAGCATTAGGCTTTAACAAGACAGTAGTTAATGAAACAGTGGTCAACTCTGCCTTTATGAAATTGTTTGACAAATTCCAGAGGGATGAGAAGGAACTCCAGCTGGATACTGGCAGTGCCATCTTCCTAAAAGAAGGATTCAAACCAAATGACCAGTTTCTAGAGGATATCAAACACTATTTTGAATCAGAGGGTTTTTTGATTGACTTTTCAGAAACAGAGAAAGCAAAAAACGTAATC…
>Homo.sapiens_serpina1
AAGATCACCCCCAACCTGGCTGAGTTCGCCTTCAGCCTATACCGCCAGCTGGCACACCAGTCCAACAGCACCAATATCTTCTTCTCCCCAGTGAGCATCGCTACAGCCTTTGCAATGCTCTCCCTGGGGACCAAGGCTGACACTCACGATGAAATCCTGGAGGGCCTGAATTTCAACCTCACGGAGATTCCGGAGGCTCAGATCCATGAAGGCTTCCAGGAACTCCTCCGTACCCTCAACCAGCCAGACAGCCAGCTCCAGCTGACCACCGGCAATGGCCTGTTCCTCAGCGAGGGCCTGAAGCTAGTGGATAAGTTTTTGGAGGATGTTAAAAAGTTGTACCACTCAGAAGCCTTCACTGTCAACTTCGGGGACACCGAAGAGGCCAAGAAACAGATC…
>Loxodonta.africana_serpina1
GATATCTCCCCGAGTCTGGTCAACTTCGCCTTCAGCCTGTACCGTGAGGTGGCCCGTGAGTCCAACACCACCAACATCTTCTTCTCCCCAGTGAGCATCGCTGTGGCCTTTGCACTGCTTTCCTTGGGGGCCAAGTCTGACACCCACACCCAGATCCTGGAGGGCCTGAAGTTCAACCTCACCAAGACTCCAGAGGCCGAGATCCATGAAGGCTTCCAACACCTCCTCCAGACCCTCAACCAGCCAGACAGCCAGCTCCAGCTGACCACTGGCAACGGGCTGTTCATCAATGAGAGTCTGAAGCTAGTGGATAAGTTTTTGGAGGATGCCAAGAAGCTGTATCATTCAGAAGCCTTCTCCATCAACTTCAGGGACAACGAAGCAGCCAAGAAACAGATC…
>Nomascus.leucogenys_serpina1
AAGATCGCCCCCAAGCTGGCTGAGTTCGCCTTCAGCCTGTACCGCCAGCTGGCACACCAGTCCAACAGCAGCAATATCTTCTTCTCCCCAGTGAGCATCGCTACAGCCTTTGCAATGCTCTCCCTGGGGACCAAGGCTGACACTCACGATGAAATCCTAGAGGGCCTGAATTTCAACGTCACGGAGATTCCGGAGGCTCAGGTCCATGAAGGCTTCCAGGAACTCCTCCGTACCCTCAACCAGCCAGACAGCCAGCTCCAGCTGAACACCGGCAATGGCCTGTTCCTCAACAAGAGCCTGAAGCTAGTGGATAAGTTTTTAGAGGATGTTAAAAAGCTGTACCACTCAGAAGCCTTCTCTGTCAACTTCGGGGACACCGAAGAGGCCAAGAAACAGATC…
>Ornithorhynchus.anatinus_serpina1
CAGATCTCAGCCAACATAGCCAACTTCGCTTTAAATCTGTACCAGCAACTGGCATCTGACTCCAACTCCACCAACATCTTCTTCTCCCCACTGAGCATCTCCTCAGCTTTCGCCCTGCTGTCGCTGGGAGCCCGGTCAGTCACCCATACCCAGATCCTCGAGGGCCTTGGGTTCAACCTGACGCGCACCTCGGAGGCCGAGATCCATAAGGGCTTCCAGGACATCGTCCGTTCCCTCGCCCGGGCCAACAGCGGGCTCCAGCTGGATACAGGCAGCGCCTTGTTTGTGGACAACAAACTCAAACTGCTGGAACGCTTCCTGGAGGATGCTAAGAACCTGTACTCCTCAGAAGCCTTCTCAACTGACTTCAAGGACCTGGCGGTGGCCAAGAAGCAGATC…
>Pan.paniscus_serpina1
AAGATCACCCCCAACCTGGCTGAGTTCGCCTTCAGCCTATACCGCCAGCTGGCACACCAGTCCAACAGCACCAATATCTTCTTCTCCCCAGTGAGCATCGCTACAGCCTTTGCAATGCTCTCCCTGGGGACCAAGGCTGACACTCACGATGAAATCCTAGAGGGCCTGAATTTCAATCTCACGGAGATTCCGGAGGCTCAGATCCATGAAGGCTTCCAGGAACTCCTCCGTACCCTCAACCAGCCAGACAGCCAGCTCCAGCTGACCACCGGGAATGGCCTGTTCCTCAGCGAGGGCCTGAAGCTAGTGGATAAGTTTTTGGAGGATGTTAAAAAGTTGTACCACTCAGAAGCCTTCACTGTCAACTTCGGGGACACCGAAGAGGCCAAGAAACAGATC…
>Pan.troglodytes_serpina1
AAGATCACCCCCAACCTGGCTGAGTTCGCCTTCAGCCTATACCGCCAGCTGGCACACCAGTCCAACAGCACCAATATCTTCTTCTCCCCAGTGAGCATCGCTACAGCCTTTGCAATGCTCTCCCTGGGGACCAAGGCTGACACTCACGATGAAATCCTAGAGGGCCTGAATTTCAATCTCACGGAGATTCCGGAGGCTCAGATCCATGAAGGCTTCCAGGAACTCCTCCGTACCCTCAACCAGCCAGACAGCCAGCTCCAGCTGACCACCGGCAATGGCCTGTTCCTCAGCGAGGGCCTGAAGCTAGTGGATAAGTTTTTGGAGGATGTTAAAAAGTTGTACCACTCAGAAGCCTTCACTGTCAACTTCGGGGACACCGAAGAGGCCAAGAAACAGATC…
>Pteropus.vampyrus_serpina1
AAGATTGCCCCGAACCTTGTGGACTTCGCTTTCAGCCTGTACCGCCAGGTGGCCCATCAGTCCAACACCAGCAACATCTTCTTCTCCCCAGTGAGCATCGCCACAGCCTTTGCGACACTCTCCCTGGGGACCAAGGGTGACACGCACACCCAGATCCTGGAGGGTCTAGATTTCAACCTCACCGAGAGAGCAGAGGCCGATATCCACAAAGGCTTCCATCATCTCCTTGACGCCCTCAACCGGCCAGATAACCAGCTGCAGCTGACCACTGGCAACGGCTTGTTCATCGATGAGAATGCGAAGCTAGTCAGTAAGTTCTTGGAGGACGTCAAGAAGCTGTACCACTCAGAAGCCTTCAGCGTCAACTTCAAGGACTCCGAAGCGGCCAAGAAACAGATC…
>Rattus.norvegicus_serpina1
AAGGTGGCTCTCACCATCTCCAATATCTCCATCACCTTGTTCAAAGAGATGGCTCAACTGTCAGTAAATGGAAATATCTTATTCTCCCCTATTAGAGTCATTGCTGCCATTTCAATGCTGTCCCTGGGAGCCAAAGGTAATGAAAGCAAACGCATCCTGGAAATCCTAAGGCTCAACAAAACAGGCTTGCCTGAAGCTGAGATCCACAAGTGTTTCCGGTATCTGCTCCGTGCCATCCACCAGCCTGAACAGCTATCACCACTGAAAAGTGGTAGCGGTGTGTTCATCCACCAGGATCTGACACCAGTAGACAAATTTGTGGAAGGAGTCAAGAACCTATATCACTCTGACATCGTGTCCATCAACTTTACAGACTGCAGGAGGGCCAAGACACAGATC…
>Xenopus.laevis_serpina1
AAAATAGCACCATTCAATGCCCAATTTGCTTTTGAATTCTACAGGCAAGTAGCTGCAGACCATCCATCAGAAAACATTTTCTTTTCTCCAGTGAGTATTTCCACTGCATTTTCTATGCTCTCATTAGGTGCCAAAGGACAAACTTTAAACCAGATCATAGAAGGACTGGGCTTTAACACAACTGAAATATCAGAGGAGGAGATTCATAACGGCTTCCAGCATCTCCTTCACATGCTGAATGATCCAGACAGTGAATTGCAGCTGAACAGTGGAAATGCCCTCTTCATAGACAATAACTTGAAGCTAATTCAGAAATTCTTAGAAGATGTAAAAAATTTCTATGAATCAGAAGCTTTTTCTACTGACTTCCATAATACAAAGGAAGCAACAAAACAGATT…
>Alligator.mississippiensis_serpina1-1
AAGATACAGAACAGCATTTGCCAATTTGCATTATGCTTCTACAAGGAAACAGCTCCTTCCAGAAACAAGGAGAATGTGTTTTTCTCACCCATCAGCATAACCGGTACTTTGGCAATGTTAGCTCTGGGAGCTAAATCAGAGACTCTGCACCAGATTCTTAGAGGGCTTGGTTTTAACTCAGAAAATATTCAGGAGGAGGAAGTTCATGAAGGTTTTTGCAATATCATGCAAAAGTTAAACCAACAGAATAATGACATTGAGCTGAATATGGGAAATGTCATGTTTGTGACGAAAGAACTCCAACTATTACAGCAGTTTCGAAACAACCTCAACCTCGTTTGTGGAGAAGAAATTTTTCCTGTAAACTTCAGATATACTAAAGAAGCTGAGGAAAAGATC…
>Alligator.mississippiensis_serpina1-2
ACACGAGGCTCTAGTTATGCTGATTTTACATTTAGCTTCTACAAACAGGCTATGCTACAGGAACCTAACAAGAATATTTTCTTTTCTCCTATAAGCATCTCCACTGCCTTTGCAATGTTGGCACTGGGTGCTAAGTCAACCACTCTGAATCAGATTTTTGTAGGAATGGGCTTTAACTTGACAGAGGTTCAGGTAGAGGATATACATGAAGGTTTTCATCATCTACTTTACATGCTGAATAAGCCTGACAATGAGATCGAGATCAGTCTGGGAAATGCCCTCTTTACAGATAGGGGATTTAAGCCACTAGAGAAGTTTTTAAATGACATAAAAGGCTTTTATGAAGCAGAATTTCTTTCTAGTAATTTCCATAATCCACCAGAAGCTAAGAAACAGATC…
>Alligator.mississippiensis_serpina1-9
AAATTAGTTCCTAACAATGCTGACTTTGCATTTAGATTGTACAAGGAGATTACATTAGAGGAACCTAATAAGAACGTTTTTTTCTCTCCTGTGAGCATCTCCACTGCCTTTGCAATGCTGGCATATGCTGCTAGATCAACCACTCAGACACAGATTCTGGAAGGTCTCACCTTTAACCTGACAGAGATTGAGGAGAGAGAGATACATGAAGGTTTTCAACATCTCATCTACATGTTGAACAATCCTGACAGCCAGCTCCAGCTCAATATGGGAAATGCCATATTTCTCAGAGAAAAGCTGAAACCACTACAGGAGTTTTTAGAAGGTATCAAAAACTTGTATGATACAGAAGCTTTTACTACCAACTTCAAGGACCCCACGGAGGCTGAGAAACAGATT…
>Alligator.mississippiensis_serpina1-8
AAGATAGCCCCAAGCAATGCTGACTTTGCATTCAGATTCTACAGGCAGGCTGCATCACAGGAAGATGGCAAGAATGTTTGCTTCTCTCCTGTGAGCATCTCCACTGCCTTTGCAATGCTCATGCTAGGTGCCAAGAACACCACACTGAGGCAAACTCTGGAAGCCTTTGCTTTTAACCTGACAGAGATTGAGGAGAAAGAGATCCACGATGGTTTCCGGCATCTACTTCACATGCTAAACCAACCAGACAGTGGGGTCCAGCTGAGCATGGGAAATGCCCTGTTTATAAAAGATGGGCTGAACGTACTCCCAAAGTTTTTGGAGGATGTCAAAAGCTTTTATGAGTCAGAAGCTTTTTTGAGCAACTTCCGGAATCCTCCTGAGGCTGAGAAGCAGATC…
>Alligator.mississippiensis_serpina1-3
AAACTAGCCCCAAGTAATGCTGACTTTGCTTTCAGATTTTACCAGTTGGTTGTATCAGAGGAATCTGACAAAAATGTTTTTTTCTCACCCATAAGTATTTCCATTTCCTTTGCAATGCTGGCACTCGGTGCTAAATCAGCCACTCTGAATCAGATTCTGGAAGGGCTGGCCTTTAACATGGAAAAGACTCAGGAGAAGGAAGTACATGAAGGTTTTTGCCATCTCATCTGTGTACTGAACCACACAGACTGCGAGAACCAATTGAATATGGGCAATGCCCTTTTCATAGAAGAAACCCTGAGACCACTACAGACCTTTCTGGAGGATGTCAAAAACTTTTATGACTCTGAAGTTTTATACACTGACTTCCAAAATTCTACTGCTGCGGAAAAGCTGATC…
>Alligator.mississippiensis_serpina1-5
AAGATAGCCCCTAGCAATGCTGACTTTGCATTCAGATTCTATAGGCAAGCTGCATCAGAGGCAGCTGACCAGAACGTTTTCTTCTCACCTGTTGGCATCTCCACTGCCTTTGCGATGCTGGCCCTTGGGGCTAGATCAACCACGCTGGCTCAGATTCTGGAAGGTCTCGCCTTTAACCTGACAGAGCTTGAGGAGAAGGAGATCCATGATGGTTTTCATCATCTCATCCACATGCTGAACCGTCCAGACAGCAATATTCAGCTGAGTATGGGAAATGCAGTCTTTGTTGATGAGAAAGTGAAACTAATCCAGAAGTTTTTGGATGACATCAAAAGCTTGTATGAAGCAGAAAGCTCTTCTAGTAACTTCCAGAATTCCTCAGAAGCTGTGAAAGAGATC…
>Alligator.mississippiensis_serpina1-7
AAGATAGCCCCTAGCAATGCTGACTTTGCTTTCAGATTCTATAGGCAAGCTGCATCAGAGGCAGCTGGCAAGAACGTTTTCTTCTCACCTGTGAGCATCTCCACTGCCTTTGCGATGCTGGCCCTTGGGGCTAGATCAACCACACTGGCTCAGATTCTGGAAGGCCTCGCCTTTAACCTGACTGAGCTTGAGGAGAAGGAGATCCATGATGGTTTTCATCATCTCATCTGTATGCTGAACCGTCCTGACAGCAAGATTCAGCTGAGTATGGGAAATGCGGTTTTCATCAATGAGAAACTGAAACTACTCCAGAAGTTTTTGGATGACATCAAAAGCTTGTATGAAGCAGAAAGCTCTTCTAGTAACTTTCAGAATTCCTCAGAAGCTGTGAAAGAGATC…
>Anolis.carolinensis_serpina1-8
GTGCTAGTTAACAGTAATTTTGACTTTGCATTTAAGTTCTTCAGGGAGGTTTCTTCCAACAGAGGTCAAGGGAACATTGTCTTCTCTCCCATGTGCATCTCCTCTGCCTTTGCCATGCTGGCCTTGGGTGCCAGGGCCAACACCTTAGATCAGATCCTTAGAGGACTGGATTTTAGGCCATCAGAGATCCAGGAAAAAACAATCCATGAAAGCTTCCATGACCTCATCTACATGCTAAACAACGCAGGACCCGGCCTCCAGATGGAGATGGGCAATTGCCTCTTTGTAGAAAAGAAGCTGCATCCACAAGAGCAATTCTTATATGGACTCAGAAATATCTATGGAGGAGACATTTATTTGGAAAACTTTAAGAACACAGTCGAAACAGAACAGCATATC…
>Anolis.carolinensis_serpina1-7
AAAATAGCCCCTGGCAATGCAGATTTTGCTTTCAAATTCTATCACCAGCTTGCTTCAGAGGCTGCCAATAAGAATGTTGTTTTTTCTCCTGTGAGCATATCTATTGCTTTTGCATTGCTATCACTGGGAGCTAAAGCAAATACTCTGAGACAGCTTTTATTAGGACTTGGTTTCAACCCAAAGGAGATCAGTGAGCAAGAAATACACAATGGTTTTCATCATCTTCTCCTTGAGCTAAATCGTCCTCAGGCTGAACTTGAACTGAACATAGGAAATGCCCTCTTCACACACGACCAGTTCAAACTTCTGCAGAAGTTCTTGAAGGATGCCAAACATTTTTATCACTCAGAGATACTTCCTACTAACTTCAAGAAGCTTAAAGAAGCAGAACAGCGGATT…
>Anolis.carolinensis_serpina1-2
AGAATAGCTCCAGGCAATGTTGATTTTACCTTCAAATTCTACCATCAAGTTTCTTTAGGAGCAGCTAGGAACAATATATTGTTTTCACCTCTGTGCATTTCTAATGCCCTTTCCATGCTTATGCTGGGAGCAAAGCATCACACCCTGAGTCAACTTTTATCAGGACTTAGCTTTAACCAGACAGAAGTAAGTGAGCAAGAAATCCATGAAGGTTTCAGCAACCTCCTGGACCTTTTAAATGACCCTTTGAATGAAATTGAACTGAACATTGGAAATGCCCTTTTCATAGATGAGGAGATGAAACCTCTAAAGAAGTTCCTGCATGATGCTAAACATTTCTATAAATCTGACATTTCTCACACTGACTTCAAAAATTCTAAACAAGCTGAGGAGCAGATT…
>Anolis.carolinensis_serpina1-6
AGAATAGCTCCAGGCAATGTTGATTTTACCTTCAAATTCTACCATCAAGTTTCTTTAGGAGCAACTAGGAACAATATATTGTTTTCACCTCTGTGCATTTCTACTGCCCTTTCCATGCTTATGCTGGGAGCAAAGCATCACACCCTGAGTCAACTTTTATCAGGACTTAGCTTTAACCAGACAGAAGTAAGTGAGCAAGAAATCCATGAAGGTTTCAGCAACCTCCTGGACCTTTTAAATGACCCTTCGAATGAAATTGAACTGAACATTGGAAATGCCCTTTTCATAGATGAGGAGATGAAACCCCTAAAGAAGTTCCTGCATGATGCTAAACATTTCTATAAATCTGACATTTCTCACACTGACTTCAAAAATTCTAAACAAGCTGAGGAGCAGATT…
>Anolis.carolinensis_serpina1-5
AAGATAATTCCCAGTAATGCTGACTTTGCATTCCGGTTCTACAGAAACATTGTTTCAGATCCAGATGGCAAAAATATTTTCTTCTCTCCTCTCAGCATCTCCACAGCTTTTAGTTTGTTGGCATTAGGTGCCAAATCTGAAACCCATGATGAGATTTTTAAAGGACTTGCTTTTGATCTGCTGGAAATTGAGGAGAAGGAAATCCATGAAGGGTTCCACCAGCTCCTTTATGTGCTTAACCAACCAAATAACAAAGCACAGGTGAATTTAGGGAATGGTTTATTTATAGAACCATCACAGAAGTTCCTGCCTGCTTTTTTGGATGATGCCAAAAACTTGTATGGTGCCGATGGTTTTTCTACCAACTTCAGCAACCCCAGTGTGGCTAAAAAGCAGATT…
>Anolis.carolinensis_serpina1-3
AAGATTGCCCCTAGTAATGCTGACTTTGCATTTACATTGTACAGACAAATTGCTTCTGACGGGGCTGGAAAAAATGTATTTTTCTCTCCAGTGAGCATTTCCACAGCCTTTGCGATGCTCAGCCTTGGTGCTAAATCAGAGACTCAGTCTCAGATTCACAAAGGACTTGCTTTTAACCTGTCGGAGATGGAAGAGAAGGAGCTACATGAAGGCTTCCAGCATCTCATCCATATGCTTAACCGTCCAAAGAACAAAGCAGAAATCAACATAGGGAACGCCTTGTTCATAGAAGAATCCTTAAAAGTTCTGCCTAAGTTTTTAGAGGATGCCAAAACCCTGTATGAATCCGAAGGCTTCTCTTCCAACTTCCGGAACACTACCATTGCTAAAAAACAGATA…
>Anolis.carolinensis_serpina1-4
AAGATAGCTCCCAATAATGCTGATTTTGCATTCAGATTCTACAGGCACATAGCATCCAACACAGCTGCCAAAAATATTTTCTTCTCTCCCTTCAGTATCTCCACAGCTTTCGCTATGCTAGTTCTGGGTGCCAGATCTGAAACCCAAAACCAGATTTATGAAGGTCTTGCTTTTAATCTGTCTGAGATTGAGAAGAATGAGATCCACAAAGGATTCCATCAGCTTATCCACACGCTTAGCAACCCAAATAACAAAGCACAAGTGGAGATAGGGAATGCCATGTTCATGAATGAAACACTGAAAATACTGCCAAAGTTTCTGGAGGACATTAAAAGTTTATATGCTGCTGAAGGGTTTTCTTCAAACTTCAGCAATTCCACAGCAGCTGAAAAGCAAATA…
>Apus.apus_serpina1-4
ACTGTAGGGAAGAGTGTTTGTCAGTTTGCTTGTTGTTTCTACAAAGAGATTTCCTCTCATGAAAACAGTGGGAATGTTTTCTTCTCTCCTTTGAGCATCTCTACTGCCTTAGCAATGCTGACTCTGGGTGCCAGATCAGACACTCTGACACAGATTCTTAGGGTCCTTAACTTCAACCCAGGTGAGATTTCTGAAAATGAAATACATGAAGGTTATCGTCAGCTCATACAAATGGTGAACAGAAAGAACCAAGGGTTACAGCTGAATATGGGAAATGTCCTGTTCGTTCTTGACCGACTGAAGCCACAAGAAAGATTTTTAAGTGATCTCAGAAACTTCTATGAAGGAGAAGCTCATCCTATGAACTTCAAGAAGGCTGATCAAGCCCAGATAAAGATC…
>Apus.apus_serpina1-1
AAACTAGTGCCAAACAATGCTGACTTTGCATTTCAGTTTTTTAAAGAGGTTGCACTGGAGGCACCTAATAAGAACATTTTTTTCTCTCCTGTAAGCATCTCCACTGCATTTGCAATGCTGGCTCTGGGGGCTAGATCAACCACTCAGATTCAGATCCTGGAAGGACTCAGTTTCAACCTTACAGAGATTCAGGAGAACGAGATACATGAAGGCTTCCACAACCTCATTCACATGCTGAGCCATCCTGAGGGTGGGGTCCAGCTCAATATGGGGAATGCCATCTTTCTAACAGAGAAGCTGAAACCTCTCAAAAAGTTTTTAGATGATGCCAAAGCACTGTATCAGCATGAGACTTTTACCACAGACTTTAACAGTCCCATGGAGGCTGAGAAGCAGATC…
>Apus.apus_serpina1-3
AAACTGATTCCCAGCAATGCTGACTTTGCATTTTTACTTTATAAGCTGGTCACATCTGAAGAAACTGATAAAAATATTTTCTTTTCACCCATAAGCATCTCTGCTTCCTTTGCAATACTGGCACTCGGTGCCAAGTCAGCGACGCTGACGCAGATTCTGGAAGGGCTTGCCTTTAACCTGAAAAAGACTCAGGAGCAGGAAATACATGAAGGTTTTTGCCAGCTCCTCCACTTGCTGAACCGTACAGACAGTGAGCTGCAGCTGAGCCTGGGCAATGCCCTTTTTATAGAAGAGACACTAAAACCACTGCAGAAGTTCTTGGATGATGTTAAAAGCTTTTACAAATCTGAAGTCTTTTCTACTGACTTTAACAACTCCTCTGGTGCTGAGAATCAGATC…
>Apus.apus_serpina1-2
AAGATAGCCCCCAGCAACGCTGACTTTGCATTTAGGGTTTACAAGCAGATCAGAGAGGAGACAGGCAACAAGAACATTTTCTTTTCTCCTTTGAGTATCTCCACTGCCTTTACAATGCTCTCCCTGGGGGCCAGATCAAACACTCTCAGTCAGCTGCACAAAGGCCTCGCCTTCAATCTGACAGAGATGGAGGAGCAGGAGATCCATGCGGGATTTCAGCGCATCCTCCAGCTGCTCAATGATCCTCACCAAGAAGACCAGTTGAACATGGGCAACGCCCTGTTCATAGACGACCGACTGAAACTGCTCCAAAAATTTTTGGATGATGTGAGAAGTCTGTATTATTCTGAAGCTATTTCTACTAGCTTCCAGAATTCTCCAGAGGCTATAAAGGAAATC…
>Athene.cunicularia_serpina1-3
CAGGTAGTCCCCAGCAACACAGACTTTGCCTTCCGGTTTTACAGGCAAGCAACCACGCAAGAACCTGGCAAGAACATTTTCTTTTCCCCAGTTAGCATCTCCACTGCCTTTGCCCTGCTGGCCCTGGGCTCCAGAGCCACCAGCCAGGCTCAGGTGCTGGAAGGGCTGGCCTTTAACCTCAGTGACACCCGGGAGGAGGAAATACACAACGGCTTTCGTCATCTCCTCCTCTTGCTGAACCGCCCTGGCAGCCAGGTGCAACTGATCATGGGCAACACCCTGTTCATGGACAAACACCTGAAGCCACTGAAAACATTTCTGAAGGACATTAAAAAACTGTACAAAGGAAAAGTTTTTTCTAGTAACTTCCAAAATTCCACTGAAGCTAAAAAAGAGATC…
>Athene.cunicularia_serpina1-5
AAACTAGTGCCAAACAATGCTGACTTTGCATTTCAATTTTTTAAAGAAGTTACACTGGAGGCACCTAATAAGAACATTTTCTTTTCTCCTGTAAGCATCTCCACTGCATTTGCAATGCTAGCCCTAGGGGCTAGATCAACAACTCGGACTCAGATCCTGGAAGGACTCACCTTTAACCTTACAGAGATTCAGGAGAAAGAGATACATGAAGGCTTCCACAACCTCTACCACATGCTGAGCCATCCTGAGAATGGGGTCCAGCTCACCATGGGGAATGCCATCTTTCTAACAGAGAAGCTGAAACCTCAGAAAACGTTTTTGGATGATGCCAAAGCTCTGTATCAGCTGGAAGCTTTTACCACTGACTTCAACAATCCCACAGAGGCTGAGAAGCAGATC…
>Athene.cunicularia_serpina1-2
AAACTAGTTCCCAGCAATGCTGACTTTGCATTTTCATTTTACAAGCTTGTTGCATCTGAAGCGACTGATGAAAATATTTTCTTTTCACCCATAAGCATCTCTGCTTCCTTTGCAATGCTGGCACTCGGTGCCAAGTCAGCGACGCTGACGCAGATTCTGGAAGGGCTTGCCTTTAACCTGAAAAAGACTCAGGAGCAGGAAATACATGAAGGGTTTTGCCAACTCCTCCACATGCTGAACCGTTCAGACAGTGAGCTCCAGTTGAGCCTGGGCAATGCCCTTTTTATAGAAGAGACACTAAAACCACTACAGAAGTTCTTGGATGATGTCAAAAGCTTTTATGAAGCTGAAGTATTTTCTACTGACTTTAACAACTCCTCTGGTGCTGAGAATCAGATC…
>Athene.cunicularia_serpina1-4
AAGATAGCACCCAGCAATGCTGACTTTGCGTTTAAGTTTTACAAGCAGGTCAGAGACGAGGTGGGCAACAAGAACATTTTCTTCTCTCCTTTGAGCATCTCCACTGCCTTTGCAATGCTTTCGCTGGGAGCCAGATCAAACACACTTCATCAGTTGCACAAAGGCCTCGCCTTCAACCTGACAGAGATGGAGGAGCATGAGATCCATGAGGGATTTCAACGTGTCTTGCAGCTGCTGAATGACCCCCACCGAGAAATCCAGTTGAACATGGGCAATATCCTGTTCATAGATGACCAGCTGAAACTGGTCCAAAAATTTTTGGATGACGTCACAAATTTTTATTATTCTGAAGCTATTTCTAGTAAATTACAGAATTCTGAAGAGGCTGTAAAGGAAATC…
>Bufo.bufo_serpina1-2
AAGATAGCTCATTACAATTCATTATTCTCCTTCGACCTGTTTCGGCAGGTAGCTCTAGATCATCCTTCTGAGAACATTGTCTTCTCCCCTGTCAGTATTTCAATGGCATTTTCTTTCCTGTCTATTGGCGCCAAGGCTCAGACCCGCTCACAGATCATTAATGGACTCCGCTTAAACGCATCTGAGATCTCAGAACAAGAAATTCATGAATGTTTCCACAATCTTCTGGATCTCCTGAATGATGTGAAGCGGGAGGTCCAGCTCGGGGTTGGGAATGCTCTCTTCGTTTCCAAGGAATATAAGATTCTCCACGCTTTCCTAGATCAGGCCAAAAAGCTCTATCACTCAGAGGCATTTTCTACTGATTTCAAAAACACAGAAGAAGCAAAGAATCAAATT…
>Bufo.bufo_serpina1-5
AAGATAGCTGATTACAATTCCAAATTCTCCTTCGACCTGTATCGACATGTAGCTCTAGATCATCCTTCTGAGAACATTGTCTTGTCCCCTTTCAATATTTTAACTGCATTTGCTTTCCTGTCCCTTGGTGCTAAGGCTCAGACTCACTCACAGATCATAGAAGGACTCCGTTTCAACACTTCTGAGATCTCAGAACAAGAAATTCATGAATGTTTCCACAATCTTCTGGTTCTTCTGAATGATGTAGACCGGGAGCTACAGCTTAGCAGTGGGAATGCTCTCTTCATTTCCAAGAAACACAAGATTCTTGAGACATTCTTAGATAAATCCAAGAAGTTCTACCACTCAGAGGCATTTTCTACTGATTTCAAAAACACAGAAGAAGCAAGAAATCAAATT…
>Bufo.bufo_serpina1-3
AAGATAGCTGATTACAATTCAAAATTCTCCTTTGACCTGTTTCGGCAGCTAGCTCTAGATCATCCTTCTGAAAACATTGTCTTCTCCCCTGTCAGTATTTCTATGGCATTTGCTTTCCTGTCCCTTGGTGCTAAGGCTCAGAACCACTCACAAATCATTAAAGGACTCCGTTTAAACACCTCTGAGATCTCAGAACAAGACTTTCATGAAGGTTTCCATCATCGCCGGGATCTCCTGAATGATGTGGACATGGAGCCCCCTCTCAGAGGTGGGAGCGCTCTCTTCATTTCCAAGGAACGCAAGATTCTCCAGACGTTCTTAGATGAAGCCAAGAAGCTCTACCACTCAGAGGCGTTTTCTACTGATTTTAAAAACACAGAAGAAGCAAAGAATCAGATT…
>Bufo.bufo_serpina1-1
AAGATAGCTGATTACAATTCAAAATTCTCCTTTGACCTGTTTCGGCAGCTAGCTCTAGATTATCCTTCTGAGAACATTGTCTTCTCCCCTGTCAGTATTTCTACTGCATTTGCTTTCCTGTCCCTTGGTGCTAAGGCTCAGACCCACTCACAAATCATTGAAGGACTCCGTTTTAACAGCTCTGAGATCTCAGAACAAGAAATTCATGAAGGTTTCCATCATCTTCTGCATCTCCTGAATGATGTGGACAGGGAGCTGCAGCTCAGCGGTGGGAATGCTCTCTTCATTTCCAAGGAACGCAATATTCTCCAGACGTTCTTAGATGAAGCCAAGAAGCTCTACCACTCAGAGGCGTTTTCTACTGATTTTAAAAACACAGAAGAAGCAAAGAATCAGATT…
>Bufo.bufo_serpina1-4
AAGATAGCTGATTACAATTCAAAATTCTCCTTTGACCTGTTTCGGCAGGTAGCTCTAGATCATCCTTCTGAGAACATTGTCTTCTCCCCTGTCAGTATTTCTACGGCATTTGCTTTCCTGTCCCTTGGTGCTAAGGCTCAGAACCACTCACAAATCATTGAAGGACTCAGTTTAAACACCTCTGAGATCTCAGAACAAGAAATTCATGAAGGTTTCCATCATCTTCAGCATCTCCTGAATGATGTGGACAGGGAGCTGCAACTCAGCGCTGGGAATGCTCTCTTCATTTCCAAGGAACGCAATATTCTCCAGACGTTCTTAGATGAAGCCAAGAAGCTCTACCACTCAGAGGCGTTTTCTACTGATTTTAAAAACACAGAAGAAGCAAAGAATCAGATT…
>Callithrix.jacchus_serpina1-1
AAGATCTCCCATAACATCACCGACTTCACCTTCGATTTGTACAAAGAGCTGGCTGATCTATCAAAAACCAGCAATATCCTAGTTGCCCCAACGAGCGTGGCTATGGACTTTGCAATGCTCTCCCTGGGGACCAAGGCCGACACGCGCACAGAGATCCTGGAAGGCCTGAATTTCAACCTCACGGAGACGCCTGAGCCCAAGATCCATGAATGCTTCCAGCAATTTCTCCAAGCCTTCAGCAGCCCGAACAGCCAGCTCCAGCTGACCACCGGCAGTAGCTTGTTCATCAACAAGAGTGTGAAGCTGGCGGACACGTTTCTGGAGGATATCAAGAAGCTGTACCACTCAGAACCCTCCTCCATCAACTTCAGGGACACCGAGGAGGCCAAGGAGCAGATG…
>Callithrix.jacchus_serpina1-2
AAGATCGCCCCCAACCTGGCTGAGTTCACCCTCCGCCTATACCGCCAGCTGGCGCACCAGTCCAACACCACCAACATCTTCTTCTCCCCAATGAGCATCGCGACAGCCTTTGCAATGCTCTCCCTGGGGACCAAGGCTGACACTCACACCGAAATCCTGGAGGGCCTGAATTTCAACCTAACGGAGACTCCGGAGGCTCAGGTCCATGAAGGCTTCCAGGAACTCCTCCGTACCCTCAACCAGCCAGACAGCCAGCTCCAGCTGACCACTGGCAATGGCCTGTTCCTCAATGAGAGCCTGAAGCTAGTGGATAAGTTTTTGGAGGATGTCAAAAAGCTGTACCACTCGGAAGCCTTCTCTGTCAACTTCAGGGACCCTGAAAAGGCCAAGAAGCAGATC…
>Canis.familiaris_serpina1-2
AAGATTGCCCCCAACCTGGCTGACTTTGCCTTCAGCTTGTACCGCCAGGTGGCCCAAGAGTCCAATACCACCAACATCTTCTTCTCCCCCGTGAGCATCGCTACAGCCTTTGCGATGCTCTCTCTGGGCACCAAGGGGGACACCCACACCCAGATCATGCAAGGCCTCGGTTTCAACCTCACTGAGAGAGCAGAGAGGGAAGTCCACCAAGGCTTCCATCAACTCCTCAGCATCCTCAACCAGCCAGACAACCAGCTGCAGCTGACCACCGGCAGCGGTCTGTTCATCAACGACACCATAAAGCTACTGAATAAGTTTTTAGAGGATGTCAGGAACCTGTACCACTCAGAAGCCTTCACCATCAACTTCAGGCACACTGAAGAGGCCAAGAAACAGATC…
>Carcharodon.carcharias_serpina1-1
AAACTTGTAGCTGCAAATACAGACTTTGCCTTGCGTCTCTACAGACAAATTGTCTCTCAACCAAGTTCAACTAATATTTTCTTCTCTCCAATAAGCGTCTCTGCTGCACTGAGCATGCTGTCTTTAGGTGCAAGAGATAGCACTCGCAATCAGCTTCTACGGGCTCTTGGGTACAATATGTCACAGAATGATGCAGCAGAAGTGCATGAGACATTCAAATTTTTCCTGCAAAAGCTAACCAGAGAAGATCGTGAACTAAATTTAACAATTGGGAACTCTCTGCATATCCAGCAGGAATTTGATGTTAATCAGAAATTCCTTGAGGATGCAAAGCAATTTTATAAGGCAGAGGTGATAAGTGCTAATTTCAAAGAAACAGATAAAGCAAAAGAACAGATC…
>Carcharodon.carcharias_serpina1-2
AAACTTTCAGCTGCAAATACAGATTTTGCCTTGCGTCTCTACAGACAGATTGCCTCTCAGCCAAGCTCAACTAATATTTTCTTCTCTCCAGTAAGCATCTCTTCCAGCCTGGCCATGTTGTCATTGGGTGCAAAACATAACACTCGAGATCAGCTTCTACGGGTTCTTGGGTACAATATGTCAAAGAATGATGCAGCCGAGGTGCATGTAGCATTCAAGTACCTCCTTCAAGAGCTAACCAGTGAAAAGTGTGAACTGCATTTGACGATGGGGAGCTCTCTGCACATCCAGCAGGGATTAAACCTTCAAAAGAAATTCCTTGAGGACACAAGGCAATTTTATAATGCAGAGGCAATTGGTGTTGATTTCAAAGCAGTGGACAAAGCAAAAAAAAAGATC…
>Chanos.chanos_serpina1-8
GACTTGACAACACTCTGTGATGATCTTGCCTTTGGTCTCTATGCCAACCTGGGTGCCGAGAGGCCAGGGAAAAACTTGCTTTTCTCCCCCCTTGGCCTCGTCTCTGCCTTGGTGAAGCTGGCCAGGCTGTCACACGCCCACACACGGAGTGAGATCCTAGACGCTCTCGGTCTGAACAGGACAGAGGCTGCTGTGGAGCGTGCCCTCTCAGCTCTCCGAGCCCTGGAGACGAGCTTGGCCGAGCAAAAGGTCGATGCTCAGCTTGACATTCAGACTACTCTG---------------------------------------------------------------------------------------------CCACTTAACAGCTCCAATCAGGAA…
>Chanos.chanos_serpina1-9
GTGCTTGCGCCACACAATGCTGACTTTGCTTTCAGTCTATACAAGAAGCTAAGTGCTTTACCAGACTCCAAGAATGTCTTCTTCTCCCCGCTGGGTCTCACGATGGCACTGTCCCTGCTGGCTTTGGGTGCTAAGGGTGAAACACACACAGAACTCTTCAAGACACTAGGCTAC------AGTGACCTCAGCCCAGCCCAGGTTAATGAGGCTTATGAGCACCTGCTTCAAATGCTGGACCAGAGCCACGATGCATTGCAGCTGGAGTCGGGCAGCGCTGTGGCCATCAGAGAGGGGTTCAAGGTCTTGGACAAATTCCTTCAGGACGCCCAACACTTCTACAAGAGCGAGGCTTTCACCGTTGATTTTGCCAAACCTGAAACAGCTGCACAGGAGATT…
>Chanos.chanos_serpina1-7
CTGCTTTCCCAACACAATGCTGACTTTGCTTTCAGTCTGTACAGGAAGCTAAATACCCTACCCGTCTCTAAGAACATCTTTTTCAGTCCAGTGAGCATCTCTATGGCACTATCCCTGCTAGCACTGGGCGCCAAGGAACAGACTCACTCAGAGATCTACCGTGTACTGGAGTAC------AGTAACCTCCAGCCCGCACAGGTTAATAAGGGATACGAGCACCTGCTCCACATGCTCAACCACAGCCGAGATGCCTTTCAGCTGGAGATGGGCACTTCTCTAGCCATCAGACAGGGCTTCAAACCACTTGACAAGTTCCTGCAGAATGCCCAACACTACTATCAGAGTGAGGCTTTCACTGCTGATTTCAGCAAACCTGATGTGGCTGCACAAGAGATC…
>Chanos.chanos_serpina1-1
CTGCTTTCCCCACACAATGCTGACTTTGCTTTCAGTCTGTACAGGAAGCTAAATGCCCTGCCCGACTCTAAAAACATCTTTTTCAGTCCTGTGAGCATCTCTATGGCACTATCCCTGCTAGCCCTGGGCGCCAAGGAACACACTCACTCAGAGATCTACCGTGTACTGGAATAC------AGTAACCTCCAGCCCGCACAGGTTAATGAGGGATACGAGCACCTGCTCCACATGCTCAATCACAGCCGAGACGCCTTTCAGCTGGAGATGGGCACTTCTCTAGCTGTCAGACAGGGCTTCAAGCCACTTGACAAGTTCCTGCAGGATGCCCAACACTACTATCAGAGTGAGGCTTTCACTGCTGATTTCAGCAAACCTGATGTGGCTGCACAAGAGATC…
>Chanos.chanos_serpina1-5
CTGCTTTCCCCACACAATGCTGACTTTGCTTTCAGTCTGTACAGGAAGCTAAATGCCCTGCCTGACTCTAAGAACATCTTTTTCAGTCCTGTGAGCATCTCTATGGCACTATCCCTGCTAGCACTGGGCGCCAAGGAACAGACTCACTCAGAGATCTACCGTGTACTGGAATAC------AGTAACCTCCAGCCCGCACAGGTTAATGAGGGATACGAGCACCTGCTCCACATGCTCAACCACAGCCGAGACGCCTTTCAGCTGGAGATGGGCAGTTCTCTAGCTATCAGACAGGGCTTCAAGCCACTTGACAAGTTCCTGCAGGATGCCCAACACTACTATCAGAGTGAGGCTTTCACTGCTGATTTCAGCAAACCTGATGTGGCTGCACAAGAGATC…
>Chanos.chanos_serpina1-2
CTGCTTTCCCCACACAATGCTGACTTTGCTTTCAGTCTGTACAGGAAGCTAAATGCCCTGCCCGACTCTAAAAACATCTTTTTCAGTCCATTGAGCATCTCTATGGCACTGTCCCTGCTAGCCCTGGGCGCCAAGGAACAGACTCACTCAGAGATCTACCGTGTACTGGAATAC------AGTAACCTCCAGCCCGCACAGGTTAATGAGGGATACGAGCACCTGCTCCACATGCTCAATCACAGCCGAGATGCCTTTCAGCTGGAGATGGGCACTTCTCTAGCTGTCAGACAGGGCTTCAAGCCACTTGACAAGTTCCTGCAGGATGCCCAACACTACTATCAGAGTGAGGCTTTCACTGCTGATTTCAGCAAACCTGATGTGGCTGCACAAGAGATC…
>Chanos.chanos_serpina1-3
CTGCTTTCCCCACACAATGCTGACTTTGCTTTCAGTCTGTACAGGAAGCTAAATGCCCTGCCCGACTCTAAAAACATCTTTTTCAGTCCAGTGAGCATCTCTATGGCACTATCCCTGCTAGCCCTGGGCGCCAAGGAACACACTCACTCAGAGATCTACCGTGTACTGGAATAC------AGTAACCTCCAGCCCGCACAGGTTAATGAGGGATACGAGCACCTGCTCCACATGCTCAACCACAGCCGAGACGCCTTTCAGCTGGAGATGGGCACTTCTCTAGCCATCAGACAGGGATTTAAACCACTTGACAAGTTCCTGCAGGATGCCCAACACTACTATCAGAGTCAGGCTTTCACTGCTGATTTCAGCAAACCTGATGTGGCTGCACAAGAGATC…
>Chanos.chanos_serpina1-6
CTGCTTTCCCCACACAATGCTGACTTTGCTTTCAGTCTGTATAGGAAGCTAAATGCCCTGACTGACTCTAAGAACATCTTTTTCAGTCCAGTGAGCATCTCTATGGCACTATCCCTGCTAGCCCTGGGCGCCAAGGAACAGACTCATTCAGAGATCTACCGTGTACTGGAGTAC------AGTAACCTCCAGCCCGCACAGGTTAATGAGGGATACGAGCACCTGCTCCACATGCTCAACCACAGCCGAGATGCCTTTCAGCTGGAGATGGGCACTTCTCTAGCCATCAGACAGAGATTCAAACCACTTGACAAGTTCCTGCAGGATGCCCAACACTACTATCAGAGTGAGGCTTTCACTGCTGATTTCAGCAAACCTGATGTGGCTGCACAAGAGATC…
>Chanos.chanos_serpina1-4
CTGCTTTCCCCACACAATGCTGACTTTGCTTTCAGTCTGTACAGGAAGCTAAATGCCCTGCCCGACTCTAAAAACATCTTTTTCAGTCCAGTGAGCATCTCTATGGCACTATCCCTGCTAGCCCTGGGCGCCAAGGAGCACACTCACTCAGAGATCTACCGTGTACTGGAATAC------AGTAACCTCCAGCCCGCACAGGTTAATGAGGGATACGAGCACCTGCTCCACATGCTCAACCACAGTCGAGATGCCTTTCAGCTGGAGATGGGCACTTCTCTAGCCATCAGACAGGGCTTCAAGCCACTTGACAAGTTCCTGCAGGATGCCCAACACTACTATCAGAGTGAGGCTTTCACTGCTGATTTCAGCAAACCTGATGTGGCTGCACAAGAGATC…
>Charina.bottae_serpina1-1
GTGCTAGCCAACAGTAATTCTGATTTTGCTTTCAAGTTCTTCAGGAAGGTCTTTTACAGTGGAAGCCAGCAAAGTACTGTCTTCTCTCCCATAATCATCTCCTCTGCCTGTGCCATGCTGGCCTTGGGTGCAAAGGACAACACTTTAGATCAGATCTTGAAAGGACTTGATTTTAGGCCATCAAAGATCCAGGAGAGGATGATACACGAAGGCTTCTGTGAACTCATGTGCATGTTAAATAATGGAGGAGCTGGACACCAGATGGAAATGGGGAAATGTCTCTTTGTGCAGAACCAACTGCATCCTGAACAGCAATTCTTAAATGGCCTCAAAAACATGTATGGAGGAGACATCTATTTGGAAAATTTTAAGAACGCTGCAGAAACTGAGCAGCACATC…
>Charina.bottae_serpina1-3
AAGATCCATCTCAACATTGCTCATTTTGCAACTGAACTCTACAAAATACTGTCTCCAAGATCAGATGACAAGAATATTATCTACTCACCCTGCAGCATTTCTATAGTGCTTTCCGTTCTGTTACTAGGGTCAAAATCAAATACCCACACAGAGATTTTAAAGGGCCTCGGTTTTAACCTGACACACATTCAGGAAGAGGAGATCCACCAGGGGTTTCATGAACTTCTCCAGCTGCTCACACACTCAGATAATGAGTTCAAGCTTGAAATGGGGCAGGCCCTGTTTGTAAAGGATGACATACAACCATTGCAGACATTTTTAGAGAAGCTCAAGGAATTTTATGAAGCAGAAATCCAAGCCACAAAATTTCAGGAACCCAAAGAAGCTGAAAAACAGATC…
>Charina.bottae_serpina1-4
AAGATCCATCTCAACATTGCTCATTTTGCAACTGAACTCTACAAAATACTGTCTCCAAGATCAGATGACAAGAATATTATCTACTCACCCTGCAGCATTTCTATAGTGCTTTCCGTTCTGTTACTAGGGTCAAAATCAAATACCCACACAGAGATTTTAAAGGGCCTCGGTTTTAACCTGACACACATTCAGGAAGAGGAGATCCACCAGGGGTTTCATGAACTTCTCCAGCTGCTCACACACTCAGATAATGAGTTCAAGCTTGATATGGGGCAGGCCCTGTTTGTAAAGGATGACATACAACCATTGCAGACATTTTTAGAGAAGCTCAAGGAATTTTATGAAGCAGAAATCCAAGCCACAAAATTTCAGGAACCCAAAGAAGCTGAAAAACAGATC…
>Charina.bottae_serpina1-2
AAGATAGTTTCCAGTAATGCTGAATTTGCATTCAGGTTCTACCAGCAAATTGCTTCAGATGCAGCTGCCAAAAATATTTTCTTCTCTCCCTTCAGCATCTCCACAGCTTTTGTACTGCTGACATTAGGTGCCAAATCAGAAACCAAGGATCAGATTCACAAAGCACTTGGTTTTAACCTCTCAGACATTGAAGAGAGGGAGATACATGAAGGATTCCAACAGCTCATCCACGTGCTTAGCCATCCAAGAAATAAAGCACAGGTGAACATAGGCAATGCTTTGTTCATTGAAGAATCCTTGAAATTTCTGCCTAAATTTTTGGAAGATGCCAAAACCTTCTATGAAGCTGAGGGCTTCTCTGCTGATTTCAGTGTTCCCAGACTGGTTAAAAAGCAGATC…
>Chrysemys.picta_serpina1-7
AAAGTAGGGAGAAGCATTTGTCAGTTTGCATTTTATTTTTATAAGGAGGCTTCTTCTCAGAGAAACAACAGGAATGTGATCTTTTCTCCCATAAGCATCTCCACTGCCTTTGCAATGCTGACCCTGGGTGCTAAATCAGAGACACTGCAACAGATTCTTAGAGTGTTCCACTTTAAACCAAATGAGATCCAGCAAAGAGAGATACATGAAGGTTTCTGTCAGCTCATGCAATCACTAAACCACCAGAATGCTAACTTCCAGCTGGATATGGGGAATGTCCTGTTTGTGAAAGACCAGCTGAAACTGCAGCAGCAATTTTTAAATGATCTAAAAAACTTTTACAGTGGAGAAGCTTTCCCAGAAAACTTCAAGAATGTCAGACCAACTCAGCAGAAGATC…
>Chrysemys.picta_serpina1-6
AAACAAGGTACTAGCTATGCGGACTTTACATTTAGATTCTATAAGCAGGCTATATTAGCAGAAGCAGACAAGAATGTGTTCTTCTCTCCCGTGAGCATTGCCACTGCCTTTGCAATGCTGGCAATGGGTGCTAAATCGGCCACTCGGACTCAGATTTTTGAAGGAATGGGCTTTAGCCTGACAGAGATTCAGGAGGAGGAGATACATGAAAGTTTCCATCATCACATCCACATGATGAATTGTCCTAACAATAAGATCCAGACAAGTATGGGAAATGCCCTTTTCATAGCGACCGAGTTTAAAGCACTAGAGAAGTTTTTACAAGACGTCAAAACCTTTTATGAAACAGAATATTTTTCTACTGATTTCCATAATTCAAAAGAGGCTGCGAAAAAGATC…
>Chrysemys.picta_serpina1-1
AAACTAGCTCCCAGCAATGCTGATTTTGCATTTAGACTCTACAAGCAGATTACCTCAGAAGCCCCTAAGAAGAACATTTTCTTCTCTCCTGTTAGCATCTCCACTGCCTTTGCAATGCTGGCCCTTGGTGCTAAATCAGCCACTCTGACTCAGATTCTGGAAGGACTCGCCTTTAATCTGACAGAACTTCAGGAGAAGGAGATACATGATGGTTTCCATAATCTCATCCACATTCTAAACCGTCCTGACAGTGAGCTCCAACTTGATATGGGAAACGCCTTGTTTCTAAAAGAAAAACTGAAAACACTAGAGAAGTTTTTAGAGGACATCAAAAACCTGTATGAAGCAGAAGCTTTTAGTATCAACTTCAAGAATACTGCAGAGGCTCAGAAACAGATC…
>Chrysemys.picta_serpina1-5
AAACTGGCCCCCAGCAATATTGACTTTGCATTTAGATTTTACAAGCAAGTTATATCAGAGACAGCTGACAAAAATATTTTCTTCTCTCCCATAAGCATCTCTACTGCCTTTTCGATGCTGGCACTTGGGGCTAAATCAGCTACTCTGAATCAGATTCACAAAGGACTTACCTTTGACCTGAACAAGACTCAGGAAAAGGAGATACATGAAGGCTTTTGCCATCTCATCTGTGCGCTAAACCGTCCAGACAGGGAGATCCAGCTGAATATGGGCAATGCCCTTTTCCTAGGAGAGAGACTGAAACCACTCAAAAAGTTTTTAGAAGATGTTAAAAACTTTTATAAATCAGAAGTTTTTTCTAGTGACTTTAACAATTCTACCAATGCTGTGAAACAGATC…
>Chrysemys.picta_serpina1-4
AAAATAACTCCCAGCAATGCTGACTTTGCATTTAGATTCTACAAGCAGGTTACATCAGATGCAGTTGAGAAGAATATTTTCTTCTCTCCTTTCAGCATCTCCACTGCTTTAGCCATGGTGGCTCTAGGTGCTAAATCAACCACTCTGACTCAGATTCTGGAAGGACTCGCCTTTAACCTGACAGAGATTGAGGAGAAGGAGATACATGAAGGTTTTCGTGATCTCATTCACTGGCTAAACCTTCCTGACATTGAAGTCCAGCTGAATCTGGGAAATGCCCTTTTTGTTGATGAGAAGCTGATATTGCTACAGAAGTTTTTGGAAGACGTCAAAAGCTTGTATGAAGCAGAAGCTTTTCATAGTAATTTCCAGAATCCTCCAGAGGCTGAGAAACAGATC…
>Chrysemys.picta_serpina1-2
CAAGTAGTTCCTAGCAATGCTGACTTTGCATTTAGATTCTACAAGCATATTAAATCAGAAGCAGCTGACAAGAACATTTTCTTCTCTCCTCTGAGCATCTCCACTGCCTTTGCAATGCTGACATTAGGTGCCAAGTCAACCACTCTGAGTCAAATTCACAAAGGACTCTCCTTTAACCTGACAGAGATTGAGGAGAGGGAGATACATGAAGGTTTTCATCATCTCATCCAGATGTTAAACCGTCCTGACAGTGAGATCCAGCTGAATATGGGAAATGCCCTTTTTATAGATGATCAACTGAAACTACTAGAGAAGTTTTTGGAAGATGTCAAAACTCTGTATGAGTCTGAAGCTTTTCTAAGTAACTTCCAGAATTCTGCAGTGGCTGAGAAACAGATC…
>Chrysemys.picta_serpina1-3
CAAGTAGCTCCTAGCAATGCTGACTTTGCATTTAGATTCTACAAACAGATTAAATCAGAAGCAGCTGACAAGAACATTTTCTTCTCTCCTCTGAGCATCTCCACTGCCTTTGCAATGCTGACATTAGGTGCCAAGTCAACCACTCTGAGTCAAATTCACAAAGGACTCTCCTTTAACCTGACAGAGATTGAGGAGAGGGAGATACATGAAGGTTTTCATCATCTCATCCAGATGTTAAACCGTCCTGACAGTGAGATCCAGCTGAATATGGGAAATGCCCTTTTTGTAGATGATCGACTGAAACTACTAGAGAAGTTTTTGACTGACGTCAAAAGTCTGTATGAGTCTGAAACTTTTCCTAGTAACTTCCAGAATTCTGCAGCGGCTGAGAAACAGATC…
>Crotalus.tigris_serpina1-1
AAGATCCAGAGCAATATTGCTCATTTTGCAACTGAATTCTACAAAATATTGTCTGCAAGATCACAGGACAAGAATATTGTTTTCTCACCCTGCAGCATTTTTATATTGCTTTCCGCTCTGTTGTTAGGGTCAAAATCAAACACCCATGCAGAGATTTTAAAGGGCCTTGATTTCAACTTGACACACATTCAGGAAGATGAGATCCACCAGGGGTTTCATGATCTTCTCCATCTGCTCACACACTCAGAGAAGGATTTCAAGCTGGATATTGGACAGGACCTATTTCTAAAGGAAGACATACAACCATTGCAGACATTTTTAGATAAGATTAAGGAATTCTATGATGCAGAAATCCAAGCTGCAAAGTTTCAGGAACCAAAAGAAGCTGAAAAACAGATC…
>Danio.rerio_serpina1-1
CTGCTCGCTCCGCACAATGCTGACTTCGCTTTTTCCCTTTACAAGAAACTTGCATCCAATCCTGATGCCCAAAACATTTTCTTCTCCCCAGTTGGCATCTCAATGGCTTTGAGCTTGCTGGCTGTAGGTGCCAAGGGCAGCACTCTTTCACAGATTTACAGTGGTCTAGGTTAC------AGTGCACTGACGCCTGAGCAGGTAAATGAGGGTTATGAGCACTTGCTCCACATGTTGGGTCACAGTCAGGATGCCATGCAGCTGGAGGCCGGCGCTGGTGTGGCCATCAGAGATGGCTTCAAGGTGGTGGATCAGTTCCTGAAGGATGCTCAGCACTACTACAACAGCGAAGCCTTCGGCGTTGACTTCTCCAAGCCTGAAATCGCTGCAGCTGAAATC…
>Danio.rerio_serpina1-2
CTGCTCGCTCCGCACAATGCTGACTTCGCTTTTTCCCTTTACAAGAAACTTGCATCCAATCCTGATGGCCAAAACATTTTCTTTTCCCCAGTTGGCATCTCAATGGCTTTGAGCTTGCTGGCTGTAGGTGCCAAGGCCAGCACTCTTTCACAGATTTACAGTGGTCTGGGTTAC------AGTGCACTGACGCCTGAGCAGGTAAATGAGGGTTATGAGCACTTGCTCCACATGTTGGGTCACAGTCAGGATGCCATGCAGCTGGAGGCCGGCGCTGGTGTGGCCATCAGAGATGGCTTCAAGGTGGTGGATCAGTTCCTGAAGGATGCTCAGCACTACTACAACAGCGAAGCCTTCGGCGTTGACTTCTCCAAGCCTGAAATCGCTGCAGCTGAAATC…
>Fratercula.arctica_serpina1-1
TCTGTAGGGAACAGTGTTTGTCAGTTTGCATGTTGTTTCTTCAAAGAGATCTCTTCTCGTGAAAACAGTGGGAATGTTTTCTTCTCTCCATTGAGCATCTCTACTGCCTTTGCCATGTTGACTCTGGGTGCCAGATCAGATACTCTGACACAGATTCTTAGGGTCCTTAGCTTTAACCCACGTGAGATTTCCAAAAATGAAATACTTGAAGGTTATCGTCAACTCATGCAAATGGTAAACAGGAAGAATGCGGGGTTACAGCTGAATATGGGAAATGTCCTGTTTGTGCTTGATCGACTGAAGCCACAAGACAAATTTTTAAATAATCTCAGAAACTTCTTTGAAGGAGAAGCTTATCCTATGAACTTCAAGAGGGCTGATCAAGCCCAGGTAAAGATC…
>Fratercula.arctica_serpina1-3
CAGATAGTCTCCAGCAACGCAGACTTTGCCTTCCGGTTTTACAGGCAAGCAACCACCCAAGAACCTGACAAGAACATTTTCTTTTCCCCAGTCAGCATCTCTGCTGCCTTTGCCCTGCTGGCCCTGGGCTCCAGAGCCACCAGCCAGGCTCAGGTGCTGGAAGGGCTGGCCTTTAACCTCACGGACACCCGGGAGGAGGAGATACACAACGGCTTTCGTCACCTCCTCCTCTTGCTGAACCGCCCTGGCAGCCAGGTCCAACTGAGCATGGGGAATGCCCTGTTCATGGACAAACACCTGAAGCCACAGAAAACATTTGTGAAGGAGATCAAAAAACTCTACGAAGGAAAAATTGTTTCTAGTAACTTCCAGAATTCCACTGAAGCTAAAAAAGAGATC…
>Fratercula.arctica_serpina1-5
AAACTAGTGCCAAACAATGCTGACTTCGCCTTTCAGTTTTTTAAAGAGGTTGCACTGGAGGCACCTAATAAGAACATTTTCTTCTCTCCTGTAAGCATCTCCACTGCATTTGCGATGCTGGCCCTAGGGGCTAGATCAGCCACTCAGACTCAGATCCTGGAAGGACTCGCCTTCAACCTCACAGAGATTCAGGAGAAAGAGATACATGAAGGCTTCCACAACCTCATCCACATGCTGAGCCATCCCGAGAACGGGGTCCAGCTCAACATGGGGAATGCCATCTTTCTCACAGAGAAGCTGAAACCTCTAAAAAAGTTTTTAGATGATGCCAAAGCTCTGTATCAGATGGAGGCTTTTACCACTGACTTTAAGAATCCCACGGAGGCTCACAAGCAGATC…
>Fratercula.arctica_serpina1-2
AAAATAGTTCCCAGCAACGCTGACTTTGCATTTTCATTTTACAAGCTGGTCGCATCTGAAGCAACCAACCAAAATATTTTCTTTTCACCCATAAGCATCTCTGCTTCCTTCGCGATGCTGGCACTCGGTGCCAAGTCAGCGACACTGACGCAGATTCTGGAAGGGCTTGCCTTTAACCTGAAAAAGACTCAGGAGCAGGAAATACATGAAGGTTTTTGCCAACTCCTCCACATGCTGAACCGTTCAGACAGTGAGCTCCAGCTGAGCCTGGGCAATGCCCTTTTTATAGAAGAGACGCTAAAACCACTACAGAAGTTCTTGGATGATGTCAAAAGCTTTTACGAATCTGAAGTCTTTTCTTCTGACTTTAACAACTCCTCTGGCGCTGAGAATCAGATC…
>Gallus.gallus_serpina1-6
GCTGTAGGGAACCGTGTTTGTCAGTTTGCTTGTTGCTTCTACAAAGAGATTTCTTCTCATGAAAACAGTGGGAATATTTTCTTCTCTCCTTTGAGCATCTCTACTGCCTTTGCAATGCTGACTCTTGGTGCCAGGTCTGATACTTTGGCACAGATTCTTAGGGTCCTTCACTTTAATCCACGTGCGATTTCTGAAAATGAAATCCATGAAGGTTATCGTCAACTCATACAAATGATAAACAGAAAGAATGAGGGTTTACAGCTAAATATGGGAAATGTCCTGTTTGTACTTGATCGACTGAAACCACAACAAAGATTTTTGAATAGCCTCAGAGAATTCTATGAAGGTGAAATTTATCCAATGAACTTCAAGAGGTCTGATCAAGCCCAGACGAAGATC…
>Gallus.gallus_serpina1-5
AAGCAAGGCTCCACATATACAGATTTTGCATTTAGATTTTACAAGCAGGCTATATCAAAAGAAGCTGATAAAAACATTTTCTTTTCTCCCATAAGCATCTCTACTACCTTTGCCATGTTAGCTGTTGGTGCTAAGTCAACCACCCTGACCCAGATTTTTGAAGGACTGGGCTTTAATCTGACTGAGACTCGCATACATGATATACATGAAAGTTTTTATAAAGTTTTAGCAGTACTGAACTGTACTGATGTTAACATCACGTTAAATATAGGAAATGCCCTTTTCCCAGCTATTGGTTATGAACCACAGGAGACATTTTTACAAAATGTCCAGCAATTTTATGATGCAGATTTTTTTTCTACTGATTTTCATAAACCTGAAGAAGCTAAGTTGCAAATC…
>Gallus.gallus_serpina1-3
CATATAATCCCCAGCAACACAGACTTTGCCTTCAGGTTTTACAGACAAGCAACTGTCCAAGCACCTGGCAAGAATATTTTCTTCTCCCCAGTCAGTGTCTCTGCTGCCTTTGCCCTGCTGGCTCTGGGCTCCAGAGCCGCAACCCAGGCTCAGCTGCTGGAGGGGTTGGCCTTCAATCTCACCAACAACAGGGAGGAAGAGATACACCGTGGCTTTCATCATCTCCTTCTCCTGCTGAACCGTCCTGGCAGTCAGGTGGAGCTGAGCATGGGAAACACCTTGTTCATGGACAAGCACCTGAAGCCACTGACAACATTTCTGAAGGACATAAAAAAACTGTACAAGGGGGAAATTATTTCTAGTAACTTTCAGAATTCTACTGAGGCTAAAAAAGAGATC…
>Gallus.gallus_serpina1-1
AAACTAGTGCCAAACAATGCTGACTTTGCATTTAAATTTCTAAATGAGGTTGCACAAGAAGCACCTAATAAGAACATTTTCTTCTCTCCTGTAAGCATCTCTGCTGCCTTTGCAATGCTGGCCCTGGGGGCTAGGTCAATCACCAAGACTCAGATCCTGGAAGGACTTGCCTTTAACCTTACAGAGATTCAGGAGAAAGAGATACATGAAGGCTTCCACAATCTCATGCACATGCTGAGCCATCCCGAGAGTGGGGTGCAGCTCAACATGGGGAATGCAATCTTTCTAACAAAGAAGCTGAAACCACTAAAAAAGTTTTTAGATGATGCCAAACCTTTGTATCAACTAGAGGTTTTAGCTACTGACTTCAACAATCCCACAGAGGCTGAGAAGGAGATC…
>Gallus.gallus_serpina1-4
AAAGTAGTTCACAGCAATGCTGATTTTGCACTTTCATTTTACAAGCTGGTTGCATCTGAAGCAACCGATCAAAACATTTTCTTTTCACCCATAAGCATCTCTACTTCCCTTGCAATGCTGGCACTGGGTGCCAAGTCAGCGACACTGACGCAGATTCTGGAAGGGCTTGCCTTTAACCTGAAAAAGACTCAGGATCAGGAAATACATGAAGGTTTTTGCCAGCTCCTCCACATGCTGAACCGTTCAGATAGTGATCTCCATCTAAGCCTGGGCAATACCCTTTTTATAGAAGAGACGCTGAAACCACTACAGAAGTTCTTGGATGATGCCAAAAGCTTTTACCAGTCTGAAGTCCTTTCTGCTGACTTTAACAACTCCTCCGGTGCTGAGAACCAGATC…
>Gallus.gallus_serpina1-2
AAGATAGCCCCCAGCAACGCTGAATTTGCATTTAGGTTTTACAAGCAGGTCACAGAAGCGGGAGGCAACAAGAACATTTTCTTCTCTCCCTTGAGCCTTTCTACTGCCTTTGCAATGCTCTCCCTGGGGGCCAGATCAAACACACTCAGCCAGCTGCACAAATGCCTCACCTTCAACCTGACAGAGATGGAAGAGCAGGAGATCCATGAGGGCTTCCAACGTCTCCTCCAGCTGCTGAATGACTCTCAGCGAGATATTCAATTGAATATGGGCAATACTCTGTTCATAGATGAGAGACTGAAACTGCAACAAAAATTTTTGGATGATGTAACAAATTTTTATTATTCGGAAGCTGTTTCTATGGATTTCCAGAATTCTGAACATGCTAAGGAGGAAATC…
>Gorilla.gorilla_serpina1-1
AAGATCTCCTATAACGTCACCGACCTCGCCTTTGATTTGTACAAAGAGCTGGCTGATCTATCACAAACCAGCAATGTCTTAGTCGCCCCAACAAGCGTGGCTATGGCCTTTGCAATGCTCTCCCTGGGGACCAAGGCTGACACTCGCACAGAGATCCTGGAAGGCCTGAATGTCAACCTCAGTGAGACGCCTGAGGCCAAGATCCACGAATGCTTCCAGCAAGTTCTCCAAGCCCTCAGCAGGCCAGACACCTGGCTCCAGCTGACCACCGGCAGTAGCCTGTTTGTTAACAAGAGTGTGAAGCTAGTGGACACGTTTTTGGAGGATATCAAGAAGCTGTACCACTCAGAAGCCTCTTCCATCAACGTCAGGGACACCGAGGAGGCCAAGGAGCAGATC…
>Gorilla.gorilla_serpina1-2
AAGATCGCCCCCAACCTGGCTGAGTTCGCCTTCAGCCTATACCGCCAGCTGGCACACCAGTCCAACAGCACCAATGTCTTCTTCTCCCCAGTGAGCATCGCTACAGCCTTTGCAATGCTCTCCCTGGGGACCAAGGCTGACACTCACAGTGAAATCCTGGAGGGCCTGAATTTCAACCTCACGGAGATTCCGGAGGCTCAGATCCATGAAGGCTTCCAGGAACTCCTCCGTACCCTCAACCAGCCAGACAGCCAGCTCCAGCTGACCACCGGCAGTGGCCTGTTCCTCAGCGAGGGCCTGAAGCTAGTGGATAAGTTTTTGGAGGATGTTAAAAAGTTGTACCACTCAGAAGCCTTCACTGTCAACTTCGGGGACACCGAAGAGGCCAAGAAACAGATC…
>Hydrophis.curtus_serpina1-2
AAGATCCAGCGCAATGTTGCTGGTTTTGCAATTGAACTCTACAAAATCCTGGCTGCAAGATCACATGAAGAGAACCTTGTTTTCTCACCCTGCAGCATTTCTATGTTGCTTTCAGTTCTGTTATTAGGGACAGACTCCAACACTCATGCAGAGATTTTAAATGGCCTTGGCTTTAACCTGACACACATTCAGGAAGATGAGATCCACCAGGGGTTTCATGAACTTCTCCATCTGCTTACGCATTTAGAGAAGGATTACAAGCTGGATATTGGGCAGGCCCTGTTTTTAAAGGAAGGCATACAGCCATTGCAGACATTTTTAGATAAGATTAAGGAACTCTATGAAGCAGAAATCCAAACCACCAAGTTTCAGGAACCAAAAGAAGCTGAAAAGCAGATC…
>Hydrophis.curtus_serpina1-1
AAGATAGTTTCCAGTAATTCTGAATTTGCATTCAGATTCTACCAAGAAATTGCTTCAGATGCAGCTGCCAAAAATATTTTCTTCTCTCCCTTCAGCATCTCAACAGCTTTTGCACTATTGACATTAGGTGCCATATCAGAAACTAAGAATCAGATTCACAAAACACTTGCTTTTAACCTCTCAGACATTGAAGAGAGAAAGATACATGAAGGATTCCAACATCTTATCAATGGACTTAGCCATCCAAGCAGTAAAGCCCACCTGAACATAGGCAATGCCCTGTTCATTGAAAAATCCTTGAAATTATTGGCTAAATTTTTGGAAGATGCCAAAATGTTTTATGAAGCTGAGGGATTCTCTACCAATTTCAGTGTACCCAGATTGGTTAAAAAGCAGATC…
>Macaca.mulatta_serpina1-1
AAGATCTCCTATAATATCATCGACCTCGCCTTTGATTTGTACAAAGAGCTGGCTGATCTATCACAAACCAGCAATATCTTAGTCGCCCCAACGAGCGTGGCTATGGCCTTTGTAATGCTCTCCCTGGGGACTAAGGCTGACACTCGCACGGAGATCCTGGAAGGCCTGAATTTCAATCTCACGGAGACGCCTGAGGCCAAGATCCACGAATGCTTCCAGCAAGTTCTCCAAGCT------AGGCCAGACACCCGGCTCCAGCTGACCACCGGCAGTAGCCTGTTTGTCAACAAGAGTGTGAAGCTAGTGGACACGTTTTTGGAGGATATCAAGAAACTGTACCACTCAGAAGCCTCCTCCATCAACTTCAGGGACACCGAGGAGGCCAAGGAGCAGATC…
>Macaca.mulatta_serpina1-2
AAGATCACCCCCAGCCTGGCTGAGTTCGGCTTCAGCCTATACCGCCAGCTGGCACACCAGTCCAACAGCACCAATATCTTCTTCTCCCCAGTGAGCATCGCTACAGCCTTTGCAATGCTCTCCCTGGGGACCAAGGCTGACACTCACAGTGAAATCCTGGAGGGCCTGAATTTCAACGTCACGGAGATTCCGGAGGCTCAGGTCCATGAAGGCTTCCAGGAACTCCTCCATACCCTCAACAAGCCAGACAGCCAGCTCCAGCTGACCACCGGCAACGGCCTGTTCCTCAACAAGAGCCTGAAGGTAGTGGATAAGTTTTTGGAGGATGTCAAAAAACTGTACCACTCAGAAGCCTTCTCTGTCAACTTTGAGGACACCGAAGAGGCCAAGAAACAGATC…
>Meleagris.gallopavo_serpina1-3
CATATAATACCCAGCAACACAGACTTTGCCTTCAGGTTTTACAGGCAAGCAACTGTCCAAGCACCTGGCAAGAATGTTTTCTTCTCTCCAGTCAGTGTCTCTGCTGCCTTTGCCCTGCTGGCCCTGGGCTCCAGAGCCACAACCCAGGCTCAGCTGCTGGAGGGGCTGGCCTTCAATCTCACCAACAACAGGGAGGAGGAGATACACCGTGGCTTTCATCATCTCCTTCTCTTGCTGAACCGTCCTGGCAGACAGGTGGAGCTAAGCATGGGAAATACCTTGTTTGTGGACAAACACCTGGAGCCACTGACAACATTTCTGAAGGACATAAAAAAACTGTACAAAGCAGAAATTATTTCTAGTAACATTCAGAATTCTACTGAGGCTAAAAAAGAGATC…
>Meleagris.gallopavo_serpina1-1
AAACTAGTGCCAAACAATGCTGACTTTGCATTTAAATTTCTAAATGAGGTTGCGCTGGAAGAACCTAATAAGAACATTTTCTTCTCTCCTGTAAGCATCTCCACTACCTTTGCAATGCTGGCCCTGGGGGCTAGGTCAATCACCAAGACTCAGATCCTGGAAGGACTTGCCTTTAACCTTACAGAAATTCAGGAGAATGAGATACATGAAGGCTTCCACAATCTCGTGCACATGCTGAGCCATCCCGAGAGTGGGGTACAGCTCAACATGGGGAATGCAATCTTTCTAACAGAGAAGTTGAAACCACTAGAAAAGTTTTTAGATGATGCCAAACCTTTGTATCAACTACAGGTTTTAGCTACTGACTTCAACAATCCCACAGAGGCTGAGAAGGAGATC…
>Meleagris.gallopavo_serpina1-4
AAAGTAGTTCACAGCAATGCTGATTTTGCATTTTCATTTTACAAGCTGGTTGCATCCGAAGCAACCGATCAAAATATCTTCTTTTCACCCATAAGCATTTCTGCTTCCCTTGCAATGCTGGCACTGGGTGCCAAGTCAGCAACGCTAACACAGATTCTGGAAGGTCTTGCCTTTAACCTGAAAAAGACTCAGGATCAGGAAATACATGAAGGTTTTTGTCAGCTCCTCCACATGCTGAACCGTTCAGATAGCAATCTTCATCTAAGCCTGGGCAATGCGCTTTTTATAGAAGAGACACTGAAACCACTACAGAAGTTCTTGGAAGATGCCAAAAGCTTTTATCAGTCTGAAGTCCTTTCTGCTGACTTTAACAACTCCTCTGGTGCTGAGATCCAGATC…
>Meleagris.gallopavo_serpina1-2
AAGATAACCCCTAGAAATGCTGAATTTGCATTTAGGTTTTACAAGCAGGTTACAGAAGAGGGAGGTAACAAGAACATTTTCTTCTCTCCCTTGAGCCTTTCTACTGCCTTTGCAATGCTCTCCCTGGGGGCCAGATCAAACACACTCAGCCAGCTGTACAAATGCCTCTCCTTCAACCTGACAGAGATGGAAGAGCAGGAAATCCATGAGGGCTTCCAGGATCTCCTCCAGCTGCTGAATGACCCTCACAGAGAGATTCAATTGAACATGGGCAATACTCTGTTCATAGATGAGAGACTGAAACTGCAACAAAAATTTTTGGATGATGTCACAAATTTTTATTATTCGGAAGCTGTTTCTATGGATTTCCAAAATTCTGAACATGCTAGAGAGGAAATC…
>Melopsittacus.undulatus_serpina1-1
ATTGTAGGGAACAGTGTTTGTCAGTTCGCATGTTGTTTCTACAAAGAGATTTCTTCTCAACAAAACAGTGGAAATGTTTTCTTCTCTCCTTTGAGCATCTCTACTGCCTTTGCAATGCTGACTCTGGGTGCCAGATCAGACACACTGTCACAGATTCTTAGGGTCCTTAGCTTTAACCCACGTGAGATTTCTGAAAATGAAATACATGAAGGTTATCGCCAACTCATGAATATGGTAAACAGAAAAAATGAGGGGTTACAGCTGAATATGGGAAATGTCCTGTTTGTACTTGACAGACTGAAGCCACAAGATAAATTTTTAGGTAATCTCAGAAACTTCTATGAAGGAGAAGCTTATCCTATGAACTTCAAGAGGGCTGATCAAGCCCAGGTAAAGATC…
>Melopsittacus.undulatus_serpina1-3
AAACTAGTTCCAAACAATGCTGACTTTGCGTTTCAATTTTTTAAAGAAATTATACTGGAGGTACCTAATAAGAACATTTTTTTCTCCCCTGTAAGCATCTCCACTGCATTTGCAATGCTGGCCCTAGGGGCTAGATCCACCACTCAGACTCAGATCCTGGAAGGACTCTCCTTCAACCTTACAGAGATTCAGGAGAAAGAGATACAAGAAGGCTTCCACAACCTCATCCACATGCTGAGCCATCCTGAGAGCAAAGTCCAGCTCAACATGGTGAATGCCATCTTTCTAACAGAGAGGCTGAAACCTCTAAAAAAGTTTTTAGATGATGCCAAGGCTCTTTATCAGCTGGAGGCTTTTACCACTGACTTTAACAATCCCAGGGAAGCTGAGAAGCAAATC…
>Melopsittacus.undulatus_serpina1-2
AAACTAGTTTCCAGCAATGCTGACTTTGCATTCTTATTTTACAAGCTGATTGCATCCGAAGCAACTGATCAAAATATTTTCTTTTCACCCATAAGCATCTCTGCTTCCTTTGCAATGCTGGCACTCGGTGCTAAGTCAGCAACACTGACACAGATTCTGGAAGGACTTGCCTTTAACCTGGAAAACACTCAGGAGCAGGAAATACATGAAGGTTTTTGCCAGCTCCTCCACATGTTGAACCACCCAGACAGTGAACTCCAGCTGAGCCTGGGCAATGCACTTTTTATAGATGAGACACTAAAACCACTACAGGAGTTCCTGGATGATGTCAAAAGCTTTTATGAATCTGAAATCTTTTCTACTGACTTTAACAACTCCTCTGGTGCAAAGAATCAGATC…
>Microcebus.murinus_serpina1-1
TTGGCTTTCCTGAACAATTCCCACTTTGCCTTCAGCCTGTACCGACAGCTGGTGGCCCAGAACCCAGGCAGGAACGTTCTCTTCTCCCCACTGAGTTTCTCCATCCCGCTCACTCTGTTGGCCCTCCAGGCCAGGCCGGAGGTGCGCACTCAGATTCTGAAGGGCCTGGGGCTTAGCCGTGCCTCGGTCCCAGAGAAGCAGGCCCCTGTGTACTACAGCCAGCAACTCCGCTCCTTCCTGCCGTCCCGTGAGGAATGCCACATAGACATGGACAGCCTGCTGTTTGTGGACCTGAAGGTAACAGTGGTGCCGAAGTTTGCTGAAACTGCCCAGAGTCTGTACCGCACGGAGGTCTTCCTCACCTCCTTCGAGAACGAAGAGTTAGCCAAGGATGAGATG…
>Microcebus.murinus_serpina1-2
AAGGTCTCCCCCAACCTGGCAGACTTCGCCTTCAGGCTGTACCGCCTGCTGGCCCATGAGTCCAACACCACCAACATCTTCTTCTCTCCAGTGAGCATTGCTACGGCCTTTGCAATGCTCTCCCTGGGGGCCAAGGCTGACACCCACACCCAGATCCTGGAGGGCCTGAACTTCAATCTCACGGAGACGCCCGAGGCTGAGATCCATGAAGGCTTCCAGGAACTCCTCCACGCGCTCAACAAGCCAGCCAACGAGCTCCAACTGACCACTGGCAACGGCCTGTTCATCAACGAGAGTCTGAAGCTAGTGGAAAAGTTTTTGGAGGATGTCAAAAAGCTGTACCACTCAGATGCCTTCTCCATCAACTTCAAGGACACTGAAGAGGCTAAGAAACACATC…
>Microtus.ochrogaster_serpina1-1
GCACCACGCCCCAACAACCAAAAATTTGCCTTGAGTCTGTACAGACAACTGTCAGGGACAGAAGGAGGCAAAAATGTACTCTTTTCTCCGCTCAGTATTAGTATGCCCCTCACGCTGCTGGCCTTCCAGGATAAGCCAAAAGTCCGCCATCTGGTCCTGAGGGATCTGGGGTTCAGAGTCACCAAAGACCTGGACACTCAAGCGCCCTTGCACTATGGGGAGCATCTGGATGCCCTGATG---CCTGCCGAGAAGTGTGGGATCCACACTGGCAGTTTGCTGTTTATGGACAAGAGAGTACAACCAGAAATGAGGTTCCTCATGCAAGCCCAGCGCGCCTACAACAGCGACGTCATCCTCATCTCCTTAGGGGACTACGAGTTAGCCCAAAAGCAGATA…
>Microtus.ochrogaster_serpina1-2
AAGGTAGCTTTAACCATCTGCAATGTCTCCATCTCTTTGTACAAAGAGCTGGCCCAGCAGTCAAGAGATGGGAATATCTTCTTCTCCCCTATTAGTGTGGTTGCTTCCATCTTAACGCTTTCCCTGGGAGCAGAAGGTAATGATAGCCAACGCATCCTGGAGGCCTTAAAGCTCAACAAAACAGGCTTGTCAGAAGCTGAGATCCACAAGTGTTTCCAGTACTTTCTCCGCGCCACCAACCAGCCCGCAGAGATGTCCCCCCTGATAAGTGGCAGCAGCGTGTTCATCCACCAGGGCCTGAAGCTGGTGGATAAATCTATGAAGGGAATCAAGGACCTATACGCCTCTGAAGTCATCTCTACCAACTTCAGAGAGAGCAGTAAGGCCAGGGCACAGATC…
>Microtus.ochrogaster_serpina1-3
CGCATCTCCTACAGCATCATCCAGTTAACCTTCACCTTGTATCAGAAGTCAGAGAGTTGGGCAAAAGACACCAACATCTTATTCTCCCCAGCGAACATCATTGTTGCCACTTTAATGCTCTCCCTGGGGACCAAGAATAGCACCCACAGCCAGATCCTGGAAGGACTGAAGTTCAACCTCACAGAAATGCCCAAGAACTACATTCATGAATGCATCAAGCAACTTCTCTCTATCCTCCGTCTGCCAGACCACAGGTCCCGGCTGACTATAGACAGCAGCCTATTCACTGACCAGAGTCTGAAGCTGGTGGACAAGTTTGTGGAGGATGTCAAGGGGCTGTACCATTCAAAAGTCATTGCTGTCAACTTCAAGGACACCCAACGAGCCCAAAAACAAATC…
>Microtus.ochrogaster_serpina1-4
AAGATTGCTCCAAATTTGGCAGACTTTGCCTTCAGTCTGTACCGGGAGTTGGCCCATCAGTCCAATACCACCAACATCTTCTTCTCTCCTGTGAGCATCACCACGGCCTTCGCCATGCTCTCCCTAGGGTCCAAGGGTGTCACTCACACCCAGATTCTAGAAGGCCTGGAATTCAACCTCACAGAAATAGGCGAGGCTGAGATTCACAAGGGCTACCATCACCTCCTCCAGACCCTCAACAAGCCAGACAATGAGCTTCAGCTGACCACAGGCAATGGCCTGTTTGTCCAAAAAAGTCTGAAGCTGACGGAGAAGTTCCTGGAAGAAGTCAAGAACAATTACCACTCAGAACCCTTCCCTGTCGACTTCACAGACTCAGAAGAGGCCAAGAAAGTGATC…
>Mus.musculus_serpina1-1
AAGGTGGCTCTTACCATCTGCAATGTCTCCATCACCTTGTTCAAAAAGATGGCCCAACTGTCAGGAAATGGAAATATTTTATTCTCCCCGATTAGAGTCATTGCTGCCATTTCAATGCTGTCCCTGGGATCCAATGGCAACTTAAGCAAACACATCCTGGAGACTCTAAGGTTCAACAAAACAGGCTTGCCTGAAGCGGAGATCCACAAGTGTTTCTGGTATCTGCTCCATTCCATCCACCAGACTGAAGAGCCATCATCACTACAAACTGGTAGCAGCGTGTTCATCCACCAGGACCTGACATCAGTAGACAAATTTGTGAAAGGAGTCAAGGACCTATACCATTCTGACATGATCTCCATCAACTTTACAGACAGCAGTCAGGCCAAGACACAGATC…
>Mus.musculus_serpina1-6
GAGATTGCTACAAACCTGGGAGACTTTGCCATCAGTCTATACCGGGAGCTGGTCCATCAGTCCAACACTTCCAACATCTTCTTCTCCCCAGTGAGCATTGCCACAGCCTTTGCTATGCTCTCCCTAGGGAGCAAGGGTGACACTCACACGCAGATCCTAGAGGGCCTGCAGTTCAACCTCACACAAACATCGGAGGCTGACATCCACAATTCCTTCCAACACCTCCTCCAAACCCTCAACAGACCAGACAGTGAGCTGCAGCTGAGCACAGGCAATGGCCTCTTTGTCAACAATGACCTGAAGCTGGTGGAGAAGTTTCTGGAAGAGGCCAAGAACCATTATCAGGCAGAAGTCTTCTCTGTCAACTTTGCAGAGTCAGAGGAGGCCAAGAAAGTGATT…
>Mus.musculus_serpina1-3
GAGATCGCTACAAACCTGGGAGACTTTGCCCTCAGACTATACAGGGAGCTGGTCCATCAGTCCAACACTTCCAACATCTTCTTCTCCCCAGTGAGCATTGCCACAGCCTTTGCTATGCTCTCCCTAGGGAGCAAGGGTGACACTCACACGCAGATCCTAGAGGGCCTGCAGTTCAACCTCACACAAACATCGGAGGCTGACATCCACAAGTCCTTCCAACACCTCCTCCAAACCCTCAACAGACCAGACAGTGAGCTGCAGCTGAGCACAGGCAATGGCCTCTTTGTCAACAATGACCTGAAGCTGGTGGAGAAGTTTCTGGAAGAGGCCAAGAACCATTATCAGGCAGAAGTCTTCTCTGTCAACTTTGCAGAGTCAGAGGAGGCCAAGAAAGTGATT…
>Mus.musculus_serpina1-2
GAGATCGCTACAAACCTGGGAGACTTTGCCATCAGCCTATACCGGGAGCTGGTCCATCAGTCCAACACTTCCAACATCTTCTTCTCCCCAGTGAGCATTGCCACAGCCTTTGCTATGCTCTCCCTAGGGAGCAAGGGTGACACTCACACGCAGATCCTAGAGGGCCTGCAGTTCAACCTCACACAAACATCGGAGGCTGACATCCACAAGTCCTTCCAACACCTCCTCCAAACCCTCAACAGACCAGACAGTGAGCTGCAGCTGAGCACAGGCAATGGCCTCTTTGTCAACAATGACCTGAAGCTGGTGGAGAAGTTTCTGGAAGAGGCCAAGAACCATTATCAGGCAGAAGTCTTCTCTGTCAACTTTGCAGAGTCAGAGGAGGCCAAGAAAGTGATT…
>Mus.musculus_serpina1-4
GAGATCGCTACAAACCTGGGAGACTTTGCAATCAGCCTATACCGGGAGCTGGTCCATCAGTCCAACACTTCCAACATCTTCTTCTCCCCAGTGAGCATTGCCACAGCCTTTGCTATGCTCTCCCTAGGGAGCAAGGGTGACACTCACACGCAGATCCTAGAGGGCCTGCAGTTCAACCTCACACAAACATCGGAGGCTGACATCCACAAGTCCTTCCAACACCTCCTCCAAACCCTCAACAGACCAGACAGTGAGCTGCAGCTGAGCACAGGCAATGGCCTCTTTGTCAACAATGACCTGAAGCTGGTGGAGAAGTTTCTGGAAGAGGCCAAGAACCATTATCAGGCAGAAGTCTTCTCTGTCAACTTTGCAGAGTCAGAGGAGGCCAAGAAAGTGATT…
>Mus.musculus_serpina1-5
GAGATCGCTACAAACCTGGGAGACTTTGCAATCAGCCTATACCGGGAGCTGGTCCATCAGTCCAACACTTCCAACATCTTCTTCTCCCCAGTGAGCATTGCCACAGCCTTTGCTATGCTCTCCCTAGGGAGCAAGGGTGACACTCACACGCAGATCCTAGAGGGCCTGCAGTTCAACCTCACACAAACATCGGAGGCTGACATCCACAAGTCCTTCCAACACCTCCTCCAAACCCTCAACAGACCAGACAGTGAGCTGCAGCTGAGCACAGGCAATGGCCTCTTTGTCAACAATGACCTGAAGCTGGTGGAGAAGTTTCTGGAAGAGGCCAAGAACCATTATCAGGCAGAAGTCTTCTCTGTCAACTTTGCAGAGTCAGAGGAGGCCAAGAAAGTGATT…
>Neomonachus.schauinslandi_serpina1-2
GCCTCCTCAACCAACAATTCCCACTTTGCCTTCAGCCTGTACAGGTGGATGGTGGCTGCGAGCCCAGGCAAGAACATCATCTTCTCCCCGCTGAGCTTCTCCATTCCCCTCACCCTGCTGGCTCTTCAAGCCAGGCCAGAACTGCGCACCCCGGTCCTAGAGGGTCTGGGCTTTCCCCTCACCCAGGTCCCAGACGACGGGGTCCATGCACACTGCAGTCAGCAACTCCTTGCCTCCCTGCGGCCCCTTGCGGCATGCCGGCCAGACGTGGGCAGCACACTGTTTGTGGACCAGAAGCGGCACCTGGCGCAAAGGTTTGTCGACATTGCCCAGAACCTGCAGAACACAGAGGTCTTCCTCATCCCCTTTGGGAACAACCACATAGCCAGGGAGCAGATG…
>Neotoma.fuscipes_serpina1-1
GCACCATCCCCCAACAACCAAAAATTTGCCTTAAGCCTGTACAGACAGCTGCCAGTGACCGAAGAAAGCAAAAACACACTCTTTTCTCCACTCAGTGTCACTGTGCCCCTCACGCTGCTGGCCTTCCAGGAGAAGCCAGAAGTCCGCCACCTGGTTCTGCAGGATCTGGGGTTCAGAACCACGAAAGACCTGGGCCCTAGAGCAGCCATGAGCTACGGGAAGCACCTGGGTGGCCTGCTGCAT---GACAAGCAGTGCGGGATCAACACTGGCAGTTTGCTGTTTATGGACAAGAAACTAAAGCCAGAACTGAAGTTTCTCACGCTAGCCCAGAGCTTCTACAACAGCGACATCATCCTCATCTCCTTAGGGAACTACGAGTTAGCCCACAAGCAGATA…
>Neotoma.fuscipes_serpina1-2
AAGGTAGCTTTCACCATCTCCAATGTCTCCATCTCTTTGTACAAAGAGATGGCCCAGAAGTCAAGAAATGGAAATATCTTATTCTCCCCTATTAGAGTTGTTGCTGCCATTTTAATGCTCTCCCTGGGAGCCAAAGGTAATGTTAGCCAACACATCCTGGAGGCCCTAAGGTTCAACAAAACAGGTTTGCCGGAAGCTGAGATCCACAAGTGTTTCCAGTATCTACTCCGTGCCGTCAACCAGCCCACAGGGATGTCCCCACTGAAAAGTGGTGGCAGCATGTTCATCCACCGGGGCCTGAAACTGGTGGACAAATCTGTGAAGAGAATCAAGGACATATACTTCTCTGAAGTCATTTCCACCAACTTCAGTGACAGCAGCAGTGCCAAGAGGCAGATC…
>Neotoma.fuscipes_serpina1-3
AATTTTGCCTTCACCATCACCAACATCTCCTTGTCCTTGGTCCAAAAGGCAATCCATTGGCCCGGACAAACCAACTTTGTATTCTCCCCAGTGAGCATTATAGCCGCCTTCACAATGCTCTCCCTGGGAGCTAAGGGCAGCACTCATAAGCAAATCCTGAATGGCCTGGGGTTCCATCTCTTAAAGATGCCTGAAATGGAGGTCCACAGATGCTTCCAGCACCTCCTCCATAAATTCCTCAAGCCAAACTACCAGATCCAGATGATCACTGGCAGCAGCCTGTTTATCAACAAGCGTCTGAAGGTGGTAGACAGGTTCAAAATGGTGATGACAGAGTTGTACTCCTCAGAAGCCATCCCCACCAACTTCAAGGACATTCAAGAAGCCAAGAAACAGATC…
>Neotoma.fuscipes_serpina1-4
TGCATCTCCTACAACATCATCCAGTTAACCTTCACCTTGTACCGGAAGGCTAAGAGTTGGACAAAAGATACCAACATCTTATTCTCCCCAGTGAATATTGTTGTTGCCTCTTTAATGCTCTCCCTGGGGGCCAAGAATAACACTCACAACCAGATCCTGGAGGGACTAAAGTTCAACCTCAAAGACATACCCGAGAGCTTCATTCATGTATGCATCCAGCAATTTATCTATACCCTCCATCTGCCAGACCACAGGTTACAGCTGACCCTAAACAGCAGCCTGTTCACTGACCAGAGTCTGAAGCTGGTGGACAAGTTTGTAGAGGATGTCAAGGGGCTGTACTTCTCAAAAACTGTGCCTATCAACTTCAAAGACACCGAAAGAGCCCAAAAGCAGATC…
>Neotoma.fuscipes_serpina1-5
TACATCGCTCCAAACCTGATAGACTTTGCCTTCAGCCTGTACCGGGAACTGGTCCATGAGTCCAATACGACCAACATCTTCTTCTCTCCCGTGAGCATCGCTACGGCCTTTGCTATGCTCTCCCTGGGGGCCAAGGGTGACACTCACAGCCAGATTCTAGAGGGCCTGAAATTCAACATCACACAAATAACCGAGGATGAGATCCACAACGGCTTCCATCGCCTCCTCCAGACCCTCAACAGGCCAGACAATGAGCTTCAGCTGGCCACAGGCAATGGCCTGTTCGTCAACAACAATCTGAAGCTGCTGGAGAAGTTTCTGGCAGACATCAAGAACCATTACCACTCAGAAGCCTTCTCCATCAACTTCACAGACTCAGAAGAGGCCAAGAAAGTGATC…
>Neotoma.macrotis_serpina1-1
GCACCATCCCCCAACAACCAAAAATTTGCCTTAAGCCTGTACAGACAGCTGCCAGTGACCGAAGAAAGCAAAAACACACTCTTTTCTCCACTCAGTGTCACTGTGCCCCTCACGCTGCTGGCCTTCCAGGAGAAGCCAGAAGTCCGCCACCTGGTTCTGCAGGATCTGGGGTTCAGAGCCACGAAAGACCTGGGCCCTAGAGCAGCCATGAGCTACGGGAAGCACCTGGGTGCCCTGCTGCAT---GACAAGCAGTGCGGGATCAACACTGGCAGTTTGCTGTTTATGGACAAGAAACTAAAGCCAGAACTGAAGTTTCTCACGCTAGCCCAGAGCTTCTACAACAGCGACATCATCCTCATCTCCTTAGGGAACTACGAGTTAGCCCACAAGCAGATA…
>Neotoma.macrotis_serpina1-2
AAGGTAGCTTTCACCATCTCCAATGTCTCCATCTCTTTGTACAAAGAGATGGCCCAGAAGTCAAGAAATGGAAATATCTTATTCTCCCCTATTAGAGTTGTTGCTGCCATTTTAATGCTCTCCCTGGGAGCCAAAGGTAATGTTAGCCAACACATCCTGGAGGCCCTAAGGTTCAACAAAACAGGTTTGCCGGAAGCTGAGATCCACAAGTGTTTCCAGTATCTACTCCGTGCCGTCAACCAGCCCACAGGGATGTCCCCACTGAAAAGTGGTGGCAGCATGTTCATCCACCAGGGCCTGAAACTGGTGGACAAATCTGTGAAGAGAATCAAGGACATATACTTCTCTGAAGTCATTTCCACCAACTTCAGTGACAGCAGCAGTGCCAAGAGGCAGATC…
>Neotoma.macrotis_serpina1-3
AATTTTGCCTTCACCATCACCAACATCTCCTTGTCCTTGGTCCAAAAGGCAATCCATTGGCCCGGACAAACCAACTTTGTGTTCTCCCCAGTGAGCATTATAGCCGCCTTCACAATGCTCTCCCTGGGAGCTAAGGGCAGCACTCATAAGCAAATCCTGAATGGCCTGGGCTTCCGTCTCTTAAAGATGCCTGAAATGGAGGTCCACAGATGCTTCCAGCACCTCCTCCATAAATTCCTCCAGCCAAACTACCAGATCCAGATGATCACTGGCAGCAGCCTGTTTATCAACAAGCGTCTGAAGGTGGTAGACAGGTTCAAAACGGTGATGACAGAGTTGTACTCCTCGGAAGCCATCCCCACCAACTTCAAGGACATTCAAGAAGCCAAGAAACAGATC…
>Neotoma.macrotis_serpina1-4
TGCATCTCCTACAACATCATCCAGTTAACCTTCACCTTGTACCGGAAGGCTGAGAGTTGGACAAAAGATACCAACATCTTATTCTCCCCAGTGAATATTGTTGTTGCCTCTTTAATGCTCTCCCTGGGGGCCAAGAATAACACTCACAACCAGATCCTGGAGGGACTAAAGTTCAACCTCAAAGACATACCCGAGAGCTTCATTCATGTATGCATCCAGCAATTTATCTATACCCTCCATCTGCCAGACCACAGGTTACAGCTGACCCTAAACAGCAGCCTGTTCACTGACCAGAGTCTGAAGCTGGTGGATAAGTTTGTAGAGGATGTCAAGGGGCTGTACTTCTCAAAAACCGTGCCTATCAACTTCAAAGACACCGAAAGAGCCCAAAAGCAGATC…
>Neotoma.macrotis_serpina1-5
TACATCGCTCCAAACCTGATAGACTTTGCCTTCAGCCTGTACCGGGAACTGGTCCATGAGTCCAATATGACCAACATCTTCTTCTCTCCCGTGAGCATCGCTACGGCCTTTGCTATGCTCTCCCTGGGGGCCAAGGGTGACACTCACAGCCAGATTCTAGAGGGCCTGAAATTCAACATCACACAAATAACCAAGGATGAGATCCACAACGGCTTCCATCGCCTCCTCCAGACCCTCAACAGGCCAGACAATGAGCTTCAGCTGGCCACAGGCAATGGCCTGTTCGTCAACAACAATCTGAAGCTGCTGGAGAAGTTTCTGGCAGACATCAAGAACCATTACCACTCAGAAGCCTTCTCCATCAACTTCACAGACTCAGAAGAGGCCAAGAAAGTGATC…
>Nyctibius.grandis_serpina1-4
ACCGTAGGGAACAGTGTTTGTCGGTTTGCGTGTTGCTTCTACAAAGAGATTTCTTCTCTTGAAAACAATGGGAATGTTTTCTTCTCTCCTTTGAGCATCTCTACTGCCTTTGCAATGCTGACCCTGGGTGCCAGATCAGACACTCTGGCACAGATTCTTAAGGTCCTTAGGTTTAACCCACGTGAGATTTCTGAAAATGAAATACATGAAGGTTATCGTCAACTCATGCAAATGGTAAACAGAAAGAATGAGGGGTTACAGCTGAATATGGGAAATGTCCTGTTTGTGCTTGACCAACTAAAGCCACAAGATAAATTTTTAAGTAATCTCAGAAACTTCTATGAAGGAGAAGCTTATCCTATGAACTTCAAGAGGGCTGATCAAGCCCAGATAAAGATC…
>Nyctibius.grandis_serpina1-1
AAACTAGTACCAAACAATGCTGACTTTGCATTTCAATTTTTTAAAGAGGTTACACTAGAGGTACCTAATAAGAACATTTTCTTCTCTCCTGTAAGCATCTCCACTGCATTTGCGATGCTGGCCCTAGGGGCTAGATCAACCACTCAGACTCAGATCCTGGAAGGACTTACTTTCAACCTTACAGAGATTCAGGAGAAAGAGATACATGAAGGCTTCCACAACCTCATCCACATGCTGAGCCATCCTGAGAGTGGGGTCCAGCTCAACATGGGGAACGCCATCTTTCTAACAGAGAAGCTGAAACCTCTAAAAAAGTTTTTAGATGATGCCAAAGCTCTGTATCAGCTGGAGGCTTTTGCCACTGACTTTAACAATCCCACGGAGGCTGAAAAGCAGATC…
>Nyctibius.grandis_serpina1-3
AAACTGGCTCCCAGCAATGCTGACTTTGCATTTTCATTTTACAAGCTGGTCGCATCCGAAGCAACCGATGAAAATATTTCCATTTCACCCATAAGCATCTCTACTTCCTTTGCAATGCTGGCACTCGGTGCAAAGTCAGTGACGCTGACACAGATTCTGGAAGGGCTTGCCTTTAACCTGAAAAAGACCCAGGAGCAAGAAATACATGAAGGTTTTTGCCAGCTCCTCCACTTGCTGAACCGTTCAGACAGTGAGCTCCAGCTGAGCCTGGGCAATGCCCTTTTTATAGAAGAGACGTTAAAACCACTACAGAAGTTCTTGGACGATGTCAAAAGCTTTTATGAATCTGAAGTCTTTTCTACTGACTTTAACAGCTCCTCTGGCGCTGAGAATCAGATC…
>Nyctibius.grandis_serpina1-2
AAGATAGCCCCCAGCAACGCTGACTTTGCATTTAGGCTTTACAAGCAGGTCAGAGAGGAGGCAGGCAGCAAGAACATCTTCTTCTCTCCTTTGAGCATCTCCACTGCCTTTGCAATGCTCTCCCTGGGGGCCAGAACAAACACGCTCAGTCAGCTGCACAAAGGCCTCACCTTCAACCTGACAGAGATGGAGGAGCAGGAGATCCATGAGGGATTTCAGCGTGTCCTCCAGCTGCTGAACGACCCTCACCGAGAAGTCCAGTTGAACATGGGCAATGCCCTGTTCATAGATGACCAGCTGGAACTGCTCCAAAAATTTTTGGATGATGTCACAAATTTTTATCATTCTGAAGCTATTTCTAGCAACTTCCAGAATTCTTCACAGGCTACAAAGGAAATC…
>Oncorhynchus.gorbuscha_serpina1-2
CCAGTGATACAAGGTAACGGGGGGTTTGCCTTCAGCCTGTACAAGCAGCTGGTGGTTCAGCCTGACAACCAGAATGTGTTCTTCTCCCCACTGAGTGTGTCCCTGGCCCTGGCTGCTCTGTCCGTGGGGGCCAGGGGTCAGACCCACCAGCAGCTCTTCACTGGTCTGGGCTTCAACAGCAGCCTACTGACACAAGAACAGGTGGACCAGGCCTTCCAGACCATACTCACACAGCTCAATCAG---AAGAACGGAGTGGACCTGTCCATAGGAAGTGCACTTTTCCTGCACAACACCTTCAAACCACACCCTGAGTTCCTCAAGGACATGAAGCGCTTCTACCTCTCCGAGGGTTTCACTGTCGACTTCACCAACACGGCCGAGGCCATCGACACGATC…
>Oncorhynchus.gorbuscha_serpina1-1
AAGCTGGCGCCCCACAACGCAGACTTCGCCTTCACCCTGTACAGGAGCCTGAGCAAAGCCAACACCGAGAACAACATTTTCTTCTCTCCTCTGGGCATTGCCACTAGTCTGGCTATGCTGTCCCTTGGGGCTAAGGGAGACACCCACAGCCAGCTGTACTCCGCTCTGGGCTAT------GGCGCCTTCACACCGGAGCAGGTGAACAATGCTTACGAGCACCTGTACCACATGTTGGGCCACACTGGGGAGGCCATGCAGCTGGACATGGGCAATGCCTTGGCTCTGAGGGACGGCTTCAAGCCCCTAGCCAAGTTCCTCGAGGACGCCAAGCACTTCTACGCCAGCGAAGGCTTCACGGTCGACTTCAAGAACCCAGCTGAGGCTGCCGCCGAGATC…
>Oryctolagus.cuniculus_serpina1-1
CAGATTTACCACAGCATTGCTGATGTTTTTTTAAACTTGTACCAAAACCCGAAATTCTGGCCAACAGACACCAACACCTTGTTCTCGCCAGTGAGCATCACTGCTGCTGTTGCCACGCTCTCCCTGGGGACCAACGCTGACACTCAGACTCAGGTCATGAAGGCCCTGGGGCTCAACCCCCAGAAGGTGGCCAAGGCTCAGCTGTACCAGTGCTTACAGCAGCTGCCCTACATCTACCACCAACCAGACATCCAGCTGCAGCTCACCGCTGGCAGCTACCTGCTCACTGACCACACCCTGACACCGATAAAGCCGTTT---TCTGGGAGCAACAAGCTGTCCCACTCAGAAACCATCGCCATGAACTTCAAGGACCCTGAACGGGCTCAGCAACAGATC…
>Oryctolagus.cuniculus_serpina1-7
AGCATCTTCAACAACACTGCTGACATCTTTCTTTACCTGTACAAAGAGTTAGCTTGGATTTCAAAGAGCAGTAACATCGTGTTCTCCCCACTGAGCGTAACTGCCGCCCTCGCCACGCTCTTCCTGGGCACCAAGGCTGACGCCCACAGCCAGATCTGGAATGGCCTGGAGTTCAACCTCCTGGGGGCAGGGGAGCACCTGGTCCACGCCTGCTTCCGGCAGCTCCTCCGCACCTTCCAGCACTGGGACAACGAG------CTGGCTGCCGGCAGCGTCCTCTTCATCGACGAGCGTCTGCAGCCGAGGGCTGAGTTTGTGCAGGGCGTCCAGCAGCTGTCCCACACTGAAGCCATCACCGTCAACCTCAGGGACACGCACGGGGCCAGGACGCAGATC…
>Oryctolagus.cuniculus_serpina1-2
AACCTGGCCAACATCATTACTGACCTTGCCTTTGCCATGTACACGGAGCCCTCCTATTGGTCGAACACAAGCAACATCTTATTCTCCCCGCTGAGCATCACAGCTGCCCTGGCCATGCTCTCCCTGGGCGCCTGGGGTGACACTCGCAGCCTGATCCAGGAGACCCTGAAGTTCAACCCCAAGGAGGCCCCTGAGGCTCTGATCCATGGATGCTTCCAGCAGATGATCCACAGGATCCTGCAGACGGGCCACAAGACCCAGCTGCTCACCGGGAGCAGCCTGTTCATGGACAAGGGCCTGAGGCCAGTGGCTACGTTCCTGGAAGGGATCAAGCACTGGTACCACTCCAAAGTCACGACTGTTCACTTCCAGGACACCAAAGCGGCCAGGAAACACATC…
>Oryctolagus.cuniculus_serpina1-6
AGGATCGCCCCGAGCCTGGCCGAGTTCGCCCTCAGCCTGTACCGCGAGGTGGCCCACGAGTCCAACACCACCAATATCTTCTTCTCCCCGGTGAGCATCGCCCTGGCCTTTGCCATGCTCTCCCTGGGGGCCAAGGGGGACACCCACACCCAGGTCCTGGAGGGCCTGAAGTTCAACCTCACGGAGACGGCCGAGGCCCAGATCCACGACGGCTTCCGGCACCTCCTGCACACCGTCAACAGGCCCGACAGCGAGCTGCAGCTGGCCGCCGGCAACGCCCTGGTCGTCCACGAGAACCTGAAGCTGCAGCACAAGTTTCTAGAAGACGCCAAGAACCTGTACCAGTCCGAAGCCTTCCTCGTCGACTTCAGGGACCCCGAGCAGGCCAAGACCAAGATC…
>Oryctolagus.cuniculus_serpina1-5
AGGATCGCCCCGAGCCTGGCCGAGTTCGCCCTCAGCCTGTACCGCGAGGTGGCCCACGAGTCCAACACCACCAATATCTTCTTCTCCCCGGTGAGCATCGCCCTGGCCTTTGCCATGCTCTCCCTGGGGGCCAAGGGGGACACCCACACCCAGGTCCTGGAGGGCCTGAAGTTCAACCTCACGGAGACGGCCGAGGCCCAGATCCATGACGGCTTCCGGCACCTCCTGCACACCGTCAACAGGCCCGACAGCGAGCTGCAGCTGGCCGCCGGCAACGCCCTGGTCGTCCACGAGAACCTGAAGCTGCAGCACAAGTTTCTAGAAGACGCCAAGAACCTGTACCAGTCCGAAGCCTTCCTCGTCGACTTCAGGGACCCCGAGCAGGCCAAGACCAAGATC…
>Oryctolagus.cuniculus_serpina1-3
AGGATCGCCCCGAGCCTGGCCGAGTTCGCCCTCAGCCTGTACCGCGAGGTGGCCCACGAGTCCAACACCACCAATATCTTCTTCTCCCCGGTGAGCATCGCCCTGGCCTTTGCCATGCTCTCCCTGGGGGCCAAGGGGGACACCCACACCCAGGTCCTGGAGGGCCTGAAGTTCAACCTCACGGAGACGGCCGAGGCCCAGATCCACGACGGCTTCCGGCACCTCCTGCACACCGTCAACAGGCCCGACAGCGAGCTGCAGCTGGCCGCCGGCAACGCCCTGGTCGTCCACGAGAACCTGAAGCTGCAGCACAAGTTTCTAGAAGACGCCAAGAACCTGTACCAGTCCGAAGCCTTCCTCGTCGACTTCAGGGACCCCGAGCAGGCCAAGACCAAGATC…
>Oryctolagus.cuniculus_serpina1-4
AGGATCGCCCCGAGCCTGGCCGAGTTCGCCCTCAGCCTGTACCGCGAGGTGGCCCACGAGTCCAACACCACCAATATCTTCTTCTCCCCGGTGAGCATCGCCCTGGCCTTTGCCATGCTCTCCCTGGGGGCCAAGGGGGACACCCACACCCAGGTCCTGGAGGGCCTGAAGTTCAACCTCACGGAGACGGCCGAGGCCCAGATCCACGACGGCTTCCGGCACCTCCTGCACACCGTCAACAGGCCCGACAGCGAGCTGCAGCTGGCCGCCGGCAACGCCCTGGTCGTCCACGAGAACCTGAAGCTGCAGCACAAGTTTCTAGAAGACGCCAAGAACCTGTACCAGTCCGAAGCCTTCCTCGTCGACTTCAGGGACCCCGAGCAGGCCAAGACCAAGATC…
>Paroedura.picta_serpina1-2
ATTGTGGTCGGCACTAATTCCAACTTTGCATTCAAGTTCTTGAGGCTAGCTGCTTCCAATGGAGACCAGAGGAACCTGGTCTTCTCTCCCATGTGTATCTCATCTTCCTTTGCCATGCTGGCTTTGGGTGCCAGGTCAGAAACTTTAGATCAGATCCTCAGAGGACTGAACTTTAAACCAGCAGAGATTGCGGAAAGGAACATACATGAAGGTTTCCATGATCTCATCTACATGTTAAACAGCGGGAAGTCTGGTCTCCATGTAGAAATGGGGTGTTGCCTGTTTGTACAAAACAAGCTGCACCCCAAACCAGATTTCTTATATGGTCTTAGAAATATCTACAGAGGAGATATCTATATGGAAAATTTTAAGAATTCTGCAGAAACTACGCAACACATC…
>Paroedura.picta_serpina1-1
AAAATAGCCCCAATCGGTGCTGAGTTTGCCTTTAAATTCTACCGCCAGATAGTTCCTGAGTCTGCTGGCAAAAACATTTTCTTTTCTCCAGTGGGGCTTTCCACCGCCTTCCTACTTGTGACCCTAGGAGCTAAAGGAGCCACGCGAGATCAGATTTTGTCAGGAATGGGCTTTAACCAGTCTGTGATCAACGAGAAGGAGCTCCATGATGGTTTCCACCACCTCCTACAAGTGCTGAACAACCCCGAGGATCAAATTGAGCTAAGCATTGGGAATGCCCTTTTCTCAACTGACAAATTCCCAGTGCAACAGAAGACCATAGAGAAGGCTCATGATTTGCTCCATGCAGATGTCGTGCATTCTAATTTCGAGAATGTTGAAGAAGCTGTAAAGCAAATC…
>Phrynosoma.platyrhinos_serpina1-1
GTACTAGTCAACAGTAATTCTGACTTTGCATTCAAATTCTTCAGGGAGATTTCTACCAATGGAAACCAGCGGAACATTGTCTTCTCTCCCATGTGCATCTCCTCTGCCTTTGCAATGTTGGCCTTGGGTGCCAGGGCCAACACTTTAGATCAGATCCTTAGAGGACTGGATTTTAGGCCATCAGAGATCCAGGAAGGAATGATCCATGAAGGTTTCCATGACCTCATTTATATGCTAAACAATGGAGGCTCTGGCCTCCAGATAGAAATGGGTAATTGCCTCTTTGTACAAAACAAGCTGCATCCACAAGAGCAATTCTTAAATGGACTCAGAAATATCTATGGAGGAGACATTTATATGGAGAACTTTAAGAACACAGCAGAAACTGAACAGCACATC…
>Phrynosoma.platyrhinos_serpina1-3
GACATATCTATAGGCAATGCTAATTTTGCTTTCAAATTTTACCATGATGTTGCTTTAGGGGCTGCTAGGAAGAATATATTCTTTTCTCCTCTGAGCATTTCCACTGCCTTTTCCATGCTGGCACTGGGAGCTAAGTCTCACACACTGAGTCAACTTTTATCAGGACTTAGCTTTAACCTGACAGAAATCACCGAGCAGAAAATACATGAAGGTTTTCATGCACTCATTGAACACTTAAATCACCCCTCAAAAAATATTGAGCTGACCCTTGGGAATGCCCTTTTCATAGATGAGCAATTGAAACCCCTAAATAAGTTCCTGCAAGATGCTAAACATTTCTATAAGTCTGACATTTCTCACACTAACTTCAACAATTCTGAAGAAGCTGAGGAGCAGATT…
>Phrynosoma.platyrhinos_serpina1-7
AAGATATATACCAACACTGCTCAGTTTGGACTTAATTTGTATAAACAGCTTTCTTCAGCATCACCTGACAAGAATATTTTCTTCTCACCCCTCTGCATCTCTTCTATCTTGTCACTTCTGTCACTGGGGGCAAGATCAACCACCCACACTCAGATTCTGGAAGGCCTCAGCTTTAACCTGACACAAATCCAGGAGAAGGAAATCCATGATGGGTTTCATAACCTCTTTTCTGTGATAACTAACCCTGACAATGAGGTCAAACTTGATATTGGTCAGGCTCTGTTTCTGAAAGATGACCAAAAACCACAACAGAAATTTTTGGATGATGTCCATACTTTCTATGAAGCAGAAGTGTTATCAGCAAATTTCCAGGAGCCCAAAGAAGCTGAGAAGCAGATC…
>Phrynosoma.platyrhinos_serpina1-4
AAGATAGCTCCAAGTAATGCTGATTTTGCATTCCGGTTCTACAGGAACATTGCTTCAGATGCAGATGGGAAAAATATTTTCTTCTCTCCCCTCAGCATTTCAACAGCATTTTCTTTGTTGGCATTAGGTGCCAAATCTGAAACCCACGATGAGATCTTTAAAGGTCTTGCTTTTGATTTGTTGAAAATTGAGGAGAAGGAGATACATGAAGGGTTCCACCAGCTCATTCATGTGCTTAACCATCCAAATAACAAAGCACAGGTGAATTTAGGGAATGGTTTATTCATAGAACCATCACTGAAATTCCTGCCTGCATTTTTGGAAGATGCCAAAAACTTATATGAAGCTGATGGTTTCTCCACCAACTTCAGCATCCCTAGAGTGGCTAAAAAGCAGATC…
>Phrynosoma.platyrhinos_serpina1-6
AAGATAGCCCCCAGTAATGCTGACTTTGCATTCACATTCTACAGGCAAATTGCTTCTGATGGGGCTGAAAAAAATGTTTTTTACTCTCCCACAAGCATTTCCACAGCTTTTGCAATGCTCAGCCTTGGTGCTAAATCAGAGACTCAAACTCAGATTCACAAAGGACTTACTTTTAACCTGTCAGAGATTGAAGAGAAGGAGATACATAAAGGTTTCCACCATCTCATCCATATGCTTAACCAACCAAACAACAAAGCAGAGGTGAACATAGGCAATGCCTTGTTCATACAAGAATCCTTAAAACTTCTGCCTAAGTTTTTGGAGGATGCCAAAACCTTATATCAATCCGAAGGCTTCTCTTCCAACTTCCAGAATACCGCTATTGCTGAAAAACAGATA…
>Phrynosoma.platyrhinos_serpina1-5
AAGATAGCTCCCAATAATGCTGATTTTGCATTTAGATTCTACAGGCACATAACATTCCATACAACTTCCAAAAATATTTTCTTCTCTCCATTCAGCATTTCCACAGCTTTTGCAATGGTAGCTCTGGGTGCCAGATCTAAAACTCAAAGTCAGATTTATGAAGGACTTGCTTTTAACCTGTCAGTTATGGAGGAAAATGTGATCCACAAAGGATTCCACCAGCTCCTCCAAGTGCTTAGCAATCCAAATAACAAAGCACAAGTGAACACAGGGAATGCCTTATTCATAGAAGAATCATTGAAAGTACTGCCAAAGTTTCTGGAGGATATCAAAGGTTTATATACTGCTGAAGGGTTTTCTTCAAATTTCAGCAATTCCACAGCTACTGAAAAGCAGATA…
>Polypterus.senegalus_serpina1-1
CAGATTGCAGAACCCAATGCCTTGTTTGCCTTCAGATTATATAATAAAATAGCATCGCAAGCTGATGAAGGTAACCTCTTTTTTTCTCCACTGGGAATTTCTTTTGCTCTTTCAATGTTATCTGTGGGAGCGAAGGGTGAATCTCATGACCAGATGTTTGAAGGATTAGGATTCAACCGAACCGAATTAAATGAAACCTTGGTGAATGAGGCTTTTGAGCATCTTGTCAAAACCCAAGCAAAG---CATGAAAATTTGGAGCTTTCAACTGGGGGTGCGGTCTTCATGGAAGATAGCTTTAAGCCAAAACCCACATTTTTGGAAGACATTAAGCATTATTATCATGCAGAAGGTTTCAATGTAAATTTCAAAAATTCAACGGAGGCCACTGCTGTAATC…
>Polypterus.senegalus_serpina1-2
ATATGTTCATTGGCAAATGCCGACTTTGGCTTGGGCTTATATCATGCATTAAGCTCCATGGAGGACATGCATAACCTTTTCTTTTCACCACTTAGCGTCTCCAGGGCCCTATCTATGGTGGCCCTGGGTGCTGCTGCAGAAACTCACGATCAGCTTTTTAAAGCATTGGGCTTTAACAAGACAGTAGTTAATGAAACAGTGGTCAACTCTGCCTTTATGAAATTGTTTGACAAATTCCAAAAAGATGAGAAGGAACTCCAGCTGGATACTGGCAGTGCCATCTTCCTAAAAGAAGGATTCAAACCAAATGACCAGTTTCTAGAGGATATCAAGCACTATTTTGAATCAGAGGGTTTTTTGATTGACTTTTCGGAAACAGAGAAAGCAAAAAACGTAATC…
>Pongo.abelii_serpina1-1
AAGATCTCCTATAACATCACTGACCTCGCCTTTGATTTGTACAAAGAGCTGGCTGATCTATCACAAACCGGCAATATCTTAGTCGCCCCAACGAGCGTGGCTACGGCTTTTGCAATGCTCTCCCTGGGGACCAAGGCTGACACTCGCACGGAGATCCTGGAAGGCCTGAATGTCAACCTCACGGAGACGCCTGAGGCCAAGATCCACGAATGCTTCCAGCAAGTTCTCCAAGCCCTCAGCAGGCCAGACACCCAGCTCCAGCTGACCACCGGCAGTAGCCTGTTTGTTAACAAGAGTGTGAAGCTAGTGGACACGTTTTTGGAGGATATCAAGAAGCTGTACCACTCAGAAGCCTCTTCCATCAACTTCAGGGACACCGAGGAGGCCAAGGAGCAGATC…
>Pongo.abelii_serpina1-2
AAGATCACCCCCAACCTGGCTGAGTTTGCCTTCAGCCTATACCGCCAGCTGGCACACCAGTCCAACAGCACCAATATCTTCTTCTCCCCAGTGAGCATCGCTACAGCCTTTGCAATGCTCTCCCTGGGGACCAAGGCTGACACTCACAGTGAAATCCTGGAGGGCCTGCATTTCAACCTTACGGAGATTCCGGAGGCTCAGGTCCATGAAGGCTTCCAGGAACTCCTCCGTACCCTCAACCAGCCAGACAGCCAGCTCCAGCTGACCACCGGCAATGGCCTGTTCCTCAACGAGAGCCTGAAGCTAGTGGATAAGTTTTTGGAGGATGTTAAAAAGTTGTACCACTCAGACGCCTTCACTGTCAACTTCGGGGACACCGAAGAGGCCAAGAAACAGATC…
>Pristis.pectinata_serpina1-1
GCAGCTTCTTCGGCAAATGTTGATTTTGCTTTCAATCTCTATAAAATAATTGCTAACCGGAGCACTTCC---AATATCCTCCTCTCACCTTTGAGCATTTCCACGGCTTTAGCCATGCTGTCTCTGGGAACCAGGTCTGCAACTTGTGAGCAGCTTTTCAAGGGACTTCACTTTAATATGACACAGGAACGAATAATGCAAATGAATAGAGGATACCAGCAACTCCTACAGGTCCTGACTGCAGAAAACAGTGAGATGCAGTTGCTTATAGGAAACTCTCTCCATATTCAAAAGGGGTTTGATGTACTACAAAGGTTTCTAAATGAAACCAAGAAGTTTTACGATGCAGAAGTTTTTACTTTAGATTTTCAACAGCCTCAGAATGCTAAACAACAACTG…
>Pristis.pectinata_serpina1-2
GGTCTTTCAATTGCAAATACAGATTTTGCATTGCGTCTCTACAGACAGATTGCTGCTCAGCCAAGCACAGCTAATATTTTCTTTTCTCCACTAAGCATCTCGGCTGCCCTGAGCATGTTGTCCTTGGGTGCCAAGCAAAACACTCTAGCTCAGTTTATGCAGGTTCTTGGGTACAACATGGCACAGAATGGTAATGTAGCAGTGAGGCAGTTATTCCAACATCTTCTGCAAGAACTAACCAGGGAAAGTAATGAA------CTACATATGGGAAACTCTCTGCATGTCCAAGAGGGACAAAACATTAAAGAAAAGTTCCTTCAAGAAGCCAAGCAATTTTATAATGCAGAGATAATGACTGTTAATTTCCTTGAACAACAAAATGCAAAAGAACAAATT…
>Protopterus.annectens_serpina1-1
AAAATATCCCCAGGCAATTTCGACTTTGCATTCAGATTCTTCAAACACGTTGCTTCAAAGCCAAATGAGGCTAACATATTCTTTTCTCCACTTAGTATCTCTGCTGCATTCTCCATGCTATCTCTTGGAGCCAAACAGAATAGTCTGGATCAGCTAGTTGAAGGACTAGGATTTAATCGGACCGCACTTACTGACTCTGACATTCACCATGGTTTTGAACACCTTTTCCATATGTTAAACACTCACAGTGTAGATCTGCAGCTTAACACTGGAAGTGCTCTTTTTTTAAGAGAAGGAATTAAATTCCAACCACAGTTTTTAAATGATGCCCAGCACTATTATGCAGCAGAAGCATTTCATACTGATTTTTCAAAATCTGTTGAGGCTGTAAAGCAAGTC…
>Pygocentrus.nattereri_serpina1-1
AGACTCATCCCACACAATGCTGACTTTGCCTTCTCCCTCTACAAGAAGCTGGCCGGCCTTCCAGATGTTCAAAACATCTTCTTCTCTCCACTGAGCATCTCCATGGCTCTGTCCATGCTGGCCCTGGGAGCCAAAGGTGAAACCCACTCACAGATCTTCAGCACCCTGGGCTAC------AGCACTCTCACTCCTGATCAGGTCAATGAAGGTTATGAGCACCTTTTTCACATGCTGGGCCACAGCCAGGACGCCATGGTGCTGGAGGCAGGAAGTGCTGTAGCCGTCCGCGAAGGCTTCAAACCTGTAGACAAGTTTCTAAAGGATGCTCAGCATTACTACCAAGGAGAGGCCTTCAGTGTGGACTTCTCCAAACCTGAAGTCGCTGTGCAAGAAGTC…
>Pygocentrus.nattereri_serpina1-13
AAACTCTCTCTCCACAATGCTGACTTTGCCTTCTCGCTCTACAAGAAGCTGGCCGCCCATCCAGAATACCAAAACATCTTCTTCTCTCCACTGAGCATCTCCATGGCTCTGTCCATGCTGGCCCTGGGAGCCAAAGATGAAACCCACTCACAGATCTTCAGCACCCTGGGCTAC------AGTGCTCTCACTCCTGATCAGGTCAATGAAGCTAATGAGCACATATTCCACATGCTGGGCCACAGCCAGGACACCATGCTGCTGGAGGCAGGAAGTGCTGTAGCCGTTCAAGAAGGCTTCAAACCTGTAGACAAGTTTCTAAAGGATGCTCAGCATTACTACCAAGGAGAGGCCTTCAGTGTGGACTTCTCCAAACCTGAAGTCGCTGTGCAAGAAGTC…
>Pygocentrus.nattereri_serpina1-14
AAACTTGCCCCCCACAATGCTGACTTTGCCTTCTCCCTCTACAAGAAGCTGGCTGCCCATCCTGAAGCTCAAAACATCTTCTTCTCTCCACTGAGCATCTCCATGGCTCTGTCCATGCTGGCCCTGGGAGCCAAAGGTGAAACCCACTCACAGATCTTCAGCTCCCTGGGCTAC------AGCGCTCTCACTCCTGATCAGGTCAATGAAGGTTATGAGCACCTTCTTCACATGCTGAGCCACAGCCAGGACACCATGCTGCTGGAGGCAGGAAGTGCTGTAGCTGTCAGAGAAGGCTTCAAACCTGTAGACAAGTTTCTAAAGGATGCTCAGCATTACTACCAAGGAGAGGCCCTCAGTGTGGACTTCTCCAAACCTGAAGTCGCTGTGCAAGAAGTC…
>Pygocentrus.nattereri_serpina1-2
AGACTCACCCCTCACAATGCTGACTTTGCCTTCTCCCTCTACAAGAAGCTGGCCGGCCTTCCAGATGTTCAAAACATCTTCTTCTCTCCACTGAGCATCTCCATGGCTCTGTCCATGCTGGCCCTGGGAGCCAAAGGTGAAACCCACTCACAGATCTTCAGCTCCCTGGGCTAC------AGTGCTCTCACCCCTGATCAGGTCAATGAAGGTTATGAGCACCTTTTTCACATGCTGGGCCACAGCCAGGACACCATGCTGCTGGAGGCTGGAAGTGCTGTAGCCGTCCGAGAAGGCTTCAAACCTCTAGACAAGTTTCTAAAGGATGCTCAGCATTACTACCAAGGGGAGGCCTTCAGTGTGGACTTCTCCAAACCTGAAGTCGCTGTGCAAGAAGTC…
>Pygocentrus.nattereri_serpina1-4
AGACTCGCCCCTCACAATGCTGACTTTGCCTTCTCCCTCTACAAGAAGCTGGCTGCCCATCCAGAATACCAAAACATCTTCTTCTCTCCACTGAGCATCTCCATGGCTCTGTCCATGCTGGCCCTGGGAGCCAAAGGTGAAACCCACTCACAGATCTTCAGCACCCTGGGCTAC------AGCCCTCTCACTCCTGATCAGGTCAATGAAGGTTATGAGCACCTTCTTCACATGCTGGGCCACAGACAGGACACCATGCTGCTGGAGGCTGGAAGTGCTGTAGCCAGCCGAGAAGGCTTCAAACCTGTAGACAAGTTTCTAAAGGATGCTCAGCATTACTACCAAGGAGAGGCCTTCAGTGTGGACTTCTCCAAACCTGAAGTCGCTGTGCAAGAAGTC…
>Pygocentrus.nattereri_serpina1-8
AGACTCGCCCCTCACAATGCTGACTTTGCCTTCTCCCTCTACAAGAAGCTGGCTGCCCATCCAGAATACCAAAACATCTTCTTCTCTCCACTGAGCATCTCCATGGCTCTGTCCATGCTGGCCCTGGGAGCCAAAGGTGAAACCCACTCACAGATCTTCAGCACCCTGGGCTAC------AGCGCTCTCACTCCTGATCAGGTCAATGAAGGTTATGAGCACCTTCTTCACATGCTGGGCCACAGCCAGGACACCATGCTGCTGGAGGCTGGAAGTGCTGTAGCCAGCCGAGAAGGCTTCAAACCTGTAGACAAGTTTCTAAAGGATGCTCAGCATTACTACCAAGGAGAGGCCTTCAGTGTGGACTTCTCCAAACCTGAAGTCGCTGTGCAAGAAGTC…
>Pygocentrus.nattereri_serpina1-11
AGACTCGCCCCTCACAATGCTGACTTTGCCTTCTCCCTCTACAAGAAGCTGGCTGCCCATCCAGAATACCAAAACATCTTCTTCTCTCCACTGAGCATCTCCATGGCTCTGTCCATGCTGGCCCTGGGAGCCAAAGGTGAAACCCACTCACAGATCTTCAGCACCCTGGGCTAC------AGCGCTCTCACTCCTGATCAGGTCAATGAAGGTTATGAGCACCTTCTTCACATGCTGGGCCACAGCCAGGACACCATGCTGCTGGAGGCTGGAAGTGCTGTAGCCAGCCGAGAAGGCTTCAAACCTGTAGACAAGTTTCTAAAGGATGCTCAGCATTACTACCAAGGAGAGGCCTTCAGTGTGGACTTCTCCAAACCTGAAGTCGCTGTGCAAGAAGTC…
>Pygocentrus.nattereri_serpina1-12
AGACTCGCCCCTCACAATGCTGACTTTACCTTCTCCCTCTACAAGAAGCTGGCTGCCCATCCAGAATACCAAAACATCTTCTTCTCTCCACTGAGCATCTCCATGGCTCTGTCCATGCTGGCCCTGGGAGCCAAAGGTGAAACCCACTCACAGATCTTCAGCACCCTGGGCTAC------AGCACTCTCACTCCTGATCAGGTCAATGAAGGTTATGAGCACCTTCTTCACATGCTGGGCCACAGACAGGACACCATGCTGCTGGAGGCAGGAAGTGCTGTAGCCGTCCAAGAAGGCTTCAAACCTGTAGACAAGTTTCTAAAGGATGCTCAGCATTACTACCAAGGAGAGGCCTTCAGTGTGGACTTCTCCAAACCTGAAGTCGCTGTGCAAGAAGTC…
>Pygocentrus.nattereri_serpina1-3
AAGGATGAACCTCACCCCAGCCACGATGCCTTCTCCCTCTACAAGAAGCTGGCCGCCCATCCAGAATACCAAAACATCTTCTTCTCTCCACTGAGCATCTCCATGGCTCTGTCCATGCTGGCCCTGGGAGCCAAAGGTGAAACCCACTCACAGATCTTCAGCACCCTGGGCTAC------AGCGCTCTCACTCCTGATCAGGTCAATGAAGGTTATGAGCACCTTCTTCACATGCTGGGCCACAGCCAGGACACCATGCTGCTGGAGGCTGGAAGTGCTGTAGCCATCCGAGAAGGCTTCAAACCTCTAGACAAGTTTCTAAAGGATGCTCAGCATTACTACCAAGGAGAGGCCTTCAGTGTGGACTTCTCCAAACCTGAAGTCGCTGTGCAAGAAGTC…
>Pygocentrus.nattereri_serpina1-5
AGACTCGCCCCTCACAATGCTGACTTTACCTTCTCGCTCTACAAGAAGCTGGCCGCCCATCCAGAATACCAAAACATCTTCTTCTCTCCACTGAGCATCTCCATGGCTCTGTCCATGCTGGCCCTGGGAGCCAAAGGTGAAACCCACTCACAGATCTTCAGCACCCTGGGCTAC------AGCCCTCTCACTCCTGATCAGGTCAATGAAGGTTATGAGCACCTTCTTCACATGCTGAGCCACAGCCAGGACACCATGCTGCTGGAGGCAGGAAGTGCTGTAGCCGTCCGAGAAGGCTTCAAACCTCTAGACAAGTTTCTAAAGGATGCTCAGCATTACTACCAAGGAGAGGCCTTCAGTGTGGACTTCTCCAAACCTGAAGTCGCTGTGCAAGAAGTC…
>Pygocentrus.nattereri_serpina1-9
AGACTCGCCCCTCACAATGCTGACTTTACCTTCTCCCTCTACAAGAAGCTGGCCGCCCATCCAGAATACCAAAACATCTTCTTCTCTCCACTGAGCATCTCCATGGCTCTGTCCATGCTGGCCCTGGGAGCCAAAGGTGAAACCCACTCACAGATCTTCAGCACCCTGGGCTAC------AGCGCTCTCACTCCTGATCAGGTCAATGAAGGTTATGAGCACCTTCTTCACATGCTGAGCCACAGCCAGGACACCATGCTGCTGGAGGCAGGAAGTGCTGTAGCCGTCCGAGAAGGCTTCAAACCTCTAGACAAGTTTCTAAAGGATGCTCAGCATTACTACCAAGGAGAGGCCTTCAGTGTGGACTTCTCCAAACCTGAAGTCGCTGTGCAAGAAGTC…
>Pygocentrus.nattereri_serpina1-6
AGACTCGCCCCTCACAATGCTGACTTTACCTTCTCCCTCTACAAGAAGCTGGCCGCCCATCCAGAATACCAAAACATCTTCTTCTCTCCACTGAGCATCTCCATGGCTCTGTCCATGCTGGCCCTGGGAGCCAAAGGTGAAACCCACTCACAGATCTTCAGCACCCTGGGCTAC------AGCCCTCTCACTCCTGATCAGGTCAATGAAGGTTATGAGCACCTTCTTCACATGCTGAGCCACAGCCAGGACACCATGCTGCTGGAGGCAGGAAGTGCTGTAGCCGTCCGAGAAGGCTTCAAACCTCTAGACAAGTTTCTAAAGGATGCTCAGCATTACTACCAAGGAGAGGCCTTCAGTGTGGACTTCTCCAAACCTGAAGTCGCTGTGCAAGAAGTC…
>Pygocentrus.nattereri_serpina1-7
AGACTCGCCCCTCACAATGCTGACTTTACCTTCTCCCTCTACAAGAAGCTGGCCGCCCATCCAGAATACCAAAACATCTTCTTCTCTCCACTGAGCATCTCCATGGCTCTGTCCATGCTGGCCCTGGGAGCCAAAGGTGAAACCCACTCACAGATCTTCAGCACCCTGGGCTAC------AGCCCTCTCACTCCTGATCAGGTCAATGAAGGTTATGAGCACCTTCTTCACATGCTGAGCCACAGCCAGGACACCATGCTGCTGGAGGCAGGAAGTGCTGTAGCCGTCCGAGAAGGCTTCAAACCTCTAGACAAGTTTCTAAAGGATGCTCAGCATTACTACCAAGGAGAGGCCTTCAGTGTGGACTTCTCCAAACCTGAAGTCGCTGTGCAAGAAGTC…
>Pygocentrus.nattereri_serpina1-10
AGACTCGCCCCTCACAATGCTGACTTTACCTTCTCCCTCTACAAGAAGCTGGCCGCCCATCCAGAATACCAAAACATCTTCTTCTCTCCACTGAGCATCTCCATGGCTCTGTCCATGCTGGCCCTGGGAGCCAAAGGTGAAACCCACTCACAGATCTTCAGCACCCTGGGCTAC------AGCCCTCTCACTCCTGATCAGGTCAATGAAGGTTATGAGCACCTTCTTCACATGCTGAGCCACAGCCAGGACACCATGCTGCTGGAGGCAGGAAGTGCTGTAGCCGTCCGAGAAGGCTTCAAACCTCTAGACAAGTTTCTAAAGGATGCTCAGCATTACTACCAAGGAGAGGCCTTCAGTGTGGACTTCTCCAAACCTGAAGTCGCTGTGCAAGAAGTC…
>Rana.temporaria_serpina1-1
GAAACAGTAAAGGCAAACACGAAATTTGTCATCAATTTCTTCAAACATCTGACCTCCAGGTCATCTCAGGAAAATGTTGTTTTGTCACCTTTCAGCATTTCTTCTGCTTTTTCCATGATGTTGTTGGGGGCCACGTCAAAGACCCACCAGGAAATGTGGAAAGGTTTGAGCCTGAACAACGCACGTTGCAGGGAAATGGAGGTCCACCGGGCGTATTCCAATCTTCTCCAGATGTTAAATGAGCCGAAGAGCAGCCTTCAGGTCCACATCGGAAACGCCATCTTTCTAAAAGATAAACTGACCGTGCTGGAGAGCTTTAAAGATGATACAAAGCGCTACTACCATGCTGAAATTATACAAGAGGATTTTAGCGACCTAAAAAAAGTTGAAAAGAAAATA…
>Rana.temporaria_serpina1-4
AAGATTGTTCCAGGCAATGTAAAGTTTGCGTATTCACTCTATACTCATCTAGCTAACAAATATCCAAGTGATAACTTATTTTTCTCTCCCATGAGTATCTCCCTGCTATTCAGCATGCTCTCCGCTGGTGCCAAGGGTCAGACTCAGACTCAGATTCATGAAACACTTGGCTTCAACGCGTCGGCAACC---TCAGAAGACATCAACAAAGGCTTCCAGCAGCTCCTTCACTTTGTTAATCAGCCCAACACGGATCTGGAGCTCAACAGCGCCAACGCTCTGTTTCTCGAACAGCACACCGAGATTATTGAGAAGTTTATCGAAGATCTCAAGAACTTCTACGAGTCTGAAGTAATTCATTCTGATTTTCAAAAAGGAGATGAAGCAAAAAACCAGATT…
>Rana.temporaria_serpina1-2
AAATTAGCAATTAGCAATTCCAATTTTGCATTTGACCTCTATAGGCAGGTAGCAGCAGACCATCCATCAGAAAACATTGTCCTGTCCCCAGTAAGCATATCTGTAGCATTGGCTTTTCTATCCCTTGGTGCCAATGGCGAAACCCATGACCAGATCTTAAAAGGCATTGGCTTCAACACCTCTGAGACTCCCAAGAAAGACATTCATGATGGCTTCCACCATCTGCTGGAAGTGTTCAACGATGAGGACAGTGAGTTTCAGCTTGACAGTGGGAACGGCCTTTTCTTAAGTCAGAAATGGAAATTCCTTGACGCCTTTCTCGAAAATGCCAAGAACATCTACGAATCCGAAGCCTTCAATGTAGACTTTTCTAATTCTGAAGAGGCCAAGAAACAAATC…
>Rana.temporaria_serpina1-3
AAAATAAAAGTTGGCAATAAAAAATTTGCATTTGACCTCTTTAGCAAGGTAGTCGCTGACCATCCAGAAGAGAATGTTGTCTTTTCCCCAGTAAGTATATCTATATCATTGGGCTTCCTGTCCCTCGGTGCAGAGGGCAGGACCAATGACCAGATCGTAGAAGGCATGGGCTTTAACGTGTCTGAGACTCCCAAAAAAGATATCGATGATGGCTTCCGCAATCTTCAGGAAATGTTAAATGATGATAAGAGAGAGCTGCATCTCGATAGCGGAAATGGCCTTTTTGTGAGCCAAGCATGGAAAATCAAAGATGACTTTCTCGGCAAAGCTAAAAACCTC---GGGTCCGAAGCCTTCACTGTAAACTTTGAGGAAAACGAAGGAGCCAAGAAACAAATC…
>Rattus.norvegicus_serpina1-2
AAAATTACCCATACCATCACCGACATCTCCTTGTTCTTGCTCCAAAAGGCAGTCCATTGGCCCAAACAACCCAACATTATGTTCTCCCCAGTGAACATCGTGGCTGCCTTCACAATGCTCTCCCTGGGAGCTAAGGGCAGCACTCACCAACAAATCCTGAATGGGCTGAGGCTCAAACTCAGAGAGATGACTGAAAAGGAGATATACAAGTGCTTCCAACATTTCCTCCATACACTCTTCCAGCCAAACCAGCAGCTCCAGCTGACCATGGGCAGCAGCCTGTTCATCCAAAAGCATCTGAAGATGTTAGACAAGTTCAAAAGCGTGGTTACAGAGTCGTACCACTCGGAAGCCATTCCCATAGACTTCACGAACATTCAAGAAGCCATGATGCAGGTC…
>Rattus.norvegicus_serpina1-3
CGAGTCTCCTACATCATCATCCAGATAACCTTCACCTTGTATCATAAGTCTGATAGCTGGTCAAAACAAACCAACGTCTTATTCTCCCCGCTGAGTATTATTGCTTCCTCTCTGATGCTCTCCCTGGGGGCAAAGAACAACACCCATGACCAGATCCTGGAGGGACTGAACTTCAACCTCACAGAAACACCTGAGAATTTCATCCATGAATGCTTTCAGCAACTTACATATATCCTGCATCTGCCAGACCACACACCGCAGCTGACAATGGACAGCAGCCTGTTCACTGACCAGAAGCTGAAGCTTATGGACAAGTTCGTGGAAGACGTCAGGAGGCTATACCACTCAAAGGTCATTGCTCTCAACTTCAAGGACACCCAAAGAGCCCAAAACCAGATC…
>Rattus.norvegicus_serpina1-4
AAGATTTCTTCAAACCTGGCAGACTTTGCCTTCAGCCTATACCGGGAGCTGGTCCATCAATCCAATACATCCAACATCTTCTTCTCCCCTATGAGCATCACCACAGCCTTCGCCATGCTCTCCCTGGGGAGCAAGGGTGACACTCGCAAACAGATTCTAGAGGGCCTGGAGTTCAACCTCACACAGATACCTGAGGCTGACATCCACAAGGCCTTCCATCACCTCCTCCAAACTCTCAACAGGCCAGACAGTGAGCTGCAGCTGAACACAGGCAATGGCCTCTTTGTCAACAAGAATCTGAAGCTGGTGGAGAAGTTTCTGGAAGAGGTCAAGAACAATTACCACTCAGAAGCCTTCTCTGTCAACTTTGCCGACTCAGAAGAGGCTAAGAAAGTAATT…
>Rhinatrema.bivittatum_serpina1-1
AAAATAGCCCCGAGCAATACTGACTTTGCATTCCGTTTTTATCATCAAATTACTTCATCTGGAGGTTCCAATAATGTCGTGTTCTCTCCTGTGAGCATCTCCGCTGCTTTTGCCATGCTTTCCCTAGGTGCCCAGTCTGAAACATTAAACCAGATGATTGAAGGATTATGCTTTAACCGCACTAATCTCACGAAAGAAGAAATGCACAAGGGTTTTCACCATCTGACCCACCTGCTGAACAAATCTGACAGCAAGCTTCAACTGAGCACAGGAAATGCTCTTTTTGTGCAAAAAGATTTCAAAGTCCTAGAAAAGTTTTTAGAAGACCTCAAATATTATTATGAGTCGACAGCATTTACTACTGACTTCAAGAATACCATTGAAACTGTAAGGCAGATC…
>Sigmodon.hispidus_serpina1-1
AAGGTAGCTCTTACCATCAGCAAAGTCTCCATCTCCTGGTACAAAGAGATGGCCCGGCAGTCAAGCTATGGAAATATCTTATTCTCCCCTATTAGTGTTGTTGCTAATATTTTAATGCTTTCCCTGGGAATGGAAGGTTATGTTAACCAACACATCCTGGAGGGCCTAAAGCTCAACAAAGCAGACCTGCCTGAAGCTGAGATCCACAAGTGTGTTCAGTATCTACTCAATGCCATCAACCAT---ACAGACACATCCCAGCTGAAAAGTGGTAGCAGCATATTCATTCACCAGGACCCGTACCTAGTGGACAAATTTCTGTGGGAATTCAAGGGCCTACACTTCTCTGATGTCATCTCTACCGACTTCAGAGACAGCATTAGGGCCATGACAGAAATC…
>Sigmodon.hispidus_serpina1-2
GATTTTGCCTCCACCATCACCAATATCTCCTTGTCTTTGCTCCAAAAGGTAATCCACTGGCCCAGACAAACCAACATTGTATTCTCCCCAATGAGCTTCTCAGCTGCCTTCACAATGCTCTCCCTGGGAGCTAAAGGCAGCACTAGCAAGCAAATCCTGAATGGGCTAAGGTTCAATCTCATAAATATGTCTGAAAAGGAGGTTCACAAGTGCTTCCAGAATCTGTTCCATGCATTCCTTCAGCCAGACTATCAGTTCCAGATGACCACCGGCATCAGCCTGTTCATTGATACATATCTGAAGATGACGGACAACTTCAAAAAAATGATGACAGAGCTGTACCATTCCGAAGCCATCCCCACCAACTTTGGGAACAGTGAAGAAGCCAAGACACAGATC…
>Sigmodon.hispidus_serpina1-3
CGTATCTCTTACAACATCATCCAGTTATCTTTTGCCTTGTATCGCAAGTCTGAGAGCTGGCTGCAATATTCTAACATCTTATTCTCCCCAACAAATGTCATTGCTGCCTCTTTAATGCTCTCCCTGGGAGCCAAGAACAACACCCACTACCAGATCATGGAAGGACTGAATTTC------ACAGACACAATCGAGGGCTATCTTCATGCATGCCTCAAGCAAATAATTTATATCCTTCATCTGCCAGACCACACGCCACACCTAAAAATGAGCAGCAACCTATTCGCTGATGAGAGTCTGAAGATAATGGACCAGTTTGTGAAGAATGTTAATGATCTGTACTTCTCAAAAGTCATTCCCATCAACTTGAAGGACACCCAAGCAGCCCCAAAACAAATC…
>Sigmodon.hispidus_serpina1-4
AAGTTTGCTACAAGCATGGCAGACTTTGCCTTCAGCTTGTACCAGGAGATAGCACATCAGTACAATACGACCAACATCTTCTTCTCACCCATGAGCATTGCCACAGCCTTTGCTATGCTCTCCCTGGGGACCAAGGGTAATACTCAAACCCAGATTCTAAATGGCCTCAAGTTCAACTCCACAGAAACGCCTGAGACCAAGGTCCACGAGTCCTTCAATAACTTCCTTCAGACCACCAACAGGACAGACAATGAGCTTCAGCTGACCACAGGCAATGGCCTATTTGTCCAAAACAATATGAAGCTGGTGGAGAAGTTCGTGGAAGAAGTAAAGAGCCAGTACCACTCGGAAGTCTTGTCTGTCAACTTCTCAGACACAGAAGAGGCCAAGAAAATCATC…
>Sigmodon.hispidus_serpina1-10
AAGTTTGCTACAAGCATGGCAGACTTTGCCTTCAGCTTGTACCGGGAGATAGCACATCAGTACAATACGACCAACATCTTCTTCTCACCCATGAGCATTGCCACAGCCTTTGCTATGCTCTCCCTGGGGACCAAGGGTAATACTGAAACCCAGATTCTAAATGGCCTCCAGTTCAACTCCTCAGAAATGCCTGAGGCCAAGGTCCACGAGGCCTTCCATCACTTCCTTCAGACCACCAACAGGATAGACAATGAGCTTGAGCTGACCACAGGCAATGGCCTGTTTGTCGACAACAACATAAAGCTGGTGGAGAAGTTCGTGGAAGAAGTAAAGAGCCAGTACCACTCGGAAGTCTTGACTGTTGACTTCTCAGACACAGAAGAGGCCAAGAAAATCATC…
>Sigmodon.hispidus_serpina1-6
AAGTTTGCTACAAGCATGGCAGACTTTGCCTTCAGCTTGTACCGGGAGATAGCACATCAGTACAATACGACCAACATCTTCTTCTCACCCATGAGCATTGCCACAGCCTTTGCTATGCTCTCCCTGGGGACCAAGGGTAATACTCAAACCCAGATTCTAAATGGCCTCCAGTTCAACTCCTCAGAAATGCCTGAGGCCAAGGTCCACGAGGCCTTCCATCACTTCCTTCAGACCACCAACAGGACTGACAATGAGCTTCAGCTGACCACAGGCAATGGCCTGTTTGTCGACAACAACGTAAAGCTGGTGGAGAAGTTCGTGGAAGAGGTAAAGAGCCAGTACCACTCAGAAGTCTTGCCTGTCGACTTCTCAGACACAGAAGAGGCCAAGAAAATCATC…
>Sigmodon.hispidus_serpina1-8
AAGTTTGCTACAAGCATGGCAGACTTTGCCTTCAGCTTGTACCGGGAGATAGCACATCAGTACAATACGACCAACATCTTCTTCTCACCCATGAGCATTGCCACAGCCTTTGCTATGCTCTCCCTGGGGACCAAGGGTAATACTCAAACCCAGATTCTAAATGGCCTCCAGTTCAACTCCTCAGAAATGCCTGAGGCCAAGGTCCACGAGGCCTTCCATCACTTCCTTCAGACCACCAACAGGACTGACAATGAGCTTCAGCTGACCACAGGCAATGGCCTGTTTGTCGACAACAACGTAAAGCTGGTGGAGAAGTTCGTGGAAGAGGTAAAGAGCCAGTACCACTCAGAAGTCTTGCCTGTCGACTTCTCAGACACAGAAGAGGCCAAGAAAATCATC…
>Sigmodon.hispidus_serpina1-5
AAGTTTGCTACAAGCATGGCAGACTTTGCCTTCAGCTTGTACCAGGAGATAGCACAACAGAACAGTACAACCAACATCTTCTTCTCACCCATGAGCATTGCCACAGCCTTTGCTATGCTCTCCTTGGGGACCAAGGGTAATACTCAAACCCAGATTCTAAATGGCCTCCAGTTCAACTCCTCAGAAATGCCTGAGGCCAAGGTCCACGAGGCCTTCCATCACTTCCTTCAGACCACCAACAGGACTGACAATGAGCTTGAGCTGACCACAGGCAATGGCTTGTTTGTCGACAACAACATAAAGCTGGTGGAGAAGTTCGTGGAAGAGGTAAAGAACCTGTACCACTCTGAAGTCTTGCCTGTCAACTTCTCAGACACAGAAGAGGCCAAGAAAATCATC…
>Sigmodon.hispidus_serpina1-7
AAGTTTGCTACAAGCATGGCAGACTTTGCCTTCAGCTTGTACCGGGAGATAGCACATCAGTACAATACGACCAACATCTTCTTCTCACCCATGAGCATTGCCACAGCCTTTGCTATGCTCTCCCTGGGGACCAAGGGTAATACTCAAACCCAGATTCTAAATGGCCTCCAGTTCAACTCCTCAGAAATGCCTGAGGCCAAGGTCCACGAGTCCTTCCATCACTTCCTTCAGACCACCAACAGGACAGACAATGAGCTTCAACTGACCACAGGAAATGGCCTGTTTGTCGACCACAACATAAAGCTGGTGGAGAAGTTCGTGGAAGAGGTAAAGAACCTGTACCACTCTGAAGTCTTGCCTGTCAACTTCTCAGACACAGAAGAGGCCAAGAAAATCATC…
>Sigmodon.hispidus_serpina1-9
AAGTTTGCTACAAGCATGGCAGACTTTGCCTTCAGCTTGTACCGGGAGATAGCACATCAGTACAATACGACCAACATCTTCTTCTCACCCATGAGCATTGCCACAGCCTTTGCTATGCTCTCCCTGGGGACCAAGGGTAATACTCAAACCCAGATTCTAAATGGCCTCCAGTTCAACTCCTCAGAAATGCCTGAGGCCAAGGTCCACGAGGCCTTCCATCACTTCCTTCAGACCACCAACAGGACAGACAATGAGCTTCAACTGACCACAGGAAATGGCCTGTTTGTCGACAACAACATAAAGCTGGTGGAGAAGTTCGTGGAAGAGGTAAAGAACCTGTACCACTCGGAAATCTTGCCTGTCAACTTCTCAGACACAGAAGAGGCCAAGAAAATCATC…
>Sus.scrofa_serpina1-1
AGCATAGCTCCCAGACTGGACAACTTTACCTTCAAATTGTACCACGAACTGGCCTATCAGTCCAAAAAC---AACATCATCTTCTCCCCCGTGAGCATCGCTTTAGCCTTTCTGATGCTCTCCCTGGGGACCAAAGGGGACACTCATACCCAGATCCTGTGGGGCATAGATTACAAGTTTAAGAAGCCGCCTATGGCAGAGATCCACAAAGGCTTAGCGCACCTCCTTGAAATTCTCAATCAGCCAGGCGACCAGATCCAGATAACCACCAGCACTATGCTCTTCCTTGATAAGAGGCTAAAGCACGCACACAAGTTTTTGGACAATGTCAAGAGGCTGTACCACTCAAAAGCCTTCTCCGTCAACTTCAGGGACACTGAAGAGGCCAAGAAAGAGATC…
>Taeniopygia.guttata_serpina1-4
AGTGTAAGGAACAGTGTTTGTCGATTTGCATGTTGTTTCTACAAAGAAATTTCTTCTCGTGAAAACAACGGAAATGTTTTCTTCTCTCCTTTGAGCATCTCTACTGCCTTTGCAATGCTGACTCTGGGTGCCAGATCAGACACCCTGACACAGATTCTTAGGGTCCTTTGCTTTAACCCTCGTCAGATTTCTGAAAATGACATACATGAAGGTTATCATCAACTCATGCAAATGGTAAACAGAAGGAATGGGGGGTTACAGTTGAATATGGGAAATGTTCTGTTTGTACTTGATCGACTGAAGCCACAAGAAAGATTTTTAAATGATCTCAGAAACTTCTATGAAGGAGAAGCTTATCCTATGAACTTCAAGAAGGCTGATCAAGCCCAGCTAAAGATC…
>Taeniopygia.guttata_serpina1-1
AAACTTGTGCCAAACAATGCTGACTTTGCATTCCAGTTTTTTAGGGAGGTTACACAGGAGGCACCAAATAAGAACATTTTCTACTCTCCTGTGAGCATCTCCGCTGCCTTTGCGATGCTGGCCCTTGGGGCTAGGTCAGCCACACAGTCTCAGATCCTGGAAGGACTTGCATTCAACCTTACAGAGATTCAGGAGAAAGAGATACATGAAGGCTTCCACAACCTAATCCACATGCTGAACCATCCTGAGGGTGGAGTCCAGCTCAACATGATGAATGCCATCTTTGTGACGGAGAAGCTGAAACTCCTAAGAAAATTCTTAGATGATGCCAAAGCTCTGTATCAGTTGGAAGCTTTTACAACTGACTTTAACAAACCCACAGAAGCTGAAAAGCAGATC…
>Taeniopygia.guttata_serpina1-3
AAACTAGTTCTCAGCAATGCTGACTTTGCATTTTCCTTTTACAAGCTGGTTGCATCTGAAGCAATGGACAAAAATATTTTCTTTTCACCCATAAGCATCTCTGCTTCCTTTGCGATGCTGGCACTTGGTGCCAAGGCTGTGACACTGACACAGATTTTGGAAGGGCTTGCCTTTAACCTTAAAAAGACTCAGGAGCAGAAAATACATAAAGTTTTTTGCCAACTTCTCCACATGCTGAACCGTTCAAATAGTGAGTTCCAGCTGAGCCTGGGCAATGCCCTTTTTATAGAAGAGACACTAAAGCCACTACAGAAGTTTTTGGATGATGTCAAGAGCTTTTATGAATCTGAAGTCTTCTCTACTGACTTTAACAACTCTGTTGGTGCTGAGAGTCAGATC…
>Taeniopygia.guttata_serpina1-2
AAGCTAGCCCCCAGCAATGCTGACTTTGCATTTAAGCTTTACAAGCAGATCAGAGATGACATGGGGGATGGGAACATTTTCTTCTCTCCTTTGAGTATCTGCACTGCCTTTGCAATGCTCACCCTGGGAGCCAGATCAAACACGCTCAGAGAGCTGCAGAAAGGCCTTGCCTTCAACCTGACGCGGATGGAGGAGCAGGAGATTCATGAGGGATTTCAGCGTATCCTCCAGATGCTGAATGACCCTCACCGAGAAGACCAACTGAACATGGGCAATGCCCTGTTTGTAGACAGCCGAGTGGAATTGCTTCAAAACTTTTTAAATGGTGTCACAAATTTTTATCATGCTGAACCTGTTTCTAGTGACTTCCAGAATCTTCCACAGGCTATAAAGGAAATC…
>Thalassophryne.amazonica_serpina1-1
ATCCTGGCTCCTCCCAATGGCAAATTTGCTTTTGACCTCTACAAAAACCTGTTGGGAAAATCTCCTGCTGGAAATATCTTCTTCTCACCATTGGGTGTTGCCACTGCCCTGTCCATGCTGTCTACAGGTGCCCATGGTGCAACCCACAGCCAGATGTTTACCACCTTGGGCTAC------AACGAGTTCAATCAGACCCAGATCAATGAAGCATATCAGCATCTTCTAAAATTACTGGGCGAACCCAATGAG---TACCAGCTGGAATTTGGCAACGGTATCGCTCTGCGTAATGATTTCAGTACCCTCGAAACATTTGTGAACGATGTCAAGACTTACTACCAAGGAGAGTTCTTTCATGTTGACTTTTCCAAACCCACGGATGCTGCAGCGAAGATC…
>Theristicus.caerulescens_serpina1-5
ACTATAGGGAACAGTGTTTGTCAGTTTGCATGTTGTTTCTACAAAGAGATTTCTTCTCGTGAAAACAGTGGGAATATTTTCTTCTCTCCTTTGAGCATCTCTACTGCCTTTGCAATGCTGACTCTGGGTGCCAGATCAGACACTCTGACACAGATTCTTAGGGTCCTTAGCTTTAACCCACGTGAGATTTCTGAAAATGAAATACATGAAGGTTATCGTCAACTCATGCAAATGGTAAACAGAAAGAATGAGTGGTTACAACTGAATATGGGAAATGTCCTGTTTGTGCTTGACCGACTGAAGCCACAAGATAGATTTTTAAGTAATCTCAGAAACTTCTATGAAGGGGAAGTTTATCCTATGAACTTCAAGAGGGCTGATCAAGCCCAAATAAAGATC…
>Theristicus.caerulescens_serpina1-1
AAACTAGTGCCAAGCAATGCTGACTTTGCATTTCAATTTTTTAAAGAGGTTACACTGGAGGAACCTAATAAGAACATTTTCTTCTCTCCTGTAAGCATCTCCACTGCATTTGTGATGCTGGCCCTAGGGGCTAGATCAACCACTCTGACTCAGATCCTGGAAGGACTCGCCTTCAACCTTACAGAGATTCAGGAAAAAGAGATACATGAAGGCTTCCACAACCTTATCCACATGCTGAGCCATCCTGAGAGTGGGGTCCAGCTCAACATAGGGAATGCCATCTTTCTAACAGAGAAGCTGAAACCTCTAAAAAAGTTTTTAGATGATGCCAAAGCTCTATATCAGCTGGAGGCTTTTACCACTGACTTTATCAATCCCATGGAGGCTGAGAAGCAGATC…
>Theristicus.caerulescens_serpina1-4
AAACTAGCTCCCAGCAATGCTGACTTTGCATTTTCATTTTACAAGCTGGTTGCTTCCGAAGCAACCGATCAAAATATTTTCTTTTCACCCATAAGCATCTCTGCTTCCTTTGCAATGCTGGCACTTGGTGCCAAGTCAGCAACGCTGACACAGATTCTGGAAGGGCTTGCCTTTAACCTGGGAAAGACTCAGGAGCAGGAAATACATGAAGGTTTTTGCCAACTCCTCCACATGCTGAATCGTTCAGACAGTGAGCTCCAGCTGAGCCTGGGCAATGCTCTTTTCATAGAAGAGACAATAAAACCACTACAGAAGTTCTTGGATGATGTCAAAAGCTTTTATGAATCTGAAGTCTTTTCTAGTGACTTTAACAACTCCTCTGGTGCTGAGAATCAGATC…
>Theristicus.caerulescens_serpina1-2
AAGATAGCTGCCAGCAACGCTGACTTTGCATTTAGGTTTTACAAGCAGGTCAGAGAGGAGGTGGGCAACAAGAACATTTTCTTCTCTCCTTTGAGCATCTCCACTGCCTTTGCAATGCTCTCCCTGGGGGCCAGATCAAAGACGCTCAGTCAGCTGCACAAAGGCCTCACCTTCAACCTGACAGAGATGGAGGAGCAGGAGATCCATGAGGGATTTCAGCGTGTCCTCCAACTGCTGAACGACCCTCACCGAGAAGTCCAGTTGAGCATGGGCAATGCCCTGTTCATAGATGATCGACTGAAACTGCTCCAAAAATTTTTGGATGATGTCACAAATTTCTATTATTCTGAAGCTATTTCTAGTAACTTCCAGAATTCTCCAGAGGCTATAAAGGAAATC…
>Trogon.surrucura_serpina1-4
ACTGTAGGCAACAGTGTTTGTCGGTTTGCTTGTTGTTTCTTCAAAGAGATTTCTTCTCGTGAAAACAATGGGAATGTTTTCTTCTCTCCTCTGAGCATCTCTACTGCCTTTGCAATGCTGACTCTGGGTGCCAGATCAGACACTCTGGCACAGATTCTTAGGGTCCTTAGCTTTAACCCACGTGAGATTTCTGAAAATGAAATACATGAAGGTTATCGTCAACTCATGCAAATGGTAAACAGAAAGAATGAGGGGTTACAGCTGAATATGGGAAATGTCCTGTATGTGCTTGACAAGCTGAAGCCACAAGAAAAATTTTTAACTAGTCTCAGGAACTTCTATGAAGGAGAAGCCTATCCTATGAACTTCAAGAGGGCCGATCAAGCCCAGATAAAGATC…
>Trogon.surrucura_serpina1-1
AAACTAGTGCCAAACAACGCTGACTTTGCATTTCATTTTTTTAAAGAAGTTACGCTGGAGGCACCTAATAAGAACATTTTCTTCTCTCCTGTAAGCATCTCCACTGCATTTGCGATGCTTGCCCTAGGGGCTAGATCAACCACTCAGACTCAGATCCTGGAAGGACTCGCCTTCAACCTCACAGAGATTCAGGAGAGAGAGATACATGAAGGCTTCCACAACCTCATCCACATGCTGAGCCATCCTGAGGGCGGAGTCCAGCTCAGCATGGGGAATGCCATCTTTCTAACAGAGAACCTGAAACCTCTAAAAAAGTTTTTAGATGATGCCAAAGCTCTATATCAGCTGGAGGCTTTTACTACTGACTTTAACAAACCCACGGAGGCCGAGAAGCAAATC…
>Trogon.surrucura_serpina1-3
AAACTAGCTCCCAGCAATGCCGACTTTGCATTTTCACTTTACAAGATTGTTTCTTCTGAAGCAACCGACCAAAATATTTTCTTTTCACCCATAAGCATCTCCGCTTCCTTTGCAATGCTGGCACTTGGCGCCAAGGCAGCCACGCTGATGCAGATTCTGGAAGGGCTTGCCTTTAACCTGAAAAAGACTCAGGAGCAGGAAATACATCAGGGTTTTTGCCAGCTCCTCCACACGCTGAACCGTTCAGACAGCGAGCTCCAGCTGAACCTGGGCAATGCCCTTTTTATAGGAGAAACGCTAAAACCACTACAGAAGTTCTTGGATGATGTCAAAAGTTTTTATGAATCTGAAGTCTTTTCTACTGACTTTAACAACTCCTCTGGTGCTGAGAATCAGATC…
>Trogon.surrucura_serpina1-2
AAGATAGCCTCCAGCAACACTGATTTTGCATTTAGGCTTTACAAGCAGGTCAGAGAGGAAGCAGGCAACAAGAACATTTTCTTCTCTCCTTTGAGCATCTCCACTGCCTTTGCAATGCTCTCCCTGGGGGCCAGATCAAGCACACTCAGTCAACTGCACAAAGGCCTTGCCTTCAACCTGACAGAGGTGGAGGAGCAGGAGATCCATGAGGGATTTCAGCGTGTCCTCCAGCTGCTGAACAGTTCTCACCAAGAAGTCCAGTTGAGCATGGGCAATGCCCTGTTCATAGATGACCAAATGAAACTGCTCCAAAAATTTTTGGATGATGTCGCAAATTTCTATTATTCTGAAGCTATTTCTACTAGCTTCAAGAATTCTACAAAGGCTACAAAGGAAATC…
>Tursiops.truncatus_serpina1-1
AAGATCGCCCCCAACCTGGTCGACTTCGCCTTCAGCGTGTACCGCCGAGTGGCCCATGAGTCCAATGCCACCAACATCTTCTTCTCCCCAGTGAGCATCGCTACAGCCTTTGCGATGCTCTCGCTGGGGACCAAGGGTGACACTCACACCGAGATCCTGGAGGGCCTAGATTTCAACCTCACTACAAGAATAGAGGCTGAGATCCACGAAGGTTTCCAGCATCTTCTCCACACCCTCAACCAGCCAGACAACAAGCTGCAGCTGACCACTGGCAATGGCCTGTTCATCAACGAGAGCGCGAAGCTAGTGAGTAAGTTTCTGGAGGATGTCAAGAACCTGTACCACTCTGAAGCCTTCTCCATCAACTTCAGGGATGCTGAAGAGGCCAAGAAAAAGATC…
>Tyto.alba_serpina1-5
ACTGTAGGGAACAGTGTTTGTCGGTTTGCCTGTTGTTTCTACAAAGAAGTTTCTTCTCGTAAAAACAGTGGGAATATTTTCTTCTCTCCTTTGAGCATCTCTACTGCCTTTGCAATGATGACCCTGGGTGCCAGATCAGACACTTTGGCACAGATTCTTAGGGTCCTTAGCTTTAATCCACGTGAGATTTCTGAAAATGAAATACATGAAGGTTATCGTCAGCTCATGCAAATGGTAAACAGAAAGAATGAGGGGTTACAGCTGAATATGGGAAATGTCCTGTTTGTACTTGACCAACTGAAGCCACAAGATAAATTTCTAAGTAATCTCAGAAACTTCTATGAAGGAGAAGTTTATCCTATGAACTTCAAGAGGGCTGATCAAGCCCAGGTAAAGATC…
>Tyto.alba_serpina1-4
AAGCAAGGCTCCAACTCTGCAGATTTTGTATTTAGATTCTACAAGCAGGCTATATCAAAAGAAGCTGATAAAAATGTTTTCTTTTCTCCCATGAGCATCTCCACTGCCTTTGCCATGCTGGCTCTTGGTGCTAAGTCAACCACCCTGACTCAGATTTTTGAAGGACTGGGCTTTGGTCTGACCGAGTCTCGCATACATGATATACATGAAAGTTTTCACAAAGTTTTAGCAGTACTGAAGTGTACTGATGTTAACATCACATTAAATATAGGGAATGTCCTTTTTACAGGTATTGGGTATGAACCACAGGAGACATTTTTACAAAATACCAAACAATTTTATGATGCAGAATTTTTTTCTAGTGATTTCCATAAACCAGAAGAAGCTAAAAAGAAAATC…
>Tyto.alba_serpina1-3
CAGATAGTCCCCAGCAACACAGATTTCGCCTTCCGGTTTTACAGGCAAGCAACCACCCAAGAACCGGTCAAGAACATTTTCTTTTCCCCAGTCAGCATCTCCTCTGCCTTCGCCCTGCTGGCCCTGGGCTCCAGAGCCACCAGTCAGGCTCAGGTGCTGCAAGGGCTGGGCTTTAACCTCACCAACACCCGGGAGGAGGAGATACACAACGGCTTTCATCACCTCCTCCTCTTGCTGACCCACCCTGGCAGCCAGGTGCAACTGAGCATGGGGAACACCCTGTTCATGGACAAACACCTGAAGCCACTGAAAACATTCCTGAAGGACATCAGAAAACTGTACAAAGGAGAAGTTGTTTCTAGTAACTTTCAGAATTCCACTGAAGCTAAAAAAGAGATC…
>Tyto.alba_serpina1-1
AAGCTAGTGCCAAACAATGCTGACTTTGCATTTCAATTTTTTAAAGAGGTTACACTGGAGGCACCCAATAAGAACATTTTCTTTTCTCCCGTAAGCATCTCCACTACATTTGCGATGCTGGCCCTAGGGGCTAGATCCACCACTCAGACTCAGATCCTGGAAGGACTTGCCTTCAACCTTACAGAGATTCAGGAGAAAGAGATACATGAAGGTTTCCACAACCTCTACCACATGCTGAGCCATCCTGAGAATGGGGTCCAGCTCAACATGGGGAACGCCATCTTTCTAACGGAGAAGCTGAGACCTCTAAAAAAGTTTTTAGATGATGCCAAAGCTCTGTATCAGCTGGAGGCTTTTACCACTGACTTTAACAATCCCACAGAGGCTGAGAAGCAGATC…
>Tyto.alba_serpina1-2
AAGATAACCCCCAGCAATGCTGATTTCGCATTTAGGTTTTACAAGCAAGTCAGAGACGAGGCAAGCAACAAGAACATTTTCTTCTCTCCTTTGAGCATCTCCACTGCCTTTGCAATGCTTTCGCTGGGGGCCAGATCAAACACACTCAATGAGCTGCACAAAGGCCTTGCCTTCAACCTGACAGAGGTGGAGGAGCAGGAGATCCATGAGGGATTTAAGCATGTCCTCCAGCTGCTGAACGACCCTCACCGAGAAGTCCAGTTAAATATGGGCAATATCCTGTTCATAGATGACCAACTGAAACTGCTCCAAAAATTTTTGGATGATGTCACAAATTTTTATTATTCTGAAGCTATTTCTAGTAAGTTACAGAATTCTGCAGAGGCTGCAAAGGAAATC…
>Xenopus.tropicalis_serpina1-1
ACAATAATACAAGCAAACAGGCATTTTGCTATAAATATGTTTAAACATATTGCTTCTGAATCCCCAAAA---AACATTGTTTTTTCTCCTGTTTCTATTTATGCAGCCTTTGCCATGTTATCTATTGGTGCTAGATCTAAAACAGAGAGAGGAATTCTAGAAAGTCTGAGTTTCAACCAAACCCATTAC---CCAGACCAAATTCATCCAGGCTTTAAAGATTTTCTCTTAGCATTAAATAAGCCAAAACCCAATCTACAGGTCAGCACTGGCAATGTCCTTTTTGTTAAAGATAAGCTTGAAATACTAAAAAGCTTTTTGCAGAAAGTGAAACATCACTACCAGGCAGAGATTTTTACCTCTAACTTCAAAAACCCTAAAGAAGCCAAGGAACAAATC…
>Xenopus.tropicalis_serpina1-2
AAAATAGCACCATATAATGCTAACTTTGGTTTTAGCCTTTACAGACAAATTGCTGCAGACCATCCAACAGAAAACATATTTATATCCCCAGCGAGTATTTCCACTGTCTTTGCTATGCTCTCCCTTGGTGCCAGATCCAATACTTTAAACCAGATAATAGAAGGACTGAGCTTTAACCGATCTGAACTAACAGAGGAGGAGATGCATAAAGGTTTCCAGCATCTCCTTCACATGCTGAATGACCCAAACAGTAAAGTGCAGCTGAACAGTGGAAATGCCCTCTTTATAGACAAAGACCTCAAACTCATCCAGAAATTTGTAGAGGATTCCAAACAGTTTTATAAAGCAGAAACATTTTCTACTGATTTCCATAATACAGAGGAAGCAACAAAGCAGATT…
>Xenopus.tropicalis_serpina1-3
AAAATAGCACCATCCAATTCCCAATTTGCTTTCAAACTCTTCAGACAAGTTGTAGCAGATCATCCATCGGAAAACATTTTCTTCTCTCCAGTGAGTATCTCCACTGCCTTGGCTATGCTCTCTTTAGGTGCCAGAGCTGACACTTTAAACCAGATCATAGAAGGACTGAACTTTAACAACACTAAAATAACAGAGGAGGAGATACATAACGGCTTCCAGCATCTCCTTCACATGCTGAATGACCCAGACAGAGAATTGCAGCTGAACAGTGGAAATGCCCTCTTCATAGACAATAATGTGAAGCTCATCCAACAATTCATAGATGATGTTAAAAAGTACTATGAATCAGAAGCTTTTTCTACTGACTTCAATAATGCAGAGGAAGCAAAAAAACAGATT…
>Zootoca.vivipara_serpina1-1
GTCCTGGTCAACAGCAATTCAGACTTTGCATTCAAGTTCTTCAGGCAGGTTTCTTCTAATGGAGACAACCGGAACATCGTCTTCTCTCCCATGTGTATCTCCACAGCTTTTGCAATGCTGGCTTTGGGCGCTAGGGCCAACACCTTAGACCAGATCCTTAGAGGACTTGGCTTCAAGCCATCAGAGATTCAGGAGAAGATGATACATGAAGGCTTCCATAACCTCATCTACTCGTTAAGCAATGGGGGTTCAGGCCTCCAAATGGAAATGGGGAATTGTCTGTTTGTGCAAAATGAGTTGCATCCACAACCTCAGTTCCTAAGGGAGCTCAGGAACATTTATGGAGGAGAGATCTATATGGAAAATTTTAAGAACACAGCAGTAACTGAGGAGCACATC…
>Zootoca.vivipara_serpina1-3
AGGATATATCCAAATGTTGGCAGTTTTGCAATTAAATTTATTAGTCTGGCTTCCTCAGCCTCACCTGATAAAAATATTTTCTTCTCGCCCATCAGTATTGTCTCCACCTTTTCCGTTCTTTCACTGGGGGCAAAATCTGCCACACGCACTCAGATCCTAGAAGGCCTTTGCTTTAACCTGACAGAAATTCCAGAGAAGGAGATACACCAGGCGCTTCATAATGACTTTTCCACGCTCACTCGCTCAGATTCTGGGTACCAACTCGAGCTAGGAGACGCTCTGTTTTTAAGGGAGGGCCTGGAGGCATTACCAACCTTTCTGGATGACATCAAGGCTTTTTACTCTGTAGAAGTGTTGCCCGCGAAATTCCAGGAGCCAAAAGAAGCCGAGAAACAAATC…
>Zootoca.vivipara_serpina1-2
GAGATTGCTCCCAGTAATGCCAACTTTGCATTTAGATTCCACAAACACATAGCTTTAGGTGAAGCTGGCAAGAATATTTTCTTCTCTCCAGTCAGCATCTCCAGCACTTTCGCAGCACTGACGCTGGGTGCCAAGTCTGAAACCCAAAGCCAAATTTACAAAGGACTTGCTTTTAACCTTTCAGAGATTGAAGAGCACAAAATACACAAAGGATTCCATCAGCTCATCAGTGCCCTGAATGATCCAAACAACAAGGCCCAGATTAACACAGGGATTGCCTTATTCATAGATGAGCCACTGAAAATACTTCCGAAATTCCTGGAAGATGTCAAAACCTTGTATGGCGCCGAAGCCTTTTCATCCGACTTCCAGAATTCATCGGCAGCTAAAACCCAAATA…
>Canis.familiaris_serpina3
CGATTAGCCTCCAGCAACACCGACTTCACCCTCAGCCTCTACAAGGAGCTGGCTTCGAAGAGCCCAGACAAGAATGTCATCTTCTCCCCGATGAGCATCTCCATCGCCTTGGCCTTCTTATCCCTGGGGGCCCAAGGCACCACCCAGACCGAGATCCTCGAAGGCCTCAAGTTCAACCTCACGGAGATCCCCGACAGGGAGATCCACCGGGGCTTCCAGCACCTGCTGCGGGCCCTCCACCAGCCCAGCAGCGAGCTGCAGCTGAGCGTGGGCAATGCCATGTTTGTGGGGGAGCAGCTGAAGCTGCTAGAGACGTTCGTGGAAGACGCCAGGGCGCTGTACGCCTCGGAGGCCTTCTCCACCAACTTCCAGAACTCTGCTGCCGCCGAGAAGCTCATC…
>Echinops.telfairi_serpina3
AGGTTCGCCGACAGCAACACCGACTTCGCCTTCTCCCTCTACAAGAAGCTGGCCAGGAATGACCCCAGCAAGAATGTTGTCTTCTCCCCCATCAGCATCTCTGTTGCCTTGGCCTTCCTCTCCCTGGGGGCCCGGGGCACCACCCAGATGGAGATTCTCAACGGCCTGAAGTTCAACCTCACGGAGACCTCCGAGGCTGAAATCCACCAGGCCTTCCAGCACCTTCTGTTTGTCTCCAACCAGCTCAACAGCCATCTGGAGCTGAGCATGAGCACCGCCATGTTTGTAAACGAGGCGCTGGATCTGCTAGGGGGGTTCCAGGAGGACGCGAAGGCGCTGTACGGGGCTGAGACCATCCAGGCCAACTTCCGTGATGTTGCCGCGGCCAAGAAGCTCATC…
>Enhydra.lutris_serpina3
CGATTAGCCTCCAGCAACACCGACTTCGCCCTCAGCCTCTATAAGCAACTGGCTTTGAGGACCCCCAACAAGAATGTCATCTTCTCCCCACTGAGCATCTCTATCGCCTTGGCCTTCCTATCCCTGGGGGCCCAAAATACCACCCTGAAGGAGATCCTCGAAGGCCTCAAGTTCAACCTCACAGAGACCCCTGACACCAAAATCCACCGGGGTTTCCAGCACCTGCTGCGAACCCTCCGCCAACCCAGCAACGAGCTGCAGCTGAGCGTGGGCAACGCCATGTTCATCAGTGAGTCACTCAAGCTGCTGGAGAAGTTCATGGAAAATGCCAGGGCGCTCTACGCCTCTGAGGCCTTCTCCACCAACTTCCAGGAATCTGCCGCCGCCAAGAAGCTCATC…
>Equus.caballus_serpina3
AGATTAACCACCAGCAACACCGACTTCGCCTTCCACCTCTACAAGCTGCTGGCTGCGCAGACCCCCAATGAGAATGTCATCTTCTCCCCTCTGAGCATCTCTATCGCCTTGGCCTTCCTGTCGCTGGGGGCCCGCAACACTACCCTGACGGAGATCCTGGAAGGCCTCAAGTTCAACCTCACGGAGACCCCCGAGACGGAAATCCATCAGGGTTTCCAGCACCTCCTGCACACCCTCAGCCAGCCCAACCCACAGCAGCAGCTGAGCGTGGGCAACGCCATGTTCCTCAAGGAGGAGCTCGAGCTGCTGGACAAGTTCAGGGAAGACGCCAAGGCGCTGTACGCCTCTGAGGCCTTCCCCACCGACTTCAAGGATCCCGCCGCAGCCGAGAAGCTCATC…
>Gorilla.gorilla_serpina3
AGATTAGCCTCCACCAACGTGGACTTCGCTTTCAGCCTGTACAAGCAGTTAGTCCTGAAGGCCCCTGATAAGAATGTCATCTTCTCCCCACTGAGCATCTCCACCGCCTTGGCCTTCCTGTCTCTGGGGGCCCATAATACCACCCTGACAGAGATTCTCAAAGGCCTCAAGTTCAACCTCACAGAGACTTCTGAGGCAGAAATTCACCAGAGCTTCCAGCACCTCCTGCGCACCCTCAACCAGTCCAGCGACGAGCTGCAGCTGAGTATGGGAAATGCCATGTTTGTCGAAGAGCAACTCAGTCTGCTGGACAGGTTCACGGAGGATGCCAAGAGGCTGTATGCCTCCGAGGCCTTTGCCACTGACTTTCAGGACTCAGCTGCAGCTAAGAAGCTCATC…
>Homo.sapiens_serpina3
GGATTAGCCTCCGCCAACGTGGACTTCGCTTTCAGCCTGTACAAGCAGTTAGTCCTGAAGGCCCCTGATAAGAATGTCATCTTCTCCCCACTGAGCATCTCCACCGCCTTGGCCTTCCTGTCTCTGGGGGCCCATAATACCACCCTGACAGAGATTCTCAAAGGCCTCAAGTTCAACCTCACGGAGACTTCTGAGGCAGAAATTCACCAGAGCTTCCAGCACCTCCTGCGCACCCTCAATCAGTCCAGCGATGAGCTGCAGCTGAGTATGGGAAATGCCATGTTTGTCAAAGAGCAACTCAGTCTGCTGGACAGGTTCACGGAGGATGCCAAGAGGCTGTATGGCTCCGAGGCCTTTGCCACTGACTTTCAGGACTCAGCTGCAGCTAAGAAGCTCATC…
>Loxodonta.africana_serpina3
AAAGTAGCCTCCAGCAACATCAACTTTGCCTTCAGCCTGTACAAGAAGTTGGCTTTGAACACCCCCAACGAGAATGTCATCTTCTCACCTATCAGTATCTCTGTGGCCTTGGCCTTCGTGTCCCTGGGGGCCAATAGCACCACCCTGACAGAGATTCTCGAAGGCCTGAGGTTCAACCTCACGGAGACCCCTGAGGCCGAAATCCACCGGGGCTTCCAGCACCTTCTGAGCACCTTTAACCAGTCCAGCAACGAGTTGCAGCTGAGCATGGGCAATGCCATGTTTGTCGACGAGAACCTGAAGCTGCTGGAGAAGTTCAGGGAGAAGGCCCAGGAGCTGTATGGGGCTGAGACCTTCAATGTCAAATTTCTGGACATCTCTGCCGCCGAGAAGTTCATC…
>Macaca.mulatta_serpina3
GGATTAGCCTCCGCCAACGTGGACTTCGCTTTCAGCCTGTACAAGCAGTTGGTCCTGAAGGCCCCTGATAAGAATGTCATCTTCTCCCCGCTGAGCATCTCCACCGCCTTGGCCTTCCTGTCTCTGGGGGCCCATAATACCACCCTGATGGAGATTCTCAGAGGCCTCAAGTTCAACCTCACGGAGACTTCTGAGGCAGAAATTCACCAGAGCTTCCAGCACCTCCTGCGCACCCTCAACCAGTCCAGCGACGGGCTACAGCTGAGTATGGGAAATGCTATGTTCATCGAAGAGCAGCTCAGTCTGCTGGACAGGTTCATGGAGGATGCCAAGAGGCTGTATGGCTCCGAAGCCTTTGCCACTGACTTTCAGGACTCAGCTGTGGCTAAGAAGTTCATC…
>Neomonachus.schauinslandi_serpina3
GGATTAGCCTCCAGCAACACCGACTTCGCCCTCAGCCTCTATAAGCAGTTGGCTTCGAAGACGCCCAATAAGAATATCATCTTCTCCCCGCTGAGCGTCTCCATCGCCTTGGCCTTCCTATCCCTGGGGGCCCAAGGCAGCACTCTGACGGAGATCCTCGAAGGCCTCAAGTTCAACCTCACAGAGACCCCCGACGCCGAAATCCACCGGGGTTTCCAGCACCTTCTGCGAACCCTTCGCCAGCCCAGCAATGAGTTGCAGCTGAGCGTGGGCAACGCCATGTTCGTCAGCGACCAGCTCAGGCTGCTGGAGAAGTTCACGGCAGATGCCAGGGCGCTGTACGCCGCTGAGGCCTTCTCCACCAACTTCCAGGACTCTGCTGCCGCCGAGAGGCTCATC…
>Nomascus.leucogenys_serpina3
AGATTAGCCTCCACCAACGTGGACTTCGCTTTCAGCCTGTACAAGCAGTTAGTCCTGAAGGCCCCTGATAAGAATGTCATCTTCTCCCCATTGAGCATCTCCACCGTCTTGGCTTTCCTGTCTCTGGGGGCCCGTAATACCACCCTGACAGAGATTCTCAAAGGCCTCAAGTTCAACCTCACGGAGACTTCTGAGGCAGAAATTCACCAGAGCTTCCAGCACCTCCTGCACACCCTCAACCAGTCCAGTGACGAGCTGCAGCTGAGTATGGGAAATGCCATGTTCGTCAAAGAGCAGCTCAGTCTGCTGGACAGGTTCACGGAGGATGCCAAGAGGCTGTATGGCTCCGAGGCCTTTGCCACTGACTTTCAGGACTCAGCTGCGGCTAAGAAGCTCATC…
>Ornithorhynchus.anatinus_serpina3
CAAATAGCTCAGAGCAATAGAGACTTTGCCTTCAGCCTGTACAAGCAATTGGTCACAGAAGGGCCAGGCAAGAATGTCTTCTTCTCTCCACTGAGCATCTCAACCTCCCTGGCCATGCTGTCTCTGGGCGCGCAGTCCGCCACCCTGACCCAGATCCTGGAGGGTCTCTGCTTCAACCTCTCCCATATCTCAGAGAGGGAGATCCACGAGGGCTTCCAGCACATTGTCCGAACCCTAAACCTGACAAGTAATGATCTGGAAATCAACATGGGAAACAGCCTCTTCGTAAGGAAGCAGATGAAACTGCAGGAGAAGTTTCAGGGTGACCTGCAGAGGCTGTATGCTGCAGAAGCTCTCTCCACCAACTTCAAGGACTCTGCAGGGGCAGAGAAACAGATC…
>Oryctolagus.cuniculus_serpina3
GGGCTCGTCTCCAGCAACGCCCACTTCGCCTGCAGCCTGTACAAGCAGCTCGCTTCGACGATGCCCCACAAGAACCTCATCTTCTCCCCGCTGAGCCTCTCCACGGCCCTGGCCTTCCTGTCCCTGGGAGCCCGCAACTCCACGCTCACCGAGCTGCTTGAAGGCCTCAAGTTCAACCTCACCGAGACGCCGGAGATGGAAATCCACTGGGGCTTCCAGCAGCTCCTGAGCGCCCTCCGCCAGCCGCGCGCGCAGCTGCAGCTGAGCCTGGGCAACGCACTGTTCGTCCGCGAGTCGCTGGAGATGCTGGCGACCTTTGCCGAGGGCGCGGAGAAGCTGTACGGCTCGGCCGCCATCGCCACCGACTTCCAGGACCCCGCCGCCGCCGAGAGACTCATC…
>Pan.paniscus_serpina3
GGATTAGCCTCCGCCAACGTGGACTTCGCTTTCAGCCTGTACAAGCAGTTAGTCCTGAAGGCCCCTGATAAGAATGTCATCTTCTCCCCACTGAGCATCTCCACCGCCTTGGCCTTCCTGTCTCTGGGGGCCCATAATACCACCCTGACAGAGATTCTCAAAGGCCTCAAGTTCAACCTCACAGAGACTTCTGAGGCAGAAATTCACCAGAGCTTCCAGCACCTCCTGCGCACCCTCAACCAGTCCAGCGACGAGCTGCAGCTGAATATGGGAAATGCCATGTTTGTCGAAGAGCAACTCAGTCTGCTGGACAGGTTCACGGAGGATGCCAAGAGGCTGTATGGCTCCGAGGCCTTTGCCACTGACTTTCAGGACTCAGCTGCAGCTAAAAAGCTCATC…
>Pan.troglodytes_serpina3
GGATTAGCCTCCGCCAACGTGGACTTCGCTTTCAGCCTGTACAAGCAGTTAGTCCTGAAGGCCCCTGATAAGAATGTCATCTTCTCCCCACTGAGCATCTCCACCGCCTTGGCCTTCCTGTCTCTGGGGGCCCATAATACCACCCTGACAGAGATTCTCAAAGGCCTCAAGTTCAACCTCACAGAGACTTCTGAGGCAGAAATTCACCAGAGCTTCCAGCACCTCCTGCGCACCCTCAACCAGTCCAGCGACGAGCTGCAGCTGAATATGGGAAATGCCATGTTTGTCGAAGAGCAACTCAGTCTGCTGGACAGGTTCACGGAGGATGCCAAGAGGCTGTATGGCTCCGAGGCCTTTGCCACTGACTTTCAGGACTCAGCTGCAGCTAAAAAGCTCATC…
>Pongo.abelii_serpina3
GGATTAGCCTCCACTAACGTGGACTTCGCTTTCAGCCTGTACAAGCAGTTAGTCCTGAAGGCCCCTGATAAGAATGTCATCTTCTCCCCACTGAGCATCTCCACTGCCTTGGCCTTCCTGTCTCTGGGGGCCCATAATACCACCCTGACAGAGATTCTCACAGGCCTCAGATTCAACCTCACAGAGACTTCTGAGGCAGAAATTCACCAGAGCTTCCAGCACCTCCTGCGCACCCTCAACCAGTCCAGCGACGAGCTGCAGCTGAGTATGGGAAATGCCATGTTTGTCGAAGAGCAACTCAGTCTGCTGGACAGGTTCATGGAGGATGCCAAGAGGCTGTATGGCTCTGAAGCCTTTGCCACTGACTTTCAGGACTCAGCTGCAGCTAAGAAGCTCATC…
>Protopterus.annectens_serpina3
GAGGTGTCTTCCATATACACAAATTTTGCTTTCCAATTCTATAAAGAAATAGCTAAAGAAAATACTTCAGAAAACATTTTCTTTTCCCCTCTCAGTATCACAACCTCTCTGGCTGTGTTGTTCCTAGGTACTAAATCATCTAGTAAACAAGAACTATTACAAGCATTTAGAATGAATAAAACAGAGAGGGATTTAACAGCTGTTCATACCCTCATTGGGGCATTGTTCCAGCAACTCTCCAAGGGAAACGAGGAACTACAATTTGATAGTGGAAACTCGTTGCACATAGACAAGGATTTCGATGTCTTAGCATCATTTTTAAATGACACAAAAGGCTTTTATGACACTGAGGTACTGACGACTGATTTTTCAAAGCCTAAGCAGGCAACACAGTTCATA…
>Bos.taurus_serpina3-3
TCATTAGCCTCCAGCAACACTGACTTCGCCTTCAGCCTCTACAAGCAGTTGGCTTTGAAGGACCCCAATAAGAATGTCATCTTCTCCCCTCTGAGCATCTCCATAGCCTTGGCCTTCCTGTCCCTGGGGGCTCATGACCACACTGTGACAGAGATCCTGGAAGGTCTCAAGTTCAACCTCACAGAGACCCCCGAGACAGAAATCCACCAGGGCTTCCAGCACCTCCTGCAGACGTTCAATCAGCCCAGCAACCAGCTGCAGCTGAGCGTGGGCAACGCCATGTTTGTGTCAGAGGAGCTGAAGCTGCTGGACAAATTCAGGAAAGATGCCGAGGCTTTTTACGCCTCTGAGGTTTTATCCACTAACTTCAAGGATTCTGAAGCTGCCGTAAAGCTTATC…
>Bos.taurus_serpina3-5
TCATTAGCCTCCAGCAACACTGACTTCGCCTTCAGCCTCTACAAGCAGTTGGCTTTGAAGGACCCCAATAAGAACGTCATCTTCTCCCCTCTGAGCATCTCCATAGCCTTGGCCTTCTTGTCCCTGGGGGCTCATGGCCCCACTGTGACAGAGATCCTGGAAGGTCTCAAGTTCAACCTCACAGAGACCCCCGAGACAGAAATCCACCAGGGCTTCCAGCACCTCCTGCAGACGTTCAATCAGCCCAGCAACCAGCTGCAGCTGAGCGTGGGCAACGCCATATTTGTGCCAGAGGAGCTGAAGCTGCTGGACAAATTCAGGAAAGATGCCGAGGCTTTTTACGCCTCTGAGGTTTTATCCATCAACTTCAAGGATTCTGAAGCTGCCGTAAAGCTTATC…
>Bos.taurus_serpina3-1
TCATTAGCCTCAAGCAACACTGACTTCGCCTTCAGCCTCTACAAGCAGTTGGCTTTGAAGAACCCCAATAAGAATGTCATCTTCTCCCCTCTGAGCATCTCCATAGCCTTGGCCTTCCTGTCCCTGGGGGCTCGTGGCCCCACTGTGACAGAGATCCTGGAGGGTCTCAAGTTCAACCTCACAGAGACTCCCGAGAGAGAAATCCACCAAGGTTTCCAGCACCTCCTGCAGATGCTCAGTCGACCCAGCAATGAGCTGCAGCTAAGCGTGGGCAACACCATGTTCGTGCAGGAGCAGCTAAAGCTGCTGGACAAGTTCAGGGAAGATGCCTTGGCGCTGTACACCTCCGAGGCCTTCTCGACCAACTTCAAGGATCCTGAAACTGCCAAGAGTCTAATA…
>Bos.taurus_serpina3-6
ACGTTAGCCTCCAGCAACACCGACTTCGCCTTCAGCCTCTACAAGCAGTTGGCTTTGAAGAACCCCAATAAGAATGTCATCTTATCCCCGCTGAGTGTCTCCATAGCCTTGGCCTTCCTGTCTCTGGGGGCCCGTGGCTCCACCCTGACAGAGATCCTGGAAGGTCTCAAGTTCAACCTCACAGAGATCCAGGAGAAAGAAATACACCATAGCTTTCAGCACCTCCTGCAGGCGCTCAATCAACCCAGCAACCAGCTGCAGCTGAGCGTGGGCAACGCCATGTTCGTGCAGGAGGAGCTGAAGCTGCTGGACAAGTTCATAGAAGATGCCCAGGTGCTGTACTCCTCTGAGGCCTTCCCGACCAACTTCAGGGATTCTGAAGCTGCCAGGAGTCTAATA…
>Bos.taurus_serpina3-2
ACGTTAGCCTCCAGCAACACCGACTTCGCCTTCAGCCTCTACAAGCAGTTGGCTTTGAAGAACCCCAATAAGAATGTCATGTTCTCCCCGCTGAGTGTCTCCATGGCCTTGGCCTTCCTGTCTCTGGGGGCCCGTGGCCCCACCCTGACAGAGATCCTGGAAGGCCTCAAGTTCAACCTCACGGAGATCCAGGAGACACAGATCCACCAGGGCTTCCAGCACCTCCTGCAGGCGCTCAATCGACCCAGCAACCAGCTGCAGCTGAGCGTGGGCAACGCCATGTTTGTGCAGGAGGAGCTGAAGCTGCTGGACAAGTTCATAGAAGATGCCCGTGTGCTGTACTCCTCCGAGGCCTTCCCGACCAACTTCGGGGATCCTGAAGCTGCCAAGAGTCTAATA…
>Bos.taurus_serpina3-4
ACGTTAGCCTCCAGCAACACCGACTTCGCCTTCAGCCTCTACAAGCAGTTGGCTTTGAAGAACCCCAATAAGAATGTCATGTTCTCCCCGCTGAGTGTCTCCATGGCCTTGGCCTTCCTGTCTCTGGGGGCCCGTGGCCCCACCCTGACAGAGATCCTGGAAGGCCTCAAGTTCAACCTCACGGAGATCCAGGAGACACAGATCCACCAGGGCTTCCAGCACCTCCTGCAGGCGCTCAATCGACCCAGCAACCAGCTGCAGCTGAGCGTGGGCAACGCCATGTTTGTGCAGGAGGAGCTGAAGCTGCTGGACAAGTTCATAGAAGATGCCCGTGTGCTGTACTCCTCCGAGGCCTTCCCGACCAACTTCGGGGATCCTGAAGCTGCCAAGAGTCTAATA…
>Callithrix.jacchus_serpina3-1
AGATTAGCCTCCACCAACATGGACTTCGCCTTCAGCCTGTACAAGCATTTGACCCGGAAGGCCCCTGGTAGGAATGTCATCTTCTCCCCACTGAGCATCTCTACTGCCTTGGCCTTCCTGTCCCTGGGGGCCCGTAATTCCACCCTGACGGAGCTTCTCAAAGGCCTCAAGTTCAACCTCGCAGAGACTTCTGAGACAGAAATTCACCAGAGCTTCCAGCATCTTCTGCTCACCCTTGACCAGTCCAGCAATGAGCTGCACCTCAATATGAGAAATGCCATGTTCGTCAAAGAGCAGCTCAATCTGCTGGACAGGTTCACGGAGGACGCCAGGAGCCTGTATGGCGCTGAGGCCTTCGCCACTGACTTTCAGGACTCAGAGGCAGCTAAGAAGCTCATC…
>Callithrix.jacchus_serpina3-2
AGATTAGCCTCCACCAACGTGGACTTCGCCTTCAGCCTGTACAAGCAGTTGGCCCTGAATACCCCTGATAAGAATGTCATCTTCTCCCCACTGAGCATCTCTACTGCCTTGGCCTTCCTGTCCCTGGGGGCCCGTAATTCCACCCTGACGGAGCTTCTCAAAGGCCTCAAGTTCAACCTCGCAGAGACTTCCGAGGCAGAAATTCACCAGAGCTTCCAGCACCTCCTGAGCACCCTCAACCAGTCCAGTGATGAGCTGCAGCTCAATATGGGAAACGCCATGTTCGTCAAAGAGCAGCTCAATCTGCTGGACAGGTTCACGGAGGACGCCAGGAGCCTGTATGGCGCTGAGGCCTTCGCCACTGACTTTCAGGACTCAGAGGCAGCTAAGAAGCTCATC…
>Microcebus.murinus_serpina3-2
CGATTAGGCTCTAGCAACACAGACTTTGCCTTCAGCCTCTACAAGCAGTTGGCTCTGCAGAACCCTAATAAGAACGTCATCTTCTCCCCACTGAGCGTCTCTGTAGCCTTGGCCTTCCTGTCCCTGGGGGCCGGTGGCACCACCCTGACGGAGCTTCTCCAAGGCCTCAAGTTCAACCTCACGGAGACCTCAGAGGCGGCAATTCACCAGAGTTTCCAGCAGCTCCTGCGCAGCCTCAGCCGGCCCAGCGAGCAGCTGCAGCTGAGCACGGGCAACGCCATGTTCGTCTCGGAGCAGCTGCGTCTGCGGGACAGGTTCGTGGAGGACGCCCGGGGGCTGTACGCCTCCAAGGCCTTCAAAACCAACTTCCAGGACTCTGCCGCTGCAGAGAAGTTCATC…
>Microcebus.murinus_serpina3-3
CGATTAGGCTCTAGCGACACCGACTTTGCCTTCGGCCTCTACAAGCAGTTGGCTTTGCAGAACCCTAATGAGAACGTCATCTTCTCCCCGCTGAGCGTCTCTGCAGCCTTGGCCTTCCTGTCCCTGGGGGCCGGTGGCACCACCCTGACGGAGCTTCTCCAAGGCCTCAAGTTCAACCTCACGGAGACCTCAGAGGCGGAAATTCACCAGAGTTTCCAGCAGCTCCTGCGCAGCCTCAGCCGGCCCAGCGAGCAGCTGCAGCTGAGCACGGGCAACGCCATGTTCATCGCGGAGCAGCTGCGTCTGCGGGAGAGGTTCGTGGAGGACGCCCGGGGGCTGTACGCCTCCAAGGCCTTCAAAACCAACTTCCAGGACTCTGCCGCTGCCGAGAAGTTCATC…
>Microtus.ochrogaster_serpina3-2
ACACTGGCCTCCATCAACACTGACTTTGCCTTCTGTCTCTACAAGGAGCTGACTTTGAAAAACAGTGATAAAAACATCATCTTCTCCCCACTCAGCATCTCAGCTGCCTTGGCTGTCCTGTCCCTGGGAGCAAGCAACAACACTCTGCAAGAGATTCTAAAAGGTCTCAAGTTCAATCTCACAGAGACCCTTGAAGCAGACATCCACCGGGGCTTTGGATACCTCCTCCACATAATCAACCAGCCAAGAGACCAGGTGGAGATCAGCACAGGCAGCGCCATTTTCATTAAAAAGCACCTGCAGATACTGGCAGAGTTCAAGGAGAAGGCAAGGGCACTCTACCAGGCTGAGGCCTCCACGACTGACTTCCAGCAGCCTCGTGAGGCCGAAAAGCTCATC…
>Microtus.ochrogaster_serpina3-4
GCACTGACCTCAACCAACACTGACTTCACCTTCAGCCTCTACAAGGAGCTGACTTTGAAGAATCCAGATAAAAACATTGTCTTCTCCCCACTCAGCATCTCAGCTGCCTTGGCCGTCCTGTCCCTGGGAGCAAACAACAACACTCTGCAAGAGATTCTAAAAGGTCTCAAGTTCAATCTCACAGAGACCCCTGAGGCAGACATACACCTGGGCTTAGGACAGCTCCTCCTCATGTTCGGTCAGCCAAATGAGGAGCTGCAGATCAGCATAGGCAGCACCATGTTTGTTGAAAAGCAAATGCAGATTCTGGCAGAGTTCAAGGAGAAGGCAAGGGCACTCTACCAGGCTGAGGTCTCAAGTGTTGACTTCCAGAAGCCTCATGAGGCCAAAAAGCTCATC…
>Microtus.ochrogaster_serpina3-1
ACACTGGCCTCCATCAACACCGACTTCGCCTTCAGCCTCTACAAGGAGCTGGCTTTGGAGAATCCAGATAAAAACATCGTCTTCTCCCCACTCAGCATCTCAGCTGCCTTGGCCGTCCTGTCCCTGGGAGCAAACAACAACACCCTGCAAGAGATTCTAGAAGGTCTCAAGTTCAATCTCACAGAGACCCCTGAGGCAGACATCCACCGGGGATTTGGGCAGCTCCTCCTCATGCTCAGTCAGCCAAATAACCAGGTGCAGATCAATATAGGCAGCACCATGTTTGTTGAAAAGCACCTGCAGATCCTGGCAGAGTTCAAGGAGAAGGCAAGGGCCCTCTACCAAGCTGAGGCCTCAAGTGTCGACTTCCAGCAGCCTCATGAAGTCAAAAACCTCATC…
>Microtus.ochrogaster_serpina3-5
ACACTGGCCTCCATTAATACTGACTTCGCATTCAGCCTCTACAAGGAGCTGGCTTTGAAGAATCCAAATAAAAACATCGTCTTCTCCCCACTCAGCATCTCAGCTGCCTTGGCCGTCCTGTCCCTGGGAGCAAACAACAACACCCTGCAAGAGATTCTAGAAGGTCTCAAGTTCAATCTCACAGAGACCCCTGAGGCAGACATCCACCGGGGATTTGGGCAGCTCCTCCTCATGCTCAGCCAGCCAGGGGACCAAGTGCAAATCAGCACAGGCAATGCCATGTTTGTTGAAAAGCGCCTGCAGATACTGGCAGAGTTCAAGGAGAAGACAAGGACACTGTACGAAGCCGAGACCTCTGCGACTGACTTCCAGCAGCCTCATGAGGCCGAAAAGCTCATC…
>Microtus.ochrogaster_serpina3-3
TCATTGACATCCAGCAACAATGACTTCTCCTTCAGCCTCTACAAGGAGCTGGCCTTAAAGAATCCAGATAAAAACATCGTCTTCTCCCCTCTCAGCATCTCAGCTGCTTTGGCCATCCTGTCCCTGGGAGCAAGTAGCAAAACTCTGCAAGAGATTCTCGAAGGTCTCAAGTTCAATCTCACAGAGACCCCTGAGGCAGACATTCACCAGGGCTTTGGGCAGCTCCTACTCATGCTCAGTCAGCCAGGGGACCAAGTGCAGATCAGCACGGGCAGTGCCATGTTTGTTGAAAAGCGCCTGCAGATCTTGGCAGAGTTCAAGGAGAAGGCAAGGGCACTGTACCAGGCCGAGGCCTCAAGTGTCGACTTCCAGCAGCCTCATGAGGCCAAAAAGCTCATC…
>Mus.musculus_serpina3-1
ACACTGGCTTCCATCAACACTGACTTTGCCTTCAGCCTCTACAAGAAGCTTGCTTTGAAGAATCCACATAAAAATATTGTCTTCTCCCCACTTAGCATCTCAGCTGCCTTGGCCCTCATGTCCCTGGGAGCAAAGGACAACACCCTGGAAGAGATTCTAGAAGGTCTCAAGTTCAATCTCACAGAGACCCCAGAAGCAGACATCCACCAGAACTTTGGGCACCTCCTACAAATGCTCATTCAGCCAGAGAACCAGGTTCAGATCAATGCTGGCAACGCCCTGTTTATTGATAAGCACCTGCAGATCTTGACAGAGTTCAAGGAGAAGGCAAGGGCTCTGTACAAGGCTGAGGCCTTCACAGCAGACTTCCAGTTGCCTCGTGAGGCCACAAAGCTCATC…
>Mus.musculus_serpina3-2
ACACTGGCTTCCATCAACACTGACTTTGCCTTCAGTTTCTACAAGGAGCTAGCTTTGAAGAATCCACATAAAAATATTGCCTTCTCTCCCTTTGGCATCGCAACTGCTCTGAACTCCTTGACTCTGGGAGCAAAGGGCAACACCTTGGAAGAGATTCTAGAAGTTCTTAAATTCAATCTGACAGAAACATCTGAGGCAGACATCCACCAGGGCTTTAAGCACCTCCTACAGAGGCTCAGCCATCCAGGGGACCAGGTACAGATCAGGACAGGCAATGCCCTGTTTGTTGAAAAGCACCTGCAGATCCTGGCAGAGTTCAAGGAGAAGGCAAGGGCTCTGTACCACACTGAGGTCTTCACAGCCAACTTCCAGCAGCCTCATGAAGCTATGAAGCTCATC…
>Mus.musculus_serpina3-7
ACATTGGCCTCCATCAACACTGACTTTGCCTTCAGCCTCTACAAGAAGCTGGCTTTGAAGAATCCACATAAAAATTTTGTCTTCTCCCCACTTAGCATCACAATTGCCTTGGCCTCCCTGTCCCTGGGAGCAAAGGGCAACACTCTGGAAGAGATTCTAGAAGGTCTCAAGTTCAATCTGACAGAGACCCCTGAGGCAGACATCCACCAGGGCTTTGGGCACCTCCTACAGAGGCTCAGTCAGCCAGGGGACCAGGTACAGATCAGCACAGGCAATTCAATGGTTGTTGAAAAGCACCTGCAGATCCTGGCAGAGTTCAAGGAGAAGGCAAGGGCTTTGTACCACACTGAGGTCTTCACAGCAGACTTCCAGCAGCCTCGTGAGGCCAGAAAGCTCCTC…
>Mus.musculus_serpina3-3
ACATTGGCCTCCATCAACACTGACTTTGCCTTCAGCCTCTACAAGAAGCTGGCTTTGAAGAATCCAGATACAAATATTGTCTTCTCCCCACTTAGCATCTCAGCTGCCTTGGCCATCGTGTCCCTGGGAGCAAAGGGCAACACCCTGGAAGAGATACTAGAAGGTCTCAACTTCAATCTCACAGAGACCCCTGAAGCAGACATCCACCAGGGCTTTGGACATCTCCTACAGAGGCTCAGCCATCCAGGGGAGCAGGTACAGATCAGCACAGGCAGTGCCCTGTTTGTTGAAAAGCACCTGCAGATTCTGGCAGAATTCCAGGAGAAGGCAAGGGCTCTGTACCAGGCTGAGGCCTTCACAGCAGACTTCCAGCAGCCTCTCGAGGCCACAAAGCTCATC…
>Mus.musculus_serpina3-8
ACATTGGCCTCCGTCAACACTGACTTTGCCTTCAGTCTGTACAAGAAGCTGGCTTTGAAGAATCAAGATAAAAATATTGTCTTCTCCCCACTTAGCATCTCAGCTGCCTTGGCCCTCGTGTCCCTGGGAGCAAAGGGCAAGACCATGGAAGAGATTTTAGAAGGCCTCAAGTTCAATCTCACAGAGACCCCTGAAGCAGACATCCACCAGGGCTTTGGCAACCTCCTACAGAGTCTCAGCCAGCCAGAAGACCAGGATCAGATAAACATAGGCAATGCCATGTTTATTGAAAAGGACCTGCAGATCCTGGCAGAATTCCATGAGAAGACAAGGGCTCTGTACCAGACTGAGGCCTTCACAGCAGACTTCCAGCAGCCTACTGAGGCCAAAAACCTCATC…
>Mus.musculus_serpina3-9
ACATTGGCGTCCATCAACACTGACTTTGCCTTCAGCCTGTACAAGAAGATGGCTTTGAAGAATCCAGATAAAAATATTGTCTTCTCCCCACTTAGCATCTCAGCTGCCTTGGCCCTCGTGTCCCTGGGAGCAAAGGGCAACACCCTGGAAGAGATTTTAGAAGGTCTCAAGTTCAATCTCACAGAGACCTCTGAAGCAGACATCCACCAGGGCTTTGGGCACCTCCTACAGAGGCTCAGCCAGCCAGAAGACCAGGATCAGATAAACATAGGCAATGCCATGTTTATTGAAAAGGACCTGCAGATCCTGGCAGAATTCCATGAGAAGACAAGGGCTCTGTACCAGACTGAGGCCTTCACAGCAGACTTCCAGCAGCCTACTGAGGCCACAAAGCTCATC…
>Mus.musculus_serpina3-10
ACATTGGCCTCCATCAACACTGACTTTGCCTTCAGCCTCTACAAGGAGCTGGTTTTGAAGAATCCAGATAAAAATATTGTCTTCTCCCCACTTAGCATCTCAGCGGCCTTGGCCGTCATGTCCCTGGGAGCAAAGGGCAACACCCTGGAAGAGATTCTAGAAGGTCTCAAGTTCAATCTTACAGAGACCTCTGAGGCAGACATCCACCAGGGCTTTGGGCACCTCCTACAGAGGCTCAACCAGCCAAAGGACCAGGTACAGATCAGCACGGGTAGTGCCCTGTTTATTGAAAAGCGCCAGCAGATCCTGACAGAATTCCAGGAGAAGGCAAGGGCTCTGTACCAGGCTGAGGCCTTCACAGCAGACTTCCAGCAGCCTCGTCAGGCCAAAAAGCTCATC…
>Mus.musculus_serpina3-4
ACACTGGCCTCCAGCAACACTGACTTTGCCTTCAGCCTCTACAAGGAGCTGGTTTTGAAGAATCCAGATGAAAATGTTGTCTTCTCCCCATTCAGCATCTGCACTGCCTTGGCCCTGCTGTCCCTGGGAGCAAAGAGCAACACCCTGAAGGAAATCCTAGAAGGTCTCAAGTTCAACCTCACAGAGACCCCTGAACCAGACATCCACCAGGGCTTTAGGTACTTGCTAGACCTTCTCAGTCAGCCAGGGAACCAGGTACAGATCAGCACAGGCAGTGCCCTGTTTATTGAAAAGCACCTGCAGATCCTGGCAGAGTTCAAGGAGAAAGCAAGGGCTCTGTACCAGGCTGAGGCCTTCACAGCAGATTTCCAGCAGCCTCTCGAGGCCACAAAGCTCATC…
>Mus.musculus_serpina3-6
ACAGTGGCCTCCAGCAACACTGACTTTGCCTTCAGCCTCTACAGGAAGCTGGTTTTGAAGAATCCAGATGAAAATGTTGTCTTCTCCCCATTCAGCATCTTCACTGCCTTGGCCCTCCTGTCCCTGGGAGCAAAGAGCAACACCCTGAAGGAAATCCTAGAAGGTCTCAAGTTCAACCTCACAGAGACCCCTGAACCAGACATCCACCAGGGCTTTAGGTACTTGCTAGACCTTCTCAGTCAGCCAGGGGACCAGGTACAGATCAGCACAGGCAGTGCCCTGTTTGTTGAAAAGCACCTGCAGATCCTGGCAGAGTTCAAGGAGAAGGCAAGGGCTCTGTACCAGGCTGAGGCCTTCACAGCAGATTTCCTGCAGCCTTGCCAGGCCAAAAAGCTCATC…
>Neotoma.fuscipes_serpina3-3
ACACTAGCCTCTATCAACACTGACTTCACCTTCAGCCTCTACAAGGAGCTAGCTTTGAAGAATCCAGATAAAAATGTTGTATTCTCCCCACTCAGCATCTCAGTGGCCTTGGCCATCCTGTCCCTGGGAGCAAGCAGCAACACCCTGGAAGAGATTCTAGAAGGTCTCAAGTTCAATCTCACAGAGACCCCTGAGGCAGACATTCACCAGGGCTTTGGGCACCTCCTCCACATGCTCAGTCAGCCAGGGGACCAGGTGCAGGTCAACACAGGCAGCACCATGTTTGTTGAAAAGAGCTGGCAGATCCTGACAGAGTTCAAGGAGAAGGCAAGGGCACTGTACCAGGCCGAGGCCTCCACAGCTGACTTCCAGCAGCTTGATGAGACCATAAAGCTCATC…
>Neotoma.fuscipes_serpina3-7
ACACTGGCCTCCATCAACACTGACTTCGCTTTCAGCCTCTACAAGGAGCTGGCTTTGAAGAATCCAGATAAAAATGTTGTCTTCTCCCCATTCAGCATCTCAGTGGCATTGGCCATCCTGTCCCTGGGAGCAAGGAGCAACACCCTGGAAGAGATTCTAGAAGGTCTCAAGTTCAATCTCACAGAGACCCCTGAGGGAGACATCCACCGGGGCTTTGGGCACCTCCTCCACATGCTCAGTCAGCCAGGGGACCAGGTGCAGGTCAACACAGGCAGCACCATGTTTGTTGAAGAGAGCCTGCAGATCCTGACAGAGTTCAAGGAGAAGGCAAGGGCACTGTACCAGGCCAAGGCCTCCACAGCTGACTTCCAGCAGCTTGATGAGGCCATAAAGCTCATC…
>Neotoma.fuscipes_serpina3-9
ACACTGGCCTCCATCAACACTGACTTCGCTTTCAGCCTCTACAAGGAGCTGGCTTTGAAGAATCCAGATAAAAATGTTGTCTTCTCCCCATTCAGCATCTCAGTGGCATTGGCCATCCTGTCCCTGGGAGCAAGGAGCAACACCCTGGAAGAGATTCTAGAAGGTCTCAAGTTCAATCTCACAGAGACCCCTGAGGGAGACATCCACCGGGGCTTTGGGCACCTCCTCCACATGCTCAGTCAGCCAGGGGACCAGGTGCAGATCAACACAGGCAGCACCATGTTTGTTGAAGAGAGCCTGCAGATCCTGACAGAGTTCAAGGAGAAGGCAAGGGCACTGTACCAGGCCGAGGCCTCCACAGCTGACTTCCAGCAGCTTGATGAGGCCATAAAGCTCATC…
>Neotoma.fuscipes_serpina3-8
ACACTAGCCTCCATCAACACTGACTTTGCCTTCAGCCTCTACAAGGAGCTGGCTTTGAAGAATCCAGATAAAAATGTTGTCTTCTCCCCATTCAGCATCTCAGTGGCCTTGGCCATCTTGTCACTGGGAGCAAGGAGCAACACCCTGGAAGAGATTCTAGAAGGTCTCAAGTTCAATCTCACAGAGACCCCTGAGGCAGACATCCACCAGGGCTTTGGGCACCTCCTCTACATGCTCAGTCAGCCAGGGGACCAGGTGCAGATCAGCATAGGCAGCACCATGTTTGTTGAAGAGAGCCTGCAAATTCTTGCAGAGTTCAAAGAGAAGGCAAGGGCACTGTACCAGGCTGAGGCCTCCACAGCTGACTTCCAGCAGCTTGATGATGCCATAAAGCTCATC…
>Neotoma.fuscipes_serpina3-12
ACACTAGCCTCCATCAACACTGACTTTGCCTTCAGCCTCTACAAGGAGCTGGCTTTGAAGAATCCAAATAAAAATGTAGTCTTCTCCCCACTCAGCATCTCAGCTGCCTTGACCATCCTGTCACTGGGAGCAAGGAGCAACACCCTGGAAGAGATTCTAGAAGGTCTCAAGTTCAATCTCACAGAGACCCCTGAGGCAGACATCCACCAGGGCTTTGGGCACTTCCTCCACATGCTCAGTCAACCAGAGGACCAGGTGCAGATCAGCATAGGCAGCACCATGTTTGTTGAAGAGAGCCTGCAAATTCTTGCAGAGTTCAAAGAGAAGGCAAGGGCACTGTACCAGGCTGAGGCCTCCACAGCCAACTTCCAGCAGCCTCAGGAGGCCAAAAAGCTCATC…
>Neotoma.fuscipes_serpina3-10
ACACTAGCCTCCATCAACACTGACTTTGCCTTCAGCCTCTACAAGGAGCTGGCTTTGAAGAATCCAGATAAAAATGTTGTCTTCTCCCCATTCAGCATCTCAGTGGCCTTGGCCATCCTGTCCCTGGGAGCAAAGAGCAACACCCTGGAAGAGATTCTAGAAGGTCTCAAGTTCAATCTCACAGAGACCCCTGAGGGAGACATTCACCAGGGCTTTGGGCACCTCCTCCACATGCTCAGTCAGCCAGGGGACCAGGTGCAGATCAGCATAGGCAGCACCATGTTTGTTGAAGAGAGCCTGCAAATTCTTGCAGAGTTCAAAGAGAAGGCAAGGGCACTGTACCAGGCTGAGGCCCCCACAGCCGACTTTCAGCAGCCTCAGGAGGCCAAAAAGCTCATC…
>Neotoma.fuscipes_serpina3-5
GCACTGACTTCCATCAACACTGACTTCGCCTTCAGCCTCTACAAGGAGCTGGTTTTAAAGAATCCTGATAAAAATATCGTCTTCTCCCCATTCAGCATCTCAGCTGCCTTGGCCATCCTGTCACTGGGAGCAAGGAGCAAAACCCTAGAGGAGATTCTAGGAGGTCTCAAGTTCAATCTCACAGAGACCTCTGAGGGAGACATCCACCAGGGCTTTGGGCACCTCCTCCACATGCTCAGTCAACCAGAGGACCAGGTGCAGATCAGAACAGGTAGTGCCATGTTTATTCAAAAGCACCTACAGATATTGGCAGAGTTCAAGGAGAAGGCAAGGGCACTGTACCAGGCTGAGGCCTCCACAGCCGACTTCCAGCAGCCTCATAAGACCATAAAGCTCATC…
>Neotoma.fuscipes_serpina3-4
ACCCTAGCCTCCATCAATACTGACTTTGCCTTCAGCCTCTACAAGAAACTAGCTTTGAAGAATCCAGATAAAAATGTTGTCTTCTCCCCATTCAGCATCTCAGTGGCTTTGGCCATTTTGTCACTGGGAGCAAAGAGCAAAACCCTGGAAGAGATTCTAGAAGGTCTCAAGTTCAATCTCACAGAGACCCCTGAGGCAGACATCCACCGGGGCTTTGGGCATCTCCTCCACATGCTCAGTCAGCCAGGGGACCAGGTGCAGATCAACATAGGCAGCACCATATTTGTTGAAAAGCACCTGCAGATCCTGACAGAGTTCAAGGAGAAGGCAAGGGTGCTCTACCAGGCTGGTGCTTCCACAGCTGACTTCCAGCAGCCTCATGAGGCCAAAAAGCTCATC…
>Neotoma.fuscipes_serpina3-6
ACACTGACCTCCACCAACACTGACTTCGCCTTCAGCCTCTACAAGGAGCTGGCTTTGAAGAATCCAGATAAAAATGTTGTCTTCTCCCCATTCAGCATTTCAACAGCCTTGGCCATCCTGTCACTGGGAGCAAGCAGCAACACCCTGGAAGAGATTCTAGAAGGTCTCAAGTTCAATCTCACAGAGACCCCTGAGGCAGACATCCACCGAGGCTTTGGGCACCTCCTCCACATGCTCAGTCAGCCAGGGGACCAGGTGCAGATCAGAACAGGTAGTGCCATGTTTGTTGAAAAGAGCCTGCAGATCCTGGCAGAGTTCAAGGAGAAGGCAAGGGCACTGTACCAGGCTGAGGCCTCCACAGCCGACTTCCAGCAGCCTCATAAGACCATAAAGCTCATC…
>Neotoma.fuscipes_serpina3-1
ACACTGGCCTCCATCAACACTGACTTTGCCTTCAGCCTCTACAAGGAGCTGGCTTTGAAGAATCCAGATAAAAATGTTGTATTCTCCCCACTCAGCATCTCAGTGGCATTGGCCATCCTGTCCCTGGGAGCAAGCAGCAACACCCTGGAAGAGATTCTAGAAGGTCTGAAGTTCAATCTCACAGAGACCCCTGAGGCAGACATCCACCAGGGATTTGGGCACCTCCTCCACATGCTCAGTCAGCCAGGGGACCAGGTGCAGATCAGAACAGGTAGTGCCATGTTTGTTGAAAAGCGCCTGCAGATCCTGGCAGAGTTCAAGGAGAAGGCAAGGGCACTGTACCAGGCTGAGGCTTCCACAGCCGACTTCCAGCAGCCTCATGAGGCCAAAAAGCTCATC…
>Neotoma.fuscipes_serpina3-2
ACGCTGGCCTCCATCAACACTGACTTTGCCTTCAGCCTCTACAAGGAGCTGGCTTTGAAGAATCCAGATAAAAATGTTGTCTTCTCCCCACTCAGCATCTCAGTGGCATTGGCCATCCTGTCCCTGGGAGCAAGCAGCAACACACTTGAAGAAATTCTAGAAGGTCTCAAGTTCAATCTCACAGAGACCCCTGAGGGAGACATCCACCAGGGCTTTGGGCACCTCCTCCACATGCTCAGTCAGCCAGGGGACCGGGTGCAGATCAGAACAGGTAGTGCCATGTTTGTTGAAAAGAGCCTGCAGATCCTGGCAGAGTTCAAGGAGAAGGCAAGGGCACTGTACCAGGCTGAGGCCTCCTTGACTGACTTCCAGCAGCCTCATGATGCCATAAAGCTCATC…
>Neotoma.fuscipes_serpina3-11
ACGCTGGCCTCCGTCAACACTGACTTTGCCTTCAGCCTCTACAAGGAGCTGGCTTTTAAGAATCCAGATAAAAATATCGTCTTCTCCCCATTCAGCGTCTCAGTGGCATTGGCCATCCTGTCCCTAGGAGCAAGCAGCAACACCCTGGAAGAGATTCTAGAAGGTCTCAAGTTCAATCTCACAGAGACCCCTGAGGCAGACATCCACCAGGGTTTTCGGCACCTCCTCCACATGCTCTGTCAGCCAGGGGACCAGGCGCAGATCAGAACAGGTAGTGCCATGTTTGTTGAAAAGCGCCTGCAGATCCTGGCAGAGTTCAAGGAGAAGGCAAGGGCACTGTACCAGGCTGAGGCCTCCACAGCTGACTTCCAGCAGCCTCAGGAGGCCATAAAGCTCATC…
>Neotoma.macrotis_serpina3-3
ACACTAGCCTCTATCAACACTGACTTCACCTTCAGCCTCTACAAGGAGCTAGCTTTGAAGAATCCAGATAAAAATGTTGTATTCTCCCCACTCAGCATCTCAGTGGCCTTGGCCATCCTGTCCCTGGGAGCAAGCAGCAACACCCTGGAAGAGATTCTAGAAGGTCTCAAGTTCAATCTCACAGAGACCCCTGAGGCAGACATTCACCGGGGCTTTGGGCACCTTCTCCACATGCTCAGTCAGCCAGGGGACCAGGTGCAGATCAGCATAGGCAGCACCATGTTTGTTGAAAAGAGCTGGCAGATCCTGACAGAGTTCAAGGAGAAGGCAAGGGCACTGTACCAGGCCGAGGCCTCCACAGCTGACTTCCAGCAGCTTGATGAGACCATAAAGCTCATC…
>Neotoma.macrotis_serpina3-7
ACACTAGCCTCCATCAACACTGACTTTGCCTTCAGCCTCTACAAGGAGCTGGCTTTGAAGAATCCAGATAAAAATGTTGTCTTCTCCCCATTCAGCATCTCAGTGGCCTTGGCCATCTTGTCACTGGGAGCAAGGAGCAACACCCTGGAAGAGATTCTAGAAGGTCTCAAGTTCAATCTCACAGAGACCCCTGAGGCAGACATCCACCAGGGCTTTGGGCACCTCCTCTACATGCTCAGTCAGCCAGGGGACCAGGTGCAGATCAGCATAGGCAGCACCATGTTTGTTGAAGAGAGCCTGCAAATTCTTGCAGAGTTCAAAGAGAAGGCAAGGGCACTGTACCAGGCTGAGGCCTCCACAGCTGACTTCCAGCAGCTTGATGATGCCATAAAGCTCATC…
>Neotoma.macrotis_serpina3-12
ACACTGGCCTCCATCAACACTGACTTTGCCTTCAGCCTCTACAAGGAGCTGGCTTTGAAGAATCCAAATAAAAATGTAGTCTTCTCCCCACTCAGCATCTCAGCTGCCTTGACCATCCTGTCACTGGGAGCAAGGAGCAACACCCTGGAAGAGATTCTAGAAGGTCTCAAGTTCAATCTCACAGAGACCCCTGAGGCAGACATCCACCAGGGCTTTGGGCACCTCCTCCACATGCTCAGTCAACCAGAGGACCAGGTGCAGATCAGCATAGGCAGCACCATGTTTGTTGAAGAGAGCCTGCAAATTCTTGCAGAGTTCAAAGAGAAGACAAGGGCACTGTACCAGGCTGAGGCCTCCACAGCCAACTTCCAGCAGCCTCATGAGGCCAAAAAGCTCATC…
>Neotoma.macrotis_serpina3-8
ACACTAGCCTCCATCAACACTGACTTTGCCTTCAGCCTCTACAAGGAGCTGGCTTTCAAGAATCCAGATAAAAATGTTGTCTTCTCCCCATTCAGCATCTCAGTGGCCTTGGCCATCCTGTCCCTGGGAGCAAAGAGCAACACCCTGGAAGAGATTCTAGAAGGTCTCAAGTTCAATCTCACAGAGACCCCTGAGGGAGACATTCACCGGGGCTTTGGGCACCTCCTCCACATGCTCAGTCAGCCAGGGGACCAGGTGCAGATCAGCATAGGCAGCACCATGTTTGTTGAAGAGAGCCTGCAAATTCTTGCAGAGTTCAAAGAGAAGGCAAGGGCACTGTACCAGGCTGAGGCCCCCACAGCCGACTTTCAGCAGCCTCAGGAGGCCAAAAAGCTCATC…
>Neotoma.macrotis_serpina3-10
ACACTAGCCTCCATCAACACTGACTTTGCCTTCAGCCTCTACAAGGAGCTGGCTTTCAAGAATCCAGATAAAAATGTTGTCTTCTCCCCATTCAGCATCTCAGTGGCCTTGGCCATCCTGTCCCTGGGAGCAAAGAGCAACACCCTGGAAGAGATTCTAGAAGGTCTCAAGTTCAATCTCACAGAGACCCCTGAGGGAGACATTCACCGGGGCTTTGGGCACCTCCTCCACATGCTCAGTCAGCCAGGGGACCAGGTGCAGATCAGCATAGGCAGCACCATGTTTGTTGAAGAGAGCCTGCAAATTCTTGCAGAGTTCAAAGAGAAGGCAAGGGCACTGTACCAGGCTGAGGCCCCCACAGCCGACTTTCAGCAGCCTCAGGAGGCCAAAAAGCTCATC…
>Neotoma.macrotis_serpina3-5
GCACTGACTTCCATTAACACTGACTTCGCCTTCAGCCTCTACAAGGAGCTGGTTTTAAAGAATCCTGATAAAAATATCGTCTTCTCCCCATTCAGCATCTCAGCTGCCTTGGCCATCCTGTCACTGGGAGCAAGGAGCAAAACCCTAGAGGAGATTCTAGAAGGTCTCAAGTTCAATCTCACAGAGACCTCTGAGGCAGACATCCACCGGGGCTTTGGGCACCTCCTCCACATGCTCAGTCAGCCAGGGGACCAGGTGCAGATCAGAACAGGTAGTGCCATGTTTATTCAAAAGCACCTACAGATATTGGCAGAGTTCAAGGAAAAGGCAAGGGCACTGTACCAGGCTGAGGCCTCCACAGCCGACTTCCAGCAGCCTCATAAGACCATAAAGCTCATC…
>Neotoma.macrotis_serpina3-4
ACCCTAGCCTCCATCAATACTGACTTTGCCTTCAGCCTCTACAAGAAACTAGCTTTGAAGAATCCAGATAAAAATGTTGTCTTCTCCCCATTCAGCATCTCAGTGGCTTTGGCCATTTTGTCACTGGGAGCAAAGAGCAAAACCCTGGAAGAGATTCTAGAAGGTCTCAAGTTCAATCTCACAGAGACCCCTGAGGCAGACATCCACCGGGGCTTTGGGCATCTCCTCCACATGCTCAGTCAGCCAGGGGACCAGGTGCAGATCAACACAGGCAGCACCATATTTGTTGAAAAGCACCTGCAGATCCTGACAGAGTTCAAGGAGAAGGCAAGGGTGCTCTACCAGGCTGGTGCTTCCACAGCTGACTTCCAGCAGCCTCATGAGGCCAAAAAGCTCATC…
>Neotoma.macrotis_serpina3-6
ACACTGACCTCCGCCAACACTGACTTCGCCTTCAGCCTCTACAAGGAGCTGGCTTTGAAGAATCCAGATAAAAATGTTGTCTTCTCCCCATTCAGCATTTCAACAGCTTTGGCCATCCTGTCACTGGGAGCAAGCAGCAACACCCTGGAAGAGATTCTAGAAGGTCTCAAGTTCAATCTCACAGAGACCCCTGAGGCAGACATCCACTGGGGCTTTGGGCACCTTCTCCACATGCTCTGTCAGTCAGGGGACCAGGTGCAGATCAGAACAGGTAGTGCCATGTTTGTTGAAAAGAGCCTGCAGATCCTGGCAGAGTTCAAGGAGAAGGCACGGGCACTGTACCAGGCTGAGGCCTCCACAGCTGACTTCCAGCAGCCTCATGAAGCCAAAAAGCTCATC…
>Neotoma.macrotis_serpina3-1
ACACTGGCCTCCATCAACACTGACTTTGCCTTCAGCCTCTACAAGGAGCTGGCTTTGAAGAATCCAGATAAAAATGTTGTATTCTCCCCACTCAGCATCTCAGTGGCATTGGCCATCCTGTCCCTGGGAGCAAGCAGCAACACCCTGGAAGAAATTCTAGAAGGTCTGAAGTTCAATCTCACAGAGACCCCTGAGGCAGACATCCACCAGGGATTTGGGCACCTCCTCCACATGCTCAGTCAGTCAGGGGACCAGGTGCAGATCAGAACAGGTAGTGCCATGTTTGTTGAAAAGCGCCTGCAGATCCTGGCAGAGTTCAAGGAGAAGGCAAGGGCACTGTACCAGGCTGAGGCTTCCACAGCCGACTTCCAGCAGCCTCATGAGGCCAAAAAGCTCATC…
>Neotoma.macrotis_serpina3-2
ACACTGGCCTCCATCAACACTGACTTTGCCTTCAGCCTCTACAAGGAGCTGGCTTTGAAGAATCCAGATAAAAATGTTGTCTTCTCCCCACTCAGCATCTCAGTGGCATTGGCCATCCTGTCCCTGGGAGCAAGCAGCAACACACTTGAAGAAATTCTAGAAGGTCTGAAGTTCAATCTCACAGAGACCCCTGAGGGAGACATCCACCAGGGCTTTGGGCACCTCCTCCACATGCTCAGTCAGCCAGGGGACCGGGTGCAGATCAGAACAGGTAGTGCCATGTTTGTTGAAAAGAGCCTGCAGATCCTGGCAGAGTTCAAGGAGAAGGCAAGGGCACTGTACCAGGCTGAGGCCTCCTTGACTGACTTCCAGCAGCCTCATGATGCCATAAAGCTCATC…
>Neotoma.macrotis_serpina3-9
ACGCTGGCCTCCATCAACACTGACTTTGCCTTCAGCCTCTACAAGGAGCTGGCTTTTAAGAATCCAGATAAAAATATCGTCTTCTCCCCATTCAGCGTCTCAGTGGCATTGGCCATCCTGTCCCTAGGAGCAAGCAGCAACACCCTGGAAGAGATTCTAGAAGGTCTCAAGTTCAATCTCACAGAGACCCCTGAGGGAGACATCCACCAGGGTTTTGGGCACCTCCTCCACATGCTCAGTCAGCCAGGGGACCAGGCGCAGATCAGAACAGGTGGTGCCATGTTTGTTGAAAAGCGCCTGCAGATCCTGGCAGAGTTCAAGGAGAAGGCAAGGGCACTGTACCAGGCTGAGGCCTCCACAGCCGACTTCCAGCAGCCTCAGGAGGCCATAAAGCTCATC…
>Neotoma.macrotis_serpina3-11
ACGCTGGCCTCCATTAACACTGACTTTGCCTTCAGCCTCTACAAGGAGCTGGCTTTGAAGAATCCAGATAAAAATATCGTCTTCTCCCCATTCAGCGTCTCAGTGGCATTGGCCATCCTGTCCCTAGGAGCAAGCAGCAACACCCTGGAAGAGATTCTAGAAGGTCTCAAGTTCAATCTCACAGAGACCCCTGAGGCAGACATCCACCAGGGTTTTGGGCACCTCCTCCACATGCTCAGTCAGCCAGGGGACCAGGCGCAGATCAGAACAGGTGGTGCCATGTTTGTTGAAAAGCGCCTGCAGATCCTGGCAGAGTTCAAGGAGAAGGCAAGGGCACTGTACCAGGCTGAGGCCTCCACAGCTGACTTCCAGCAGCCTCATGAGGCCATAAAGCTCATC…
>Rattus.norvegicus_serpina3-2
ACACTGGCCTCCATCAACACTGACTTTGCCTTCAGTCTCTACAAAGAGTTGGCTTTGAAGAATCCAAATAAAAATATTGCCTTCTCCCCACTTAGCATCTCAGCTGCCTTGGCCTCTTTGTCTCTGGGCGCAAAGGGCAACACCTTACAGGAGATTCTAGAAGGTCTCAAGTTCAATCTCACAGAGACCACTGAGATAGACATCCACCAGAACTATAGGGACCTCCTACAAAGGCTTAGCCAGCCAGGGGGCCAGGGACAGATAAGCAGAGCTAATCTCCTGTTTGTTGAAAAGCACCTGCAGATCCTGAATGGTTTTAAGGAGAAGGCAAAGGCTCTGTACCAGACTGAGGTCTTCGCAACTGACTTCCAGCAGACTTGTGAGGCAAGAAAGTTCATC…
>Rattus.norvegicus_serpina3-1
ACATTGGAGTCCATCAACACTGACTTTGCCTTCAGCCTTTACAAGATGCTGGCTTTGAAGAATCCAGATAAAAATGTTGTCTTCTCCCCACTTAGCATCTCAGCTGCCTTGGCCATTGTGTCCCTGGGAGCAAAGGGCAACACCCTGGAAGAGATTCTAGAAGTTCTCAGGTTCAATCTCACAGAGAGCTATGAGACAGACATCCACCAGGGCTTTGGGCACCTCCTCCAGAGGCTCAGTCAGCCAGGGGACCAGGTAAAGATCATCACAGGCAATGCTCTGTTTATTGATAAGAACCTTCAGGTCCTGGCAGAGTTCCAGGAGAAGACAAGGGCTCTGTACCAGGTTGAGGCCTTCACAGCTGACTTCCAGCAGCCTCGTGTGACCGAAAAGCTCATC…
>Rattus.norvegicus_serpina3-4
ACATTGGCTTCCATCAACACTGACTTCACATTGAGCCTCTACAAGAAGCTGGCTTTGAGGAATCCAGATAAAAATGTTGTCTTCTCCCCTCTTAGCATCTCAGCTGCCTTGGCCATTTTGTCTCTGGGAGCAAAAGACAGCACCATGGAAGAGATTCTAGAAGGTCTCAAGTTCAATCTCACAGAGATCACTGAGGAAGAAATCCACCAGGGCTTTGGGCACCTCCTACAGAGGCTCAGCCAGCCAGAGGACCAGGCAGAGATCAATACAGGTAGTGCCCTGTTTATTGACAAAGAGCAGCCGATACTGTCAGAATTCCAGGAGAAGACAAGGGCTCTGTACCAGGCTGAGGCCTTCGTAGCTGACTTCAAGCAGTGCAATGAGGCCAAAAAGTTCATC…
>Rattus.norvegicus_serpina3-5
ACATTGGCTTCCAGCAACACTGACTTCGCATTGAGCCTCTACAAGAAGCTGGCTTTGAGGAATCCAGATAAAAATGTTGTCTTCTCCCCTCTTAGCATCTCAGCTGCCTTGACCATTTTGTCTCTGGGAGCAAAAGACAGCACCATGGAAGAGATTCTAGAAGGTCTCAAGTTCAATCTCACAGAGATCACTGAGGAAGAAATCCACCAGGGCTTTGGGCACCTCCTACAGAGGCTCAGCCAGCCAGAGGACCAGGTAGAGATCAATACAGGTAGTGCCCTGTTTATTGACAAAGAGCAGCCGATACTGTCAGAATTCCAGGAGAAGACAAGGGCTCTGTACCAGGCTGAGGCCTTCATAGCTGACTTCAAGCAGCCCAATGAGGCCAAAAAGCTCATC…
>Rattus.norvegicus_serpina3-6
ACATTGGCCTCCATCAATACTGACTTTGCCTTCAGCCTCTACAAGAAGCTGGCTTTGAGGAATCCAGATAAAAATGTTGTCTTCTCCCCACTTAGCATCTCAGCCGCCTTGGCCGTCGTGTCCCTGGGAGCAAAGGGCAACAGCATGGAAGAGATTCTAGAAGGTCTCAAGTTCAATCTCACAGAGACCCCTGAGACAGAAATCCACCGGGGCTTTGGACACCTCCTCCAGAGGCTCAGCCAGCCAAGGGACGAGATACAGATCAGTACAGGCAATGCCCTGTTTATTGAAAAACGCCTTCAGGTCCTGGCAGAGTTCCAGGAGAAGGCAAAGGCTCTGTACCAAGCTGAGGCCTTCACAGCTGATTTCCAGCAGTCTCGTGAGGCCAAAAAGCTCATC…
>Rattus.norvegicus_serpina3-3
ACATTGTCCTCCTGCAACACTGACTTTGCCTTCAGCCTCTACAAGGAGCTGGTTTTGAAGAATCCAGATAAAAATATTGTCTTCTCCTCTTTCAGCATCTCCACTGCCTTAGTCCTCCTGTCCCTAGGAGCAAAGAACAACACCCTGAAGGAAATTCTAGAAGGTCTCAAGTTCAATCTCACAGAGACCCCTGAGGCAGAGATCCACCAGGGCTATGAGCACCTCCTACAGAGGCTCAATCTGCCAGGGGACCAGGTACAGATCAGCACAGGCAGTGCCCTGTTTATTAAAAAACACCTGCAGATCCTGGCAGAATTCCAGGAGAAGGCAAGGGCTCTGTATCAGGCTGAGGCCTTCTCCACTGACTTCCAGCAGCCTCATGAGGCCAAAAAGCTCATC…
>Sigmodon.hispidus_serpina3-2
ACAGTGGCCTCCATCAACACTGCCTTTGCCTTAAGACTCTACAAGGAGCTGGTTTTAAAGAATCCAAATGAAAACATCGTCTTCTCCCCATTCAGCATCTCAGCTGCCTTGGCTGTTCTGTCCCTGGGAGCAAGAAGCAACACCTTGGAAGAGATTCTAGAAGGTCTCAAGTTCAAATTCAAAGGGACCACTGAGGCAGACATTCATAGGGGTTTTGGGCACCTCCTTTATATGCTCAGCAAGTCAGGAAACCAGGTACAAATCAGAACAGGCAGCACCATATTTGTTGAAAAGACCCTGCAGATCTTGACAGAGTTCAAGGAGAAGATAAGGTCTCTGTACCAGGCTGAGGCCCTTCTAGCTGACTTCCAGCAGCCTCGTGAGGCCACAATGCTCATC…
>Sigmodon.hispidus_serpina3-3
ACAGTGGCCTCCATCAACACTGCCTTTGCCTTCAGCCTCTACAAGGAGCTGGTTTTAAAGAATCCAAATGAAAACATTGTCTTCTCCCCTCTCAGCATCTCAGCTGCCTTGGCTGTTCTGTCCCTGGGAGCAAACAACAACACCCTAGAAGAGATTCAAGAAGGTCTCAAGTTCAATCTCAAAGAGACCTCTGAGGCAGACATTCACAGGGGTTTTGGGCACCTCCTTCATATGCTCAACAAGTCAGGAGACGAGGTGCAAATCAGAACAGGCAGCACCATATTTGTTGAAAAGACCCTGCAGATCTTGGCAGAGTTCAAGGAGAAGATAAGGTCTCTGTACCAGGCTGAGGCCTCCACAGCTGACTTCCAGCAGCCTCATGAGGCCAAAAGGCTCATC…
>Sigmodon.hispidus_serpina3-1
ACACTGGCCTCCATCAACACCAACTTTGCCTTCAGCCTCTACAAGGAGCTGGTTGTAAAGAATCCAGATAAAAACATTGTCTTCTCCCCACTCAGCGTCTCAGCTGCCTTAGCTGTCCTGTCCCTGGGAGCAAGCAACAACACTCTGAAAGAGATTCTAGAAGGTCTCAAATTTAATCTCACAGAGACCCCTGAGGAAGACATTCACAGGGGTTTTGGGCACCTCCTTCACATGCTCTGCCAGCCAGGGGACCAGGTGCAGATCAGAACAGGCAGCACCATATTTGTTGAAAAGCACCTGCAGATCTTGGCAGAGTTCAAGGAGAAGATAAGGTCTCTGTACCAGGCTGAGGCCTCCACAGCTGACTTCCAGCAGCCTCATGAGGCCATAAAGCTCATC…
>Sus.scrofa_serpina3-5
GCCATTGTCCCCAGCAACACCGACTTCGCCTTCAGCCTCTACAAGCAGCTGGTTTCTTTAGACCCCAGTAAGAACGTCATCTTCTCCCCGCTGAGCGTCTCCATAGCCTTGGCCTTCCTGTCTCTGGGGGCCCGAGGCCCCACCCTGACAGAGCTCCTGGAAGGCCTCAAGTTCAACCTCACAAAGACCCCCGAGGCAGAAATCCACCAGGGCTTCCAGCACCTCCTGCAGGCCCTCAGCCAACCCAGCAACCTGCTGCAGCTGAACGTGGGCAACGCCATGTTCGTGGATGAGCATCTGAAGCTGCTGGACGAGTTCAGGCAAGACGCCCAGGCAAAGTTCGCCTCCGATGTCTTTTCCACCAACTTCAAGGATCCCGGGGCTGCCGTCGTGTTCATC…
>Sus.scrofa_serpina3-2
GCCGTCGTCTCCAGCAACACCGACTTCGCCTTCAGCCTCTACAAGCAGCTGGTTTCTTTAGACCCCAATAAGAACGTCATCTTCTCCCCGCTGAGCGTCTCCATAGCCTTGGCCTTCCTGTCTCTGGGGGCCCGAGGCTCCACCCTGACAGAGCTCCTGGAAGGCCTCAAGTTCAACCTCACAAAGACCCCCGAGGCAGAAATCCACCAGGGCTTCCAGCACCTCCTGCGGGCCCTCAGCCAACCCAGCAACCTGCTGCAGCTGAACGTGGGCAACGCCATGTTCGTGGATGAGCGGCTGAAGCTGCTGGACAAGTTCGTCCAAGATGCCCGTGAGCTGTACTTCTCCGAGGCCTTCTCCATCAGCTTTAAGGACTCCGATGCTGCCGTAGAGTTCATC…
>Sus.scrofa_serpina3-6
GCCGTCGTCTCCAGCAACACCGACTTCGCCTTCAGCCTCTACAAGCAGCTGGTTTCTTTAGACCCCAGTAAGAACGTCATCTTCTCCCCGCTGAGCGTCTCCATAGCCTTGGCCTTCCTGTCTCTGGGGGCCCAAGGCTCCACCCTGACAGAGCTCCTGGAAGGCCTCAAGTTCAACCTCACAAAGACCCCCGAGGCAGAAATCCACCAGGGCTTCCAGCACCTCCTGCAGGCCCTCAGCCAACCCAGCAACCTGCTGCAGCTGAACGTGGGCAACGCCATGTTCGTGGATGAGCATCTGAAGCTGCTGGACAAGTTCGTCCAAGATGCCCGTGAGCTGTACCACTCCGAGGCCTTCCCCACTAACTTCCAGGATTTAGAAGCTGCCAGGAGACTCATT…
>Tursiops.truncatus_serpina3-1
ACTTTCGTCTCCAGCAACAGCGACTTCGCCTTCAGCCTCTACAAGCAGTTGGCTTTGAAGACCTCCAATGAGAATGTCATCTTCTCGCCCCTGAGCGTCTCCATGGCCTTGGCCTTCCTGTCCCTGGGGGCCCGCGGACCCACCCTGACGGAGACCCTGGAAGGCCTCAAGTTCAACCTCACAGAGACCCCCGAGACAGAAATCCACCAGGGCTTCCAGCACTTCCTGCTGACGCTCGGCCGACCCAGCGACCAGCTGCAGCTGAGCGTGGGCAACGCCATGTTCGTCCAGGAGCAGCTGAAGCTTCTGGACAAATTCAGGGAAGATGCCCGGGCACTGTGTGCCTCCGAGGCCTTCTCCACTGACTTCCGGGATTCCGACACTGCCAAGAAGCTCATC…
>Xenopus.tropicalis_serpina3-1
ATACTTGCACAATTAAATATGCATTTTGCTGTCAATATCTATAAGCAGGTTGCTTCTTCAGCCCTAAAGGAGAACATATTTTTTTCTCCAGTAAGCATTTCCACTTCCTTGGCCATGTTAGCTCTAGGAGCAAAAGCTGAAACGCGCCACCAAATTCTTAATAGTTTAGCCCCAAAAGAAACACCCATTCAAGAAGTCAAGATACATAATGCCTTTAAGCATTTACTCCAGACATTAAATAAACCAAAGAAAGACTTGAAAATTACAGTTGGCAATGCTGCATTTGTAGAAGAGGAGCTAAAGTTCCTTAAGAGTTTTGCTCATGAAGCAGAACGTTATTACCAAGCAGATGTTTTTTCCACTAACTTCAAGAATCCTAAGGATGCTGAGATACAGATC…
>Xenopus.tropicalis_serpina3-2
GCACTTGGGTCAGCAAATATAGATTTTGCACTAAATCTGTATAAACACCTTGTTACTAAAACACAAGCAGAAAATATCGTTTTCTCTCCTCTTAGCATTTTAACAGCATTTTCTATGCTTCTGTTGGGAGCCAAATCTGAATCTCACCAACAGATCTTAAGTGGCCTAAGCTTGAACCAAACACAGGTTCCAGAAGAAGATATGCATGAAGCATTTGAACACCTTCTACAGGTCTTAAATAGACCAAAGAGTGATCTGCAAGTCAAAATTGGAAATGCTGTCTTTGTAGAAGATACATTAAAAATCCTAGACAGTTTTGTTCAAGAAATAGAGCATCATTACCATGCTGAGATTTTCCCTTCTCATTTCAAGAACCCAGCAGAGGCTGAGAAACAGATC…
>Xenopus.tropicalis_serpina3-3
AAAATAGCACCATATAATGCTAACTTTGGTTTTAGCCTTTACAGACAGATTGCTGCAGACCATCCAACAGAAAACATATTTATATCCCCAGTGAGTATTTCCACTGTCTTTGCTATGCTCTCCCTCGGTGCCAGATCCAATACTTTAAACCAGATCATAGAAGGACTGAAGTTTAACCGATCTGAACTAACAGAGGAGGAGATGCATAAAGGTTTCCAGCATCTACTTCACATGCTGAATGACCCAAACAGTAAAGTGCAGCTGAACAGTGGAAATGCCCTCTTCATAGACAAAGACCTCCAACTCATTCAGAAATTTGTAGAAGATTCCAAACAGTTTTATGAAGCAGAAACGTTTTCTACCGATTTCCATAATACAGAGGAAGCAACAAAGCAGATT…
